# Supplementary material for: Magnetic sense-dependent probabilistic decision-making in humans
Source: Front Neurosci. 2025 Mar 7;19:1497021. doi: 10.3389/fnins.2025.1497021 (PMC11925921; doi:10.3389/fnins.2025.1497021)
Supplement: Supplementary file 5 [file Data_Sheet_5.xlsx]

## Sheet: Percentile bootstrap analysis
#	Figure	Panel	Gender	Data for analysis, n		Percentile bootstrap analysis			Minimum P-value adjustment
						Significance	P	Confidence interval	Significance
1	Fig. 2	A	M	Con, 50	≈ 0, 50	No	0.0355	[-4.5000, 4.4000]	No
2	Fig. 2	A	W	Con, 44	≈ 0, 44	No	0.4452	[-4.8864, 4.7727]	No
3	Fig. 2	B	M	Con, 50	≈ 0, 50	Yes	0.0224	[-4.0000, 3.9000]	Yes
4	Fig. 2	B	W	Con, 44	≈ 0, 44	No	0.7938	[-4.3182, 4.2045]	No
5	Fig. 2	C	M	Con, 46	≈ 0, 46	No	0.5323	[-4.6739, 4.5652]	No
6	Fig. 2	C	W	Con, 50	≈ 0, 50	Yes	0.0189	[-4.7000, 4.7000]	Yes
7	Fig. 2	D	M	Fast (~ 7 h) Opaque, 46	Fast (~ 20 h) Opaque, 50	Yes	0.0065	[-0.1534, 0.1500]	Yes
8	Fig. 2	E	W	Fast (~ 7 h) Opaque, 50	Fast (~ 20 h) Opaque, 44	Yes	0.0001	[-0.1550, 0.1544]	Yes
9	Fig. 2	E	W	Fast (~ 7 h) Opaque, 50	Fast (~ 20 h) Transparent, 44	Yes	0.0003	[-0.1611, 0.1662]	Yes
10	Fig. 3	B	M	Step 1 Con, 50	Step 1 ≈ 0, 50	No	0.0644	[-3.5800, 3.5400]	No
11	Fig. 3	B	M	Step 2 Con, 50	Step 2 ≈ 0, 50	No	0.1022	[-3.9800, 3.9600]	No
12	Fig. 3	C	M	Odd Con, 50	Odd ≈ 0, 50	No	0.0366	[-7.6667, 7.6667]	No
13	Fig. 3	C	M	Even Con, 50	Even ≈ 0, 50	No	0.9543	[-7.6667, 7.6667]	No
14	Fig. 3	D	M	Odd Con, 50	Odd ≈ 0, 50	No	0.5256	[-8.3333, 8.3333]	No
15	Fig. 3	D	M	Even Con, 50	Even ≈ 0, 50	No	0.4397	[-8.3333, 8.0000]	No
16	Fig. 3	E	M	Odd Con, 50	Odd ≈ 0, 50	Yes	0.0019	[-6.0000, 6.0000]	Yes
17	Fig. 3	E	M	Even Con, 50	Even ≈ 0, 50	No	0.8002	[-6.6667, 6.6667]	No
18	Fig. 3	F	M	Odd Con, 50	Odd ≈ 0, 50	No	0.1622	[-6.6667, 6.6667]	No
19	Fig. 3	F	M	Even Con, 50	Even ≈ 0, 50	No	0.2891	[-7.3333, 7.3333]	No
20	Fig. 5	B	M	Step 1 Con, 50	Step 1 RF1, 50	No	0.0947	[-3.9400, 3.9400]	No
21	Fig. 5	B	M	Step 2 Con, 50	Step 2 RF1, 50	No	0.0437	[-3.8800, 3.8400]	No
22	Fig. 5	C	M	Odd Con, 50	Odd RF1, 50	Yes	0.0116	[-7.6667, 7.3333]	Yes
23	Fig. 5	C	M	Even Con, 50	Even RF1, 50	Yes	0.9848	[-7.6667, 7.6667]	No
24	Fig. 5	D	M	Odd Con, 50	Odd RF1, 50	No	0.593	[-7.6667, 7.6667]	No
25	Fig. 5	D	M	Even Con, 50	Even RF1, 50	No	0.401	[-7.6667, 8.0000]	No
26	Fig. 5	E	M	Odd Con, 50	Odd RF1, 50	Yes	0.0033	[-6.3333, 6.3333]	Yes
27	Fig. 5	E	M	Even Con, 50	Even RF1, 50	No	0.8496	[-6.6667, 6.6667]	No
28	Fig. 5	F	M	Odd Con, 50	Odd RF1, 50	No	0.3291	[-6.6667, 6.6667]	No
29	Fig. 5	F	M	Even Con, 50	Even RF1, 50	No	0.0957	[-7.6667, 7.6667]	No
