# Supplementary material for: Magnetic sense-dependent probabilistic decision-making in humans
Source: Front Neurosci. 2025 Mar 7;19:1497021. doi: 10.3389/fnins.2025.1497021 (PMC11925921; doi:10.3389/fnins.2025.1497021)
Supplement: Supplementary file 6 [file Data_Sheet_6.zip]

Archive with 7 entries (7 files):
- #3.xlsx
- #4.xlsx
- #5.xlsx
- #6.xlsx
- #7.xlsx
- #1.xlsx
- #2.xlsx
