# Supplementary material for: Magnetic sense-dependent probabilistic decision-making in humans
Source: Front Neurosci. 2025 Mar 7;19:1497021. doi: 10.3389/fnins.2025.1497021 (PMC11925921; doi:10.3389/fnins.2025.1497021)
Supplement: Supplementary file 6 [file Data_Sheet_6.zip › #3.xlsx]

## Sheet: Original data
70
35
50
45
30
55
50
65
50
70
35
60
45
60
50
40
50
60
50
60
30
60
45
55
60
35
55
45
50
65
55
40
45
60
45
45
45
40
60
40
55
70
60
45
45
50
45
40
50
70
55
40
50
50
40
50
40
50
40
35
55
65
40
35
50
35
50
35
45
35
50
40
45
45
55
45
70
50
60
45
40
65
20
65
45
45
55
40
50
40
40
50
45
40
55
55
35
45
55
50

## Sheet: Resampled 10,000 data sets-1
45	45	50	50	40	65	70	60	40	45	60	70	35	65	40	55	50	55	35	35	55	35	55	60	40	60	65	40	60	40	60	45	45	65	60	35	60	40	35	60	55	70	45	50	40	40	40	50	40	60
40	35	50	35	45	70	40	45	45	45	50	70	30	40	60	55	70	50	45	55	60	40	40	35	60	70	40	55	60	50	60	60	50	20	45	45	40	45	40	40	45	40	40	60	45	55	50	45	55	60
40	50	50	45	45	30	50	60	40	50	55	55	40	45	55	40	45	60	50	65	50	45	70	50	40	60	60	70	50	55	50	40	65	45	40	40	40	40	50	55	60	50	55	70	40	55	45	60	55	35
60	60	40	55	35	65	45	60	50	35	50	55	40	50	70	40	45	55	55	45	45	60	55	55	40	35	35	30	40	55	45	40	45	55	35	45	70	45	50	45	40	50	45	55	55	50	40	50	35	30
45	55	65	20	40	45	50	45	35	40	50	35	40	45	40	45	55	40	45	45	65	45	50	50	55	70	50	55	50	50	45	55	40	40	55	50	60	50	45	50	45	60	60	55	50	45	50	35	30	65
40	50	40	55	35	60	45	40	45	45	40	40	35	35	60	50	45	65	35	45	70	45	45	55	40	45	55	50	55	50	50	65	50	55	50	40	55	70	45	50	55	35	40	35	35	50	55	70	65	45
35	50	55	45	55	50	50	35	65	50	45	55	55	50	65	60	50	30	50	30	35	45	60	55	35	45	55	60	50	60	45	50	30	40	60	50	40	50	70	60	55	40	55	45	40	55	50	40	35	60
65	45	60	35	55	50	35	50	70	40	45	45	45	45	65	40	60	40	50	50	45	35	60	50	50	40	55	45	60	60	40	50	55	50	40	55	45	60	55	40	60	35	50	50	50	50	50	45	45	50
55	45	45	55	55	50	55	50	50	40	50	35	45	70	35	35	35	40	55	60	45	45	45	55	55	40	70	60	35	50	70	45	60	55	45	70	35	55	50	70	60	60	30	60	50	45	50	40	55	30
55	50	45	35	35	50	50	60	35	50	45	60	45	60	50	50	60	45	50	40	45	35	50	65	60	50	50	40	45	50	50	50	50	70	45	45	45	45	35	70	40	45	45	55	50	40	60	40	50	45
35	35	45	40	55	55	60	55	65	50	45	40	55	70	35	40	45	50	50	55	70	50	45	40	50	55	60	60	35	50	55	55	30	45	40	45	45	40	45	45	70	60	50	60	70	40	50	50	40	45
55	55	70	45	50	50	45	50	55	40	70	60	60	40	60	35	50	45	50	50	35	40	45	60	60	50	50	70	40	55	45	40	40	50	30	45	70	60	50	55	45	50	45	50	40	40	50	40	50	45
65	50	50	65	55	55	45	55	50	55	50	45	45	55	50	40	35	35	60	40	45	40	50	60	45	55	35	20	40	50	60	35	60	35	60	60	45	40	65	50	40	50	40	50	45	40	50	35	50	40
30	35	55	60	45	40	55	70	55	35	50	65	40	50	40	45	55	45	60	50	70	50	65	40	45	55	60	50	65	55	50	40	70	45	55	45	60	40	65	65	60	45	50	50	45	45	55	40	35	45
65	40	55	40	45	35	50	35	50	50	65	50	65	40	35	60	40	35	50	55	40	50	50	50	30	35	40	50	35	60	55	40	55	40	55	50	55	65	40	55	45	45	55	35	55	45	40	55	30	70
60	55	40	45	60	45	50	40	70	40	40	50	45	40	40	45	35	50	40	50	45	40	50	40	60	35	35	45	55	65	35	60	45	40	50	40	55	55	65	45	45	40	45	50	45	55	40	30	65	45
65	50	35	45	60	35	55	45	55	70	35	60	45	30	70	70	40	60	40	65	45	60	50	60	50	45	50	40	50	50	50	40	50	45	40	45	55	45	50	45	40	60	35	70	55	70	65	55	40	45
50	50	40	35	40	35	50	60	45	55	45	60	40	70	45	40	45	45	55	50	40	50	50	70	45	50	40	45	70	50	55	45	45	45	65	55	40	40	45	45	50	50	35	40	35	45	50	65	40	45
55	55	50	40	60	50	35	55	40	50	50	50	55	65	55	50	45	50	60	40	50	50	40	45	45	65	40	50	40	45	35	40	55	45	50	60	55	35	50	50	55	55	50	45	35	35	55	40	40	45
45	45	70	70	40	45	30	45	55	70	35	50	40	30	40	55	45	60	40	65	40	35	50	60	40	50	55	35	45	45	60	65	45	50	40	60	45	60	40	50	60	55	20	50	35	45	50	50	50	50
40	45	50	50	45	45	60	60	45	55	55	40	50	60	40	50	55	40	55	35	45	45	70	55	50	35	60	45	45	50	65	40	55	40	70	40	55	45	50	45	50	40	30	45	65	35	35	65	40	60
50	55	50	60	40	60	60	45	45	60	35	35	60	50	40	35	45	55	45	35	60	50	40	40	55	40	40	45	45	50	50	45	45	50	55	60	50	45	20	45	60	45	50	45	60	40	35	50	50	55
65	65	70	50	50	45	40	55	60	60	65	40	45	60	45	45	50	40	50	55	50	50	40	50	55	45	45	65	65	45	45	40	70	50	45	40	60	50	45	70	40	45	40	45	50	40	40	70	40	50
50	40	55	55	40	55	40	40	55	30	70	50	50	45	35	65	60	35	40	50	50	35	60	65	50	45	40	50	50	45	45	35	50	45	45	55	55	40	30	45	45	55	45	40	40	30	45	50	30	65
45	40	50	55	20	40	55	65	30	60	40	65	45	60	40	45	50	65	60	45	60	65	55	40	45	40	50	70	45	50	70	35	40	35	45	40	55	50	35	50	50	45	60	35	45	45	40	40	70	45
35	45	35	40	50	45	45	50	40	70	70	55	40	35	55	45	50	40	60	35	50	60	35	40	40	40	55	45	50	60	45	45	40	55	45	55	45	65	40	65	40	40	70	50	50	50	40	45	55	40
70	50	50	55	40	70	45	45	45	45	40	60	55	55	35	50	55	70	55	40	40	40	40	30	55	50	45	45	40	35	40	45	40	65	45	65	50	45	45	55	45	50	55	55	30	45	40	55	50	45
50	50	40	35	70	35	50	45	55	35	30	40	55	50	45	45	45	50	50	50	50	35	40	40	40	45	55	60	45	60	60	45	35	60	40	40	45	45	35	55	40	55	45	55	60	60	45	35	50	45
60	70	50	65	70	45	50	50	55	45	45	20	45	45	65	65	40	45	55	55	50	55	45	30	40	70	45	45	55	20	55	40	50	55	45	55	40	60	35	40	55	60	55	40	50	50	50	60	35	60
45	50	50	55	45	50	45	40	50	50	50	65	40	55	40	45	65	55	35	65	65	70	40	35	50	45	20	65	45	55	40	45	45	40	35	35	50	50	40	35	30	50	50	55	50	45	35	55	35	35
40	50	45	50	50	50	45	40	40	45	40	40	70	45	50	50	40	65	45	55	20	45	40	20	50	40	60	50	70	35	45	55	45	35	45	45	35	35	45	55	60	50	45	30	45	35	50	65	60	50
40	45	45	35	55	40	55	60	65	45	55	50	60	65	70	70	50	70	45	35	50	60	45	55	45	40	45	35	35	35	55	40	40	45	40	45	45	70	45	45	40	60	45	40	40	30	50	50	55	50
70	60	50	55	70	40	50	35	50	70	50	45	50	50	45	60	55	35	55	50	40	50	60	55	40	40	45	50	50	35	60	55	55	45	60	50	40	45	40	45	45	35	55	35	45	45	55	60	65	50
40	40	40	40	60	50	50	60	45	55	35	40	45	40	70	45	60	50	50	45	50	35	45	55	50	35	45	35	60	70	60	40	65	45	40	45	55	45	60	40	50	70	50	55	45	45	40	40	30	65
60	40	35	35	45	60	35	35	45	45	45	60	45	45	50	50	70	40	55	60	40	45	35	40	65	50	70	55	50	60	50	55	20	45	45	45	45	45	40	40	45	45	35	55	50	45	50	45	60	35
35	30	35	40	65	65	40	50	45	40	50	45	45	60	55	60	30	60	50	35	45	40	60	60	55	50	50	65	55	40	50	45	55	50	65	50	50	35	45	45	50	40	50	50	40	50	40	50	45	40
50	35	55	60	40	40	70	50	60	60	50	45	40	50	45	45	70	35	65	30	45	65	35	45	65	70	45	45	50	45	50	60	35	70	45	40	40	50	65	55	50	55	70	50	35	35	45	65	45	50
60	45	70	45	55	70	50	50	65	50	45	40	40	70	50	30	45	45	35	50	35	55	50	50	50	45	50	45	35	55	45	35	40	35	45	60	70	45	45	50	40	20	40	50	45	35	50	40	45	60
40	35	40	30	40	50	55	40	50	60	40	60	40	60	60	50	50	40	45	50	45	50	50	40	50	55	45	45	40	50	55	35	50	45	55	55	45	45	55	35	55	65	70	45	50	55	50	45	45	45
45	45	45	50	40	40	45	50	65	65	70	35	35	70	45	45	50	45	55	45	50	60	50	35	40	65	40	50	60	40	50	40	55	30	40	50	40	30	50	35	50	35	60	35	45	45	50	50	40	45
40	50	70	50	40	50	65	50	45	60	50	70	35	60	35	40	45	45	50	50	50	40	40	35	55	50	40	45	30	40	45	55	45	50	40	40	55	55	45	50	55	45	50	40	50	50	35	55	45	35
50	50	70	35	65	40	70	55	55	50	40	45	45	60	50	50	55	40	45	45	40	70	45	45	70	40	60	50	55	50	45	70	45	45	50	60	45	40	45	55	30	30	65	35	50	50	45	35	35	65
55	45	65	45	60	40	35	40	35	70	35	60	55	50	45	55	50	40	55	60	45	55	45	40	45	45	60	30	50	55	50	45	40	55	65	45	60	60	45	55	50	50	70	35	30	40	50	45	65	45
70	50	50	40	45	40	40	40	45	45	40	45	30	60	55	40	35	35	50	45	40	50	55	60	45	45	55	40	70	50	35	70	45	50	60	40	70	50	60	50	60	35	40	55	70	40	20	45	40	55
45	30	40	55	55	45	35	50	45	55	60	65	50	45	40	60	45	45	45	40	35	45	20	40	45	35	60	35	55	50	70	30	60	60	50	70	50	45	30	35	40	45	35	30	40	65	55	55	45	35
40	40	35	60	50	45	60	50	50	60	35	60	60	40	35	50	55	70	45	65	35	20	40	50	45	45	55	45	45	60	50	60	20	65	35	20	50	50	40	50	50	45	40	40	35	70	40	60	45	40
55	50	35	35	40	45	70	35	45	45	55	40	40	40	50	60	70	50	50	45	50	55	45	40	40	60	45	65	55	55	55	65	50	50	50	45	40	40	40	50	50	60	40	20	50	70	45	70	70	40
35	65	50	40	45	45	40	60	60	55	60	45	35	40	45	50	45	60	45	60	45	35	40	70	60	40	55	55	50	50	35	50	55	70	60	45	45	45	50	40	40	55	45	40	50	60	45	65	45	60
50	30	40	50	40	40	40	55	40	45	65	35	50	40	35	60	20	45	60	40	50	40	40	40	35	60	70	50	35	30	45	55	30	35	30	45	60	45	65	55	45	40	40	50	35	45	40	55	40	40
60	50	50	60	40	60	55	45	55	60	65	45	50	60	50	40	45	40	70	40	35	50	50	35	50	50	40	45	50	55	55	35	45	55	35	35	50	50	55	45	45	55	35	45	35	45	45	45	40	70
[truncated: 5,000 more columns]

## Sheet: Resampled 10,000 data sets-2
55	45	40	40	70	65	45	60	45	35	60	60	45	50	40	45	60	45	45	35	50	55	50	55	50	65	50	50	50	55	60	45	65	45	55	60	45	40	45	60	40	60	40	60	40	70	50	50	60	60
45	40	70	55	55	45	65	55	35	50	35	45	50	40	50	45	35	45	45	45	40	50	40	45	50	50	35	45	70	40	35	40	60	40	50	30	50	45	55	35	35	45	35	40	50	70	40	40	40	45
50	45	45	60	45	60	55	45	60	45	45	60	55	60	40	60	55	65	40	40	60	60	45	60	60	40	40	50	40	55	40	40	50	45	55	20	55	60	40	50	45	60	35	45	40	60	50	40	45	55
55	45	40	65	70	45	45	50	45	70	35	50	45	50	60	70	70	50	45	45	45	40	55	60	40	50	35	45	70	50	35	50	55	55	20	50	50	35	45	45	50	50	45	45	45	60	65	40	60	50
35	70	50	50	35	70	40	60	20	35	35	55	50	30	55	35	45	45	45	55	45	45	60	40	35	45	50	70	70	50	35	40	50	45	60	65	50	60	50	45	40	20	45	45	50	70	35	50	35	50
70	45	30	45	55	45	35	35	60	40	65	35	50	50	70	55	50	40	40	55	45	50	55	55	35	45	40	55	55	45	30	50	50	45	45	45	55	65	35	45	70	70	35	45	45	50	60	70	40	40
55	60	35	65	50	65	45	40	50	60	55	70	30	65	40	50	45	50	45	45	45	65	35	60	35	45	50	40	70	45	60	60	45	50	45	50	50	35	60	45	45	30	70	50	45	35	60	35	50	45
30	35	50	35	65	35	50	40	40	35	60	65	40	50	35	50	35	35	45	45	45	40	45	35	40	45	40	65	45	55	45	50	45	55	50	45	35	45	35	55	45	40	45	45	45	65	60	50	45	50
40	70	40	70	40	40	40	35	40	50	35	55	50	40	45	30	50	50	50	45	40	45	40	45	40	50	50	65	70	55	30	45	70	70	45	40	40	50	50	35	50	40	40	40	60	35	60	55	65	50
45	45	55	45	55	50	45	60	55	50	40	65	50	65	40	40	55	40	55	55	55	40	55	40	50	50	45	45	40	50	55	70	45	50	45	50	60	45	20	40	45	50	70	65	50	35	65	60	50	55
50	60	60	55	45	55	45	70	65	40	55	65	60	50	45	40	45	50	45	55	55	40	60	45	45	35	70	35	70	50	45	45	50	55	40	35	35	70	60	50	45	40	50	55	40	40	45	50	60	40
50	70	60	50	65	45	40	60	35	45	40	35	65	55	55	50	55	50	50	40	55	55	60	35	45	35	50	45	45	55	60	20	50	40	45	60	45	45	50	40	35	45	45	40	65	70	45	50	65	40
45	50	50	35	40	50	70	40	70	40	55	50	45	45	50	70	60	35	45	55	55	50	50	50	40	60	35	55	50	50	35	50	55	60	60	50	60	55	35	45	55	55	55	45	60	40	60	35	50	40
40	35	55	50	40	50	45	70	50	70	60	40	45	55	70	40	60	60	40	55	40	65	60	50	40	70	40	40	45	50	50	45	45	50	55	70	40	45	40	50	40	60	60	50	45	40	40	60	20	45
50	40	35	70	45	50	55	55	55	50	70	50	45	50	50	45	45	55	55	65	55	45	60	35	40	35	45	50	45	40	40	55	40	55	45	40	40	35	55	30	55	40	35	40	45	40	40	45	45	70
45	35	50	40	55	50	55	70	45	40	50	50	70	50	50	50	45	50	55	40	65	40	40	45	35	35	60	50	55	55	50	50	40	55	20	40	40	45	35	35	60	60	50	40	55	55	45	50	30	40
50	50	70	40	30	55	35	60	55	50	70	55	40	30	30	35	20	40	60	40	55	45	45	60	40	45	45	50	50	70	55	50	70	40	60	55	50	40	60	65	55	55	35	40	50	65	55	50	50	70
45	45	50	45	60	45	40	55	45	35	70	50	50	55	50	55	35	65	55	45	35	35	35	60	55	60	40	45	40	40	60	40	45	40	40	45	30	70	60	45	45	70	60	60	45	40	45	45	30	50
45	35	60	40	40	50	40	55	50	65	45	35	40	65	40	70	70	45	60	40	70	50	70	40	60	60	50	60	55	50	50	50	65	50	30	45	45	45	50	60	45	40	45	40	45	50	45	50	45	45
45	40	50	55	45	65	35	40	60	55	60	70	40	70	45	50	70	55	50	55	45	45	35	50	55	60	55	35	50	35	65	35	55	40	40	55	40	50	40	45	40	40	45	70	50	35	50	40	65	70
40	40	45	45	50	45	35	60	30	35	60	50	55	45	30	65	40	45	50	45	45	50	50	40	50	60	45	40	40	45	70	65	60	60	50	35	50	40	70	55	60	40	50	55	50	60	55	35	55	50
45	45	45	40	55	30	40	60	70	20	50	30	50	40	55	40	45	45	60	55	35	50	60	60	50	50	35	60	70	45	50	40	45	50	60	50	45	50	65	55	35	40	55	50	40	55	45	60	50	65
55	50	50	70	45	50	70	60	55	40	50	55	50	50	50	35	55	55	50	45	50	60	35	35	65	40	45	45	35	40	35	55	45	45	60	45	50	40	35	40	40	65	35	55	70	45	45	40	60	60
60	65	70	50	50	60	50	50	45	55	65	40	55	55	40	45	45	20	55	45	45	35	50	45	40	45	35	45	45	35	45	50	45	50	55	50	45	50	60	60	40	60	40	50	55	40	70	50	30	40
55	40	45	40	40	40	50	45	40	45	45	40	35	55	45	45	50	65	50	45	55	50	45	55	50	40	70	65	45	45	45	50	55	40	70	35	45	45	45	70	45	50	45	35	60	40	35	65	55	45
55	50	60	65	65	60	40	40	55	45	45	50	65	40	45	60	50	60	60	35	50	35	30	40	45	45	50	40	45	60	50	35	50	45	30	65	55	45	45	45	50	45	70	40	55	50	50	50	50	40
60	50	50	60	45	50	35	40	50	50	55	60	55	50	45	45	45	45	40	60	40	35	50	55	35	35	45	35	50	60	60	50	40	45	45	40	50	60	35	40	40	60	60	45	40	45	45	50	55	45
35	60	40	60	65	65	45	30	30	70	35	70	50	50	30	30	35	40	35	45	45	40	50	50	55	40	45	20	45	35	60	50	35	65	50	50	50	65	60	50	45	70	60	70	40	30	55	45	45	50
45	40	70	45	40	50	40	45	35	50	50	70	45	70	50	45	45	35	55	40	50	60	50	50	40	55	30	45	40	30	55	50	55	40	45	55	35	45	60	50	35	50	50	65	35	45	50	40	50	30
40	50	45	30	55	55	70	35	50	40	40	55	20	45	65	40	20	60	50	65	40	50	50	45	45	65	55	45	65	55	45	55	55	55	50	70	45	40	70	35	50	50	35	55	45	55	55	50	40	50
35	45	60	70	45	50	35	65	40	65	40	55	55	40	45	40	55	40	40	60	20	55	45	50	45	55	65	50	35	70	50	45	55	35	45	50	45	60	60	55	40	40	40	35	50	50	55	50	50	35
50	45	65	50	50	35	20	40	35	45	45	55	40	40	55	55	65	50	40	40	40	55	40	45	45	55	50	35	45	70	40	60	70	40	60	55	50	50	65	60	65	70	65	60	70	50	70	45	55	50
45	50	50	60	65	35	45	30	40	40	55	50	50	55	30	30	45	45	40	65	50	40	35	40	45	50	35	45	50	55	40	35	55	50	40	45	70	35	50	45	50	65	70	60	60	40	50	45	70	60
45	50	55	45	40	55	45	45	50	40	45	50	35	65	60	50	35	40	50	45	55	70	50	40	55	50	45	50	60	50	70	50	40	40	45	45	50	65	65	50	55	50	70	40	40	45	50	65	60	65
45	35	50	55	45	45	40	60	40	70	45	60	40	55	65	45	45	50	45	70	50	45	50	55	35	50	45	50	50	60	65	55	35	35	45	40	45	20	30	40	55	55	55	40	40	45	55	40	60	55
40	60	55	50	55	60	45	35	40	45	30	55	45	70	65	50	50	45	45	55	45	40	50	50	50	45	60	60	50	50	50	35	40	50	60	45	50	45	40	35	60	40	60	40	50	70	65	65	50	35
65	50	40	35	45	45	50	35	55	45	50	70	40	40	50	45	60	40	55	45	45	50	45	40	45	50	65	60	60	50	55	55	50	50	60	70	65	40	40	40	35	55	50	55	45	45	40	45	35	55
45	50	45	50	70	55	45	55	40	55	40	55	50	45	50	55	45	45	50	45	45	45	40	50	45	50	45	30	45	35	55	45	50	70	65	45	55	45	45	55	55	45	50	50	50	45	40	45	35	70
35	55	50	50	30	45	45	40	40	40	55	50	60	50	50	40	40	40	50	40	60	50	40	45	70	45	45	55	40	35	40	50	50	50	55	50	40	45	55	40	50	60	35	55	40	45	40	35	45	55
50	60	55	65	45	35	55	65	50	50	50	55	40	20	60	60	55	60	65	50	50	60	50	50	60	50	40	50	45	55	40	50	45	55	45	45	50	40	45	35	65	30	45	50	55	40	45	40	40	40
45	45	45	50	70	45	45	40	65	45	50	55	35	60	40	60	55	40	50	45	45	70	40	35	40	50	50	65	45	50	50	60	50	35	55	55	40	45	45	55	35	30	45	45	50	55	40	55	50	50
50	45	30	45	35	55	60	65	50	60	50	45	55	40	60	45	55	35	45	70	55	40	60	55	60	45	70	45	40	45	45	50	60	45	50	50	40	40	55	35	40	40	35	70	50	45	60	35	50	50
45	60	55	55	60	40	45	45	40	60	50	50	50	55	45	35	35	70	70	45	50	60	35	50	45	40	55	45	60	60	30	50	50	45	35	55	50	35	50	70	40	20	40	45	45	45	40	50	60	35
55	60	40	50	70	55	50	40	50	50	50	40	35	45	60	30	35	45	40	45	55	60	45	50	40	55	50	45	70	45	40	50	55	35	35	50	50	55	50	50	55	40	45	45	35	50	40	50	60	45
45	55	40	20	60	50	50	50	45	45	50	70	40	50	40	40	45	30	50	70	20	50	45	40	35	40	55	50	40	35	40	70	50	35	50	40	45	40	40	70	50	35	35	40	55	60	50	45	55	50
60	55	45	70	35	60	50	50	60	40	50	60	60	65	60	55	50	40	60	60	60	50	30	55	45	45	70	70	35	55	30	60	45	60	50	45	45	50	60	70	55	55	20	50	50	65	40	55	45	45
35	55	50	50	40	50	55	50	40	40	40	40	65	40	40	50	70	65	45	50	70	55	40	70	55	40	20	45	45	40	45	40	70	35	40	55	50	60	30	65	40	45	45	55	50	50	45	60	50	45
35	50	55	55	45	40	40	60	40	45	35	50	50	50	45	70	45	60	45	40	60	35	50	60	40	55	40	65	45	50	40	50	40	65	35	60	45	65	50	45	65	55	45	55	60	55	40	45	65	35
55	70	55	60	40	60	55	45	50	40	45	35	45	40	40	40	50	50	50	45	55	50	40	50	50	45	40	70	40	60	45	40	60	30	40	45	60	55	45	35	70	45	50	60	45	50	60	60	45	45
45	60	50	70	35	55	65	50	35	70	45	40	50	70	70	65	50	40	60	35	60	40	60	60	55	60	50	45	45	55	40	65	45	65	45	35	45	70	40	60	45	50	70	50	55	40	45	50	40	40
[truncated: 5,000 more columns]

## Sheet: Difference of means_1 and 2
2.7	-3.1	-0.6	-4.5	-1.5	-1.7	2.4	-0.5	3.1	2.9	0.1	-2.6	-1.6	0.8	-0.3	1.1	0.6	0.7	0.5	-1.1	-1.7	-1.6	0.5	-0.8	2	-0.1	2.3	-0.5	-0.9	0.1	3.5	-1.5	-4	0.1	0.2	-0.6	2.7	-0.4	-1.9	1	0.5	-0.2	-0.8	-2.9	-3.1	-2.8	-3.8	1.4	-2.8	-0.3
[truncated: 5,000 more columns]
