# Supplementary material for: Magnetic sense-dependent probabilistic decision-making in humans
Source: Front Neurosci. 2025 Mar 7;19:1497021. doi: 10.3389/fnins.2025.1497021 (PMC11925921; doi:10.3389/fnins.2025.1497021)
Supplement: Supplementary file 6 [file Data_Sheet_6.zip › #4.xlsx]

## Sheet: Original data
50
45
60
30
70
50
60
50
40
30
50
60
50
50
40
50
55
55
40
55
45
50
75
45
50
55
45
50
50
35
40
55
55
40
40
70
45
65
35
40
55
40
70
45
65
65
45
65
45
55
30
40
50
60
45
60
50
45
60
50
65
55
40
55
45
55
55
50
75
35
55
40
50
75
40
55
60
45
55
45
40
45
55
45
55
35
60
50

## Sheet: Resampled 10,000 data sets-1
40	50	40	70	30	45	75	50	60	65	40	40	75	50	50	65	55	70	60	40	40	55	55	50	40	55	50	75	50	45	40	55	50	55	45	45	65	45	55	30	40	50	35	55	50	45	55	55	40	50
60	55	50	55	55	70	40	40	40	50	55	55	40	50	45	50	45	55	40	40	45	65	50	45	55	45	35	50	65	40	45	60	50	50	35	60	55	55	30	40	55	60	50	65	65	70	60	50	40	60
50	55	70	65	35	40	40	45	30	40	45	50	40	45	55	55	55	45	40	45	70	30	75	45	50	45	60	75	60	75	50	60	50	70	65	45	45	60	40	50	55	40	60	50	45	55	45	45	65	75
45	55	60	40	70	50	75	40	35	30	40	55	55	45	50	75	55	55	50	30	60	50	50	40	50	40	55	55	55	55	45	55	45	55	40	45	50	55	40	55	40	65	55	45	45	50	55	65	50	50
50	45	55	55	45	40	55	60	50	70	40	40	50	65	50	35	60	55	35	60	50	60	75	55	65	70	40	55	50	40	45	35	35	45	50	60	30	55	45	55	50	45	55	55	40	45	45	75	45	40
65	60	75	45	45	35	45	55	50	40	55	45	50	50	55	40	70	70	50	55	40	50	60	55	45	60	75	45	45	45	60	50	70	50	65	50	75	50	60	55	30	60	70	40	55	40	60	55	45	30
40	60	45	40	60	35	55	30	70	50	55	35	45	55	45	55	60	50	40	60	40	40	40	75	40	50	65	45	35	60	45	50	40	55	75	55	55	40	60	40	40	45	45	50	40	50	55	45	40	55
35	50	30	55	55	45	70	45	65	55	55	40	45	55	55	45	40	55	55	60	40	55	55	55	50	70	70	40	70	55	45	55	55	40	40	55	55	45	75	70	55	55	60	65	45	55	55	65	55	50
50	45	65	60	50	70	65	50	50	60	40	40	45	75	60	50	45	50	50	45	65	75	55	65	60	75	35	65	45	40	40	60	45	45	45	60	65	60	65	50	45	60	45	70	45	55	40	40	60	55
40	45	60	50	50	50	50	50	40	50	50	50	40	70	55	40	45	55	45	75	35	50	50	65	55	50	65	50	50	70	50	55	45	45	50	45	35	35	55	55	50	35	45	40	45	50	60	45	50	55
70	35	50	30	70	60	30	45	45	65	40	45	40	45	55	40	50	35	40	40	50	30	45	55	55	50	50	75	45	60	60	35	55	50	40	45	75	50	35	35	50	40	45	45	50	50	70	50	65	40
55	30	40	35	55	35	45	70	50	45	60	45	70	40	50	35	55	50	45	50	45	35	40	55	45	50	55	65	45	55	60	50	40	40	60	55	55	65	35	55	45	30	55	45	65	40	40	30	60	65
50	30	75	45	70	55	30	35	55	30	50	55	45	45	35	60	50	50	50	40	40	30	45	45	50	50	45	40	40	50	35	75	45	45	65	50	50	55	50	40	40	50	40	50	40	55	50	50	60	60
55	40	55	45	55	45	55	40	50	35	50	55	40	70	55	40	55	55	40	55	65	50	55	60	55	45	40	50	40	45	40	50	65	40	50	50	50	55	40	35	50	50	35	40	60	65	30	65	45	35
75	55	55	50	55	65	55	40	30	50	50	75	45	30	35	50	55	65	50	55	40	70	40	55	40	30	65	35	65	55	65	45	40	55	60	50	70	65	45	55	45	55	45	70	40	50	60	60	50	50
55	45	55	45	50	45	40	50	40	45	50	50	40	40	50	45	40	60	40	45	45	45	60	60	45	75	35	35	50	55	65	55	55	45	55	60	45	60	60	50	55	40	30	40	30	35	55	65	40	50
50	40	55	30	40	70	50	55	60	55	55	55	40	45	60	65	50	70	40	55	45	45	45	70	50	50	45	55	50	50	50	45	45	65	65	40	50	45	60	60	55	40	40	50	70	40	60	40	55	40
50	40	50	65	30	60	65	75	70	65	50	50	45	30	35	50	75	35	45	55	50	50	60	40	45	50	40	60	65	45	50	50	60	60	50	55	55	45	45	60	45	40	55	60	45	40	65	50	45	55
40	50	55	30	40	50	40	45	45	50	55	55	40	50	55	65	50	50	50	65	50	45	50	40	50	45	50	35	55	55	55	50	40	40	55	55	55	45	65	40	50	45	45	40	45	50	35	45	70	45
55	40	45	40	50	60	50	50	65	55	60	65	60	55	55	75	55	45	45	40	55	75	40	60	45	55	40	55	40	50	40	45	50	30	50	30	60	55	55	40	50	55	60	40	65	35	45	70	40	70
55	55	60	55	75	35	30	50	55	55	45	55	55	40	60	50	55	50	50	55	60	60	45	40	45	60	45	55	40	55	35	40	50	50	55	55	55	60	40	50	60	40	50	55	60	60	55	50	50	45
50	45	55	45	40	55	45	55	55	55	50	60	55	45	45	45	70	55	50	60	35	65	60	55	55	50	40	45	55	65	40	35	50	50	45	40	75	45	60	45	55	70	60	50	50	60	55	40	35	45
45	40	50	65	60	45	45	55	35	30	65	35	50	55	65	30	35	50	65	45	55	60	50	55	50	55	40	60	30	55	55	30	55	50	40	40	75	55	65	40	45	40	75	40	40	70	30	50	40	35
70	45	45	50	50	75	55	55	50	55	50	75	45	60	75	45	40	50	40	45	55	55	50	45	55	35	40	60	65	50	40	65	45	55	30	50	45	45	40	65	35	55	65	65	50	55	40	40	50	45
60	60	65	45	40	75	55	50	45	40	35	50	40	50	55	55	65	50	40	45	65	60	65	50	45	70	50	55	45	40	65	50	70	75	35	50	45	60	45	55	45	70	55	35	50	30	55	70	50	45
45	60	45	40	70	45	70	55	50	45	70	50	55	55	75	55	55	45	45	50	65	40	45	40	50	35	55	45	50	60	50	55	40	65	65	30	65	75	50	70	40	40	45	60	55	50	40	60	40	50
30	40	40	50	60	40	50	30	45	70	35	50	55	45	65	40	50	50	45	40	60	45	50	40	45	50	45	40	50	40	50	45	40	45	55	50	50	45	55	60	30	55	60	55	60	65	55	50	55	35
40	45	55	30	40	50	40	55	60	50	60	50	45	30	45	50	55	45	45	40	45	50	60	60	70	45	35	55	60	35	65	60	50	40	75	55	75	65	55	60	40	75	55	50	50	50	60	75	40	45
50	40	55	35	50	60	55	75	50	50	40	55	50	40	40	45	40	40	30	60	50	65	40	60	65	50	45	40	60	55	40	60	45	50	35	45	45	45	45	50	35	65	60	30	50	45	55	60	50	40
50	60	50	55	40	40	55	60	50	45	50	50	60	55	40	75	50	40	55	75	55	70	50	35	70	65	55	35	50	60	50	50	55	45	50	50	55	50	40	75	70	45	55	55	45	30	45	50	55	55
55	60	60	65	50	70	50	55	45	50	60	55	30	30	55	50	50	45	50	75	55	50	55	45	50	30	60	45	40	75	30	55	40	45	55	50	45	55	40	50	50	60	45	70	60	70	55	60	40	55
40	50	45	45	50	30	50	40	60	50	65	70	35	60	75	75	55	55	50	65	65	70	65	65	50	45	65	50	35	45	40	70	50	45	55	45	45	60	60	45	45	45	55	60	55	40	45	45	45	70
50	50	55	45	60	50	60	55	40	40	50	40	50	40	50	45	50	45	65	50	55	55	60	70	55	60	35	60	55	55	60	50	40	30	40	65	40	55	45	40	60	50	75	55	50	50	50	40	55	35
65	60	55	40	40	40	60	70	50	30	40	55	60	75	45	75	55	75	30	40	65	55	50	55	50	45	40	50	50	55	35	50	40	40	50	55	50	60	55	45	55	55	50	50	45	45	35	75	45	50
45	55	45	50	45	70	55	50	60	50	40	70	40	65	55	50	75	55	45	50	60	50	60	55	45	50	55	45	70	55	75	60	55	40	30	75	50	50	50	70	70	40	45	55	40	50	50	50	55	45
50	50	55	45	55	45	60	40	45	50	75	60	60	50	45	55	50	40	40	45	40	75	60	45	35	50	45	45	60	60	60	45	55	50	60	65	55	30	45	35	55	40	60	35	50	30	65	50	50	40
75	50	40	60	70	35	50	50	55	45	50	55	45	35	50	40	40	65	55	65	45	50	40	30	60	55	50	55	50	45	55	55	50	40	70	50	45	75	35	45	45	75	65	45	45	50	55	75	60	40
65	30	45	45	50	50	45	45	50	70	40	55	75	50	40	45	65	55	50	70	50	30	60	55	50	45	50	55	75	50	50	70	70	40	55	65	40	45	40	55	50	40	50	45	50	50	40	65	50	40
60	45	40	50	60	65	50	60	70	35	50	70	50	50	35	45	55	50	50	65	60	50	45	45	45	50	50	55	65	40	65	55	50	50	70	55	60	50	55	50	30	50	50	45	55	40	40	60	55	30
35	30	40	50	60	40	45	65	55	60	40	45	55	40	55	60	55	55	40	40	55	40	55	40	35	55	40	45	55	50	45	60	55	65	70	45	35	50	40	55	55	70	30	50	45	50	35	60	45	50
55	45	60	45	55	45	35	65	30	65	60	35	50	50	40	60	40	40	75	50	35	45	75	55	65	50	40	55	55	50	60	40	60	40	50	60	45	70	40	45	40	60	60	55	60	55	40	50	45	60
60	60	45	35	45	50	65	60	55	55	50	70	55	45	75	45	45	45	45	70	50	50	65	70	55	50	55	50	60	50	60	40	65	50	40	55	55	45	45	45	55	50	40	45	30	50	55	55	70	50
45	70	45	30	55	65	40	55	50	30	45	60	55	55	40	75	55	55	50	60	50	50	65	35	55	50	55	45	40	70	65	50	55	40	45	35	55	35	55	50	55	60	60	55	60	55	50	60	40	55
35	55	50	55	40	55	60	35	40	45	40	45	50	55	45	40	45	70	55	75	55	55	50	50	55	40	70	45	50	30	75	75	50	40	50	50	70	60	65	65	50	65	60	35	75	50	60	40	50	45
[truncated: 5,000 more columns]

## Sheet: Resampled 10,000 data sets-2
75	35	55	60	60	55	45	55	40	50	40	55	35	60	40	55	40	55	50	70	35	50	30	60	50	45	40	60	45	65	50	70	55	50	45	55	55	60	50	70	45	55	50	40	45	50	60	70	75	45
45	35	55	65	55	65	55	75	70	45	50	75	30	45	65	45	40	50	55	50	50	55	50	40	45	55	55	60	55	50	60	45	60	40	70	45	50	40	60	50	50	30	40	55	30	40	45	60	60	50
45	45	40	45	50	30	70	55	55	55	40	55	30	40	70	45	55	40	45	50	70	50	60	75	55	50	50	40	45	60	65	50	40	45	50	55	50	40	55	50	60	55	50	55	40	50	55	45	40	50
55	45	40	50	75	70	35	50	50	55	70	40	75	40	50	40	70	70	50	60	40	40	50	50	60	50	70	55	45	50	40	50	55	40	40	60	45	40	50	45	50	45	40	35	70	60	60	50	45	50
40	75	55	50	40	45	65	30	40	45	45	50	65	50	30	30	55	60	45	65	55	60	50	45	50	40	40	65	40	50	50	50	40	40	35	60	55	55	40	55	55	60	35	55	30	55	45	60	45	45
50	50	50	35	40	65	40	40	50	45	75	60	50	45	50	40	40	50	30	55	55	30	55	40	45	55	50	45	50	30	45	55	50	50	70	50	55	40	55	50	45	65	30	45	55	65	50	65	45	40
45	70	55	55	45	40	40	50	55	30	60	40	55	55	60	55	55	55	35	60	50	40	50	65	50	50	55	70	30	45	50	40	30	30	50	50	30	75	50	45	50	40	50	30	75	60	35	65	45	55
50	45	65	65	50	70	35	35	50	55	60	60	65	45	45	60	50	65	55	55	35	55	40	70	60	60	35	60	55	45	50	45	55	50	70	50	45	70	50	75	75	40	35	35	45	45	50	50	45	40
50	65	45	50	60	60	50	60	45	50	40	50	45	65	45	75	55	50	55	50	45	40	40	55	60	45	50	50	40	70	55	65	60	50	55	50	55	60	60	45	55	65	65	35	35	70	50	45	60	60
60	40	45	60	75	50	55	60	45	45	35	50	55	60	40	45	45	45	70	55	45	60	55	30	55	55	40	70	50	65	50	55	40	45	40	40	55	65	55	55	40	40	40	50	60	65	60	50	30	65
50	60	50	75	45	70	30	50	75	40	40	55	40	45	55	50	40	65	55	45	45	50	45	60	40	40	45	65	75	75	45	55	50	75	45	40	55	50	45	45	40	45	45	45	60	50	30	40	75	65
45	70	55	60	50	65	45	30	50	50	40	75	55	55	50	55	55	35	55	50	60	65	50	30	60	50	50	70	45	60	50	55	40	45	75	75	45	75	60	70	55	45	40	45	50	50	50	55	40	60
55	55	35	45	45	60	65	45	50	40	60	70	50	55	60	55	45	60	65	30	50	55	30	55	40	40	45	60	45	45	50	50	55	50	65	50	40	45	75	55	55	75	35	45	55	40	45	50	40	60
50	55	75	55	70	45	50	60	50	45	45	55	35	40	35	50	50	35	30	50	55	40	45	45	45	65	50	45	55	40	45	70	60	75	60	50	50	40	50	30	50	40	40	60	55	30	45	55	40	45
40	40	50	45	40	50	50	40	55	50	60	45	50	65	50	55	55	65	40	30	35	40	30	75	60	65	55	50	55	45	50	50	45	50	50	75	50	45	45	40	35	60	55	45	45	55	40	45	55	55
65	50	55	35	70	70	55	45	45	55	65	55	65	40	60	60	55	65	55	55	55	75	50	60	60	50	50	50	70	65	30	75	60	50	45	45	45	55	70	40	50	65	40	50	60	70	35	45	60	50
45	45	45	45	35	55	40	50	55	55	60	60	70	50	35	45	45	55	60	55	45	50	30	55	55	40	65	55	45	55	55	50	50	55	50	65	60	65	35	40	50	55	40	55	60	50	60	55	40	30
35	65	70	45	70	60	55	55	30	60	65	40	40	55	45	50	40	45	30	50	50	40	55	45	40	60	60	50	50	50	40	45	55	55	55	50	40	50	65	50	60	45	40	50	55	70	40	55	50	55
45	65	45	40	30	60	50	70	55	55	30	50	50	40	70	40	55	50	55	45	75	55	60	50	40	50	60	60	55	40	45	40	40	50	50	30	50	45	55	45	55	40	60	50	50	65	65	45	55	45
65	40	55	60	35	55	40	55	50	70	45	55	40	45	60	45	35	45	55	55	55	45	75	50	65	70	65	60	45	60	55	45	30	40	40	45	50	60	40	55	55	60	40	50	55	70	40	45	50	40
50	35	40	55	55	45	55	55	40	40	60	60	40	55	50	60	55	50	45	70	65	70	40	60	35	40	50	35	40	60	40	65	45	50	45	50	50	65	65	50	30	50	45	70	45	50	35	65	40	40
70	50	40	50	55	45	60	70	60	45	35	30	45	50	50	60	70	40	55	60	40	40	55	50	30	30	40	40	60	45	55	55	50	30	75	55	45	50	50	45	50	40	55	50	50	50	40	55	65	45
55	65	50	45	55	55	40	50	45	70	35	55	50	45	50	55	65	45	50	40	50	50	45	45	45	40	75	45	30	50	60	45	75	40	50	50	50	50	45	50	55	40	40	65	50	50	50	40	50	75
45	50	70	35	45	45	65	45	60	75	45	45	45	70	40	30	50	50	55	50	65	50	40	75	40	70	50	55	45	45	50	60	50	75	65	55	65	50	55	50	45	50	55	45	60	35	40	65	55	40
40	55	40	50	55	60	55	65	55	55	40	50	45	45	55	50	45	50	45	55	55	35	75	55	65	50	55	50	65	45	45	55	40	70	50	45	50	50	60	70	50	55	50	55	55	50	70	55	65	30
60	70	55	55	45	45	45	40	70	35	75	50	45	45	50	45	50	55	55	55	35	60	55	40	45	55	60	50	75	60	75	50	50	40	70	50	40	45	60	60	70	45	45	45	55	40	40	45	50	45
40	40	45	40	65	40	60	60	50	40	45	55	50	50	45	30	35	50	75	50	45	65	50	40	60	60	60	55	45	65	50	50	40	70	55	50	50	50	50	55	40	50	55	40	45	50	60	45	40	45
40	50	40	55	45	55	70	55	55	60	70	40	40	40	55	45	40	35	55	55	55	45	50	50	55	50	45	50	50	45	60	40	45	60	55	40	55	50	60	55	55	40	50	55	35	45	45	55	40	40
65	40	30	55	65	45	75	35	60	45	65	50	55	55	50	65	45	35	45	65	60	45	40	30	50	45	45	75	55	60	55	60	70	30	35	40	40	60	45	50	70	50	40	35	40	40	50	55	55	45
40	50	60	55	55	65	35	55	50	50	40	60	40	55	65	40	50	45	75	40	40	55	70	45	40	50	45	70	45	40	55	40	65	55	50	45	60	45	55	40	55	55	55	45	40	45	55	30	35	55
55	45	55	50	55	70	45	40	55	75	50	55	45	40	70	55	45	60	70	45	50	55	60	55	40	45	55	40	45	50	55	75	40	55	70	50	55	55	55	40	50	55	55	40	60	65	40	40	75	50
55	65	65	45	50	50	45	55	45	45	45	55	55	40	55	70	35	35	55	35	40	45	45	45	55	40	50	50	45	50	60	35	60	40	60	40	55	50	50	75	40	40	50	60	40	60	50	45	70	40
50	65	40	45	55	45	65	35	45	45	50	35	55	40	40	40	40	55	40	55	65	50	65	40	30	40	40	45	70	60	45	45	40	60	45	50	40	45	55	60	55	45	45	50	50	50	45	40	45	60
50	65	55	50	50	30	50	45	65	40	60	50	50	55	50	75	55	55	50	55	35	50	65	45	40	40	60	40	45	40	50	45	45	65	50	40	50	40	45	55	55	60	60	55	50	55	55	55	45	60
55	40	60	45	55	50	50	35	50	50	50	55	40	50	45	55	65	50	55	35	75	45	65	55	60	45	75	50	50	70	45	30	75	55	55	55	45	40	60	60	40	50	55	70	55	50	50	75	45	45
55	60	60	30	40	60	40	50	50	40	30	45	45	55	50	65	40	50	55	40	40	75	50	45	65	45	50	70	40	60	40	65	50	45	55	40	55	55	45	45	50	30	55	40	60	55	35	45	55	45
30	55	45	50	50	35	50	45	55	50	60	45	55	50	55	45	50	45	50	40	65	65	70	50	45	60	50	75	55	55	45	75	45	45	55	40	50	30	65	45	50	45	70	35	40	65	45	60	60	65
40	45	65	50	35	70	50	40	65	45	60	50	50	45	40	35	35	55	55	30	50	40	45	45	35	45	75	40	55	40	50	45	65	55	65	40	45	60	50	65	60	50	40	55	45	50	50	40	60	35
55	60	75	40	55	60	55	45	60	40	55	55	50	55	55	50	45	50	70	40	55	40	50	45	65	60	35	60	50	65	45	55	55	40	55	70	55	55	40	40	40	55	55	40	55	45	75	45	60	50
40	35	50	50	35	55	40	45	40	45	40	50	70	40	40	65	45	40	45	45	55	50	70	60	55	70	60	45	45	45	45	30	35	40	55	55	65	40	70	50	30	65	50	50	35	40	75	40	45	55
65	45	55	55	45	70	40	50	55	50	50	50	65	40	45	40	70	55	55	55	60	45	55	50	45	50	50	60	55	45	35	65	45	40	55	50	55	50	45	55	50	50	30	45	40	40	50	55	60	40
65	50	45	60	55	50	55	50	60	45	45	60	65	45	55	45	35	60	50	60	35	45	45	50	55	35	60	50	60	55	55	50	60	50	60	40	50	50	65	50	50	50	55	55	45	45	45	55	45	55
50	60	30	65	50	55	45	55	40	30	40	40	55	55	50	65	45	50	45	60	70	55	55	35	45	40	50	45	75	55	45	55	75	55	50	35	55	55	45	45	40	45	50	30	45	45	55	35	45	30
35	60	55	45	55	55	45	45	65	50	50	55	45	55	60	55	30	50	30	45	70	45	40	40	45	45	60	60	45	55	40	40	55	60	30	45	30	45	45	50	65	50	35	50	40	30	40	35	30	60
[truncated: 5,000 more columns]

## Sheet: Difference of means_1 and 2
1.02273	-4.09091	0.454545	-3.06818	0.113636	-3.18182	1.13636	1.81818	-2.5	0.340909	-0.454545	0.568182	-0.681818	0.340909	0.909091	1.13636	4.43182	1.70455	-4.43182	2.95455	-0.568182	1.93182	2.61364	1.81818	1.47727	1.47727	-3.40909	-3.29545	1.02273	-0.795455	1.59091	0.227273	-0.681818	-2.04545	-1.93182	1.70455	4.09091	1.47727	-3.75	-0.795455	-2.5	1.93182	5.22727	2.27273	1.13636	-1.93182	1.13636	3.86364	-0.909091	-0.454545
[truncated: 5,000 more columns]
