# Supplementary material for: Magnetic sense-dependent probabilistic decision-making in humans
Source: Front Neurosci. 2025 Mar 7;19:1497021. doi: 10.3389/fnins.2025.1497021 (PMC11925921; doi:10.3389/fnins.2025.1497021)
Supplement: Supplementary file 6 [file Data_Sheet_6.zip › #5.xlsx]

## Sheet: Original data
55
65
45
55
45
50
35
40
55
35
55
50
50
65
55
50
60
65
50
25
70
50
30
30
45
45
60
55
55
55
45
65
55
45
40
35
50
60
70
45
60
45
65
50
50
45
50
70
60
30
55
75
30
50
60
45
65
45
50
40
50
55
35
75
35
50
50
45
50
45
55
65
45
40
80
40
40
45
70
50
45
65
40
40
35
50
50
60
70
45
40
50

## Sheet: Resampled 10,000 data sets-1
65	50	50	65	55	75	30	35	40	45	55	40	55	45	50	65	35	65	75	35	55	40	45	65	60	50	35	55	50	55	50	35	45	45	55	50	45	50	60	40	40	55	50	70	55	45	40	35	50	60
40	45	45	50	50	40	70	40	40	50	65	50	45	65	30	45	50	50	55	50	30	65	60	65	25	60	50	35	45	65	55	50	50	50	35	55	35	65	45	70	45	35	30	65	65	60	70	50	40	55
65	55	50	45	40	55	55	50	45	60	35	55	80	60	40	50	45	50	65	45	45	55	45	35	65	40	40	55	55	50	45	45	55	40	45	50	45	45	45	55	60	40	45	50	55	50	50	50	40	40
45	50	65	30	40	50	30	45	50	55	55	65	50	65	40	45	65	70	65	55	55	50	50	60	65	55	70	40	75	50	50	35	45	30	50	70	70	35	30	55	45	65	45	60	50	50	55	55	45	55
55	35	50	35	50	50	40	70	45	50	50	70	50	45	70	40	75	55	45	40	45	55	55	35	50	40	35	60	70	25	45	65	35	70	50	60	50	55	50	65	50	45	60	40	30	40	50	55	35	25
30	55	50	65	40	45	55	40	35	50	40	40	30	65	65	55	55	35	45	45	45	45	50	70	75	55	40	45	70	60	45	45	70	50	45	40	50	45	45	40	75	65	30	45	55	50	40	50	65	40
45	50	45	60	50	70	50	50	55	55	70	50	70	55	45	60	35	45	70	65	65	50	50	45	45	55	60	50	50	50	40	65	50	45	65	65	50	35	70	45	30	50	30	50	45	50	45	40	55	60
30	50	45	35	40	40	75	50	60	50	55	55	55	45	55	40	45	60	55	40	50	70	45	55	45	55	80	65	70	30	35	45	70	55	35	55	25	80	40	35	50	45	45	45	55	60	55	65	70	55
50	60	50	60	50	50	50	45	50	60	60	50	55	35	45	60	75	55	45	35	30	30	45	50	40	45	50	60	40	60	40	55	65	55	30	35	50	45	65	40	35	70	60	40	55	60	50	50	50	60
55	25	60	70	45	45	35	50	65	55	45	50	50	75	50	40	55	60	45	55	35	55	75	60	50	60	35	50	55	50	45	45	45	35	40	50	55	35	80	65	45	45	35	50	70	40	55	30	45	55
35	65	60	30	50	35	45	45	50	50	60	65	50	40	50	30	55	40	65	50	45	40	45	65	65	65	35	45	55	65	50	55	40	70	50	55	30	50	45	55	50	50	70	30	60	55	65	60	50	45
45	55	65	45	70	50	45	45	50	50	40	40	35	50	40	40	50	45	50	75	45	55	45	50	55	35	60	50	70	50	35	45	30	65	70	70	65	45	50	45	40	45	40	50	60	50	40	65	45	55
45	45	50	65	30	40	65	60	40	45	30	45	55	30	40	50	60	40	75	70	65	60	60	45	35	45	45	45	55	50	55	45	55	45	35	30	40	55	75	45	45	50	45	50	55	40	50	50	65	40
50	35	50	55	45	55	55	30	45	55	30	50	55	40	55	55	40	40	50	65	65	45	80	55	60	45	30	45	40	50	40	45	65	75	45	50	45	55	45	50	65	55	30	45	45	35	50	50	60	65
45	75	40	40	45	45	45	65	30	40	30	75	60	60	40	50	50	35	50	40	45	50	45	50	50	50	45	50	65	50	35	40	60	65	70	65	45	50	45	55	45	40	45	40	65	55	50	65	45	65
50	60	55	70	50	45	80	40	35	50	55	65	55	55	60	55	40	60	55	40	50	40	60	40	45	40	45	45	45	65	50	35	40	50	70	35	65	75	50	45	80	50	60	35	60	70	45	45	45	30
40	65	50	55	50	65	60	65	40	50	60	45	45	45	80	50	45	50	45	45	25	50	45	65	30	40	55	50	50	55	60	65	70	75	50	35	50	55	70	55	65	35	65	60	60	65	45	60	70	45
45	50	55	50	55	30	55	70	50	65	60	60	45	65	50	40	35	50	65	45	40	40	50	50	55	50	65	55	70	65	50	45	35	55	65	65	50	45	70	45	45	50	40	40	45	45	50	55	55	50
50	45	75	55	40	40	50	80	70	45	55	45	65	45	55	55	60	50	55	45	55	50	60	65	50	45	55	55	55	50	55	60	40	45	50	50	35	45	55	35	65	40	30	60	55	35	50	35	35	50
65	50	30	55	35	45	40	35	50	50	40	55	60	65	45	30	45	55	65	50	55	45	45	65	45	30	50	80	50	50	55	45	40	50	60	45	50	65	50	60	60	70	50	65	65	45	45	50	65	65
60	50	50	40	55	45	30	70	45	60	55	40	30	40	45	55	60	65	40	40	50	55	45	75	45	45	55	50	45	40	60	40	60	80	50	45	60	35	25	50	35	50	45	45	45	40	45	50	55	65
40	50	40	60	50	70	50	45	55	45	50	50	45	60	45	50	50	55	30	50	55	55	45	45	60	50	30	45	60	80	40	45	60	50	45	65	45	50	50	50	35	50	40	65	65	45	60	50	50	50
45	65	45	60	70	25	70	50	35	60	40	65	70	35	50	40	50	45	40	45	50	65	50	45	65	30	40	30	60	55	70	70	55	50	70	45	45	65	35	40	55	45	55	50	65	40	65	60	50	40
80	55	50	55	70	40	50	50	60	40	65	60	50	65	75	45	75	45	45	50	45	65	35	55	60	35	75	55	50	55	50	55	55	65	70	50	35	60	75	30	60	50	70	50	50	45	35	65	65	65
45	40	65	55	55	35	40	30	50	55	50	45	80	70	40	55	40	50	50	45	50	40	55	65	45	60	40	55	80	70	50	40	45	75	45	55	30	45	55	35	55	30	50	55	60	50	60	60	55	25
50	70	30	60	60	65	50	55	55	45	50	40	60	65	45	45	45	60	45	55	45	45	65	45	35	45	55	55	40	35	60	70	50	65	50	50	50	50	45	65	55	55	50	50	45	45	45	55	50	45
35	45	60	50	70	45	50	50	60	50	50	40	50	45	65	30	40	50	40	75	50	55	50	50	50	55	45	35	50	50	45	45	55	40	60	50	45	55	40	65	35	65	60	45	50	80	50	65	45	50
50	55	55	60	60	60	50	40	40	55	55	65	60	50	40	50	75	45	70	70	55	40	65	30	40	45	50	55	50	55	45	50	55	70	35	40	40	45	50	65	55	50	60	50	30	45	45	45	50	70
65	45	40	60	40	40	50	45	50	60	45	65	55	65	55	45	50	35	60	65	45	30	45	40	60	55	45	55	35	45	60	35	30	55	40	45	65	70	50	30	50	55	45	35	45	75	55	60	35	70
60	55	45	55	50	40	45	55	60	35	50	65	50	50	45	60	45	50	55	45	50	30	50	50	65	45	50	40	50	40	70	40	40	65	55	70	50	60	55	45	60	50	60	65	40	50	40	45	80	60
35	45	65	45	50	80	45	40	40	45	50	45	60	50	50	50	60	50	60	40	45	70	45	45	30	65	45	40	45	65	50	70	30	45	40	50	40	50	50	65	50	45	50	70	65	45	50	65	30	40
45	50	60	40	30	70	60	25	40	35	70	50	30	55	45	45	45	55	35	55	50	50	60	55	50	35	45	40	55	55	30	50	45	40	50	45	45	75	35	45	55	40	55	65	30	55	50	55	55	30
70	45	50	50	60	40	50	45	55	40	65	55	25	25	55	55	40	35	60	50	70	35	35	45	50	75	45	45	45	50	50	40	40	65	45	45	50	65	65	50	40	65	40	45	50	50	40	65	35	55
70	60	50	70	75	75	45	40	45	40	40	35	40	50	55	35	55	50	40	35	50	55	55	60	55	65	45	65	45	45	65	45	65	30	70	45	40	45	50	65	40	50	35	60	65	50	60	60	60	60
50	45	50	50	55	50	60	65	35	50	40	55	45	40	50	55	30	35	70	60	45	45	50	25	45	50	50	50	70	35	50	45	50	60	55	75	45	40	50	50	70	70	55	45	45	25	45	50	65	70
50	45	50	45	60	35	55	60	40	40	40	45	45	40	55	35	40	30	55	30	40	35	50	55	45	55	60	65	50	45	45	35	30	60	55	55	55	55	60	55	50	50	65	50	45	30	40	50	40	45
55	35	45	75	50	65	40	45	60	50	45	55	80	50	50	65	60	65	40	55	65	60	50	50	50	45	40	70	40	80	45	55	55	55	45	55	75	35	45	75	65	75	65	45	25	55	75	55	40	45
50	45	65	50	55	50	30	55	80	50	65	60	40	50	65	40	50	40	50	65	55	45	55	45	50	35	60	30	65	50	55	55	50	50	40	70	65	60	75	40	40	65	55	55	45	55	80	55	50	55
55	65	45	55	40	50	50	50	50	50	55	55	40	50	45	40	70	50	60	50	65	40	50	50	55	60	40	45	45	35	50	55	35	45	30	35	50	30	30	60	70	60	30	35	50	40	45	55	50	50
45	45	45	50	40	70	40	45	65	25	50	60	75	55	70	40	45	50	50	70	50	50	30	55	50	30	25	50	35	35	70	60	40	40	35	65	50	45	65	45	30	55	40	65	65	40	45	50	50	65
35	40	60	40	40	45	45	50	45	50	45	50	50	70	50	35	45	45	60	35	50	70	35	35	65	50	60	75	45	55	70	65	50	50	70	65	55	65	35	55	60	50	50	70	30	65	75	50	35	55
45	35	55	80	40	70	45	55	30	60	40	45	50	40	25	70	45	45	50	45	50	45	50	45	45	45	30	55	45	55	35	45	70	55	55	65	65	35	45	65	45	50	30	45	60	35	50	50	50	70
45	30	70	70	50	50	75	70	40	65	60	55	35	40	30	50	65	50	50	45	35	55	45	70	60	50	30	65	55	50	55	70	50	30	40	50	40	45	55	55	45	45	50	55	45	65	70	55	50	70
60	30	55	50	45	40	55	45	55	55	75	55	45	45	70	45	55	40	45	65	45	35	45	40	45	45	60	60	45	50	45	50	50	50	70	50	50	65	50	35	50	50	45	30	60	50	55	70	40	45
40	45	50	55	30	50	45	45	45	35	60	40	35	65	50	50	65	30	50	30	45	40	40	50	65	55	50	45	70	45	50	50	40	30	60	50	45	30	40	65	45	30	30	50	25	55	60	65	60	55
40	50	50	65	35	45	35	45	65	50	30	45	35	55	50	45	40	50	75	35	50	50	45	50	60	45	60	55	65	55	50	70	50	45	60	50	65	45	50	45	45	75	65	25	55	40	75	50	45	60
[truncated: 5,000 more columns]

## Sheet: Resampled 10,000 data sets-2
50	45	45	40	45	50	35	60	45	70	35	50	65	45	55	40	40	25	70	65	80	30	40	40	50	65	50	60	75	50	55	55	60	50	45	30	25	55	35	65	65	50	50	50	50	65	55	60	35	45
30	45	40	50	45	30	45	35	45	30	60	45	50	45	60	50	35	45	35	40	50	65	45	30	45	60	35	55	45	50	50	30	50	30	50	45	55	50	55	65	55	60	60	65	45	50	50	75	65	70
50	55	55	45	45	45	45	45	45	55	60	50	70	45	65	45	35	60	35	45	35	50	45	55	70	65	55	50	40	70	50	50	55	50	50	40	40	50	65	65	65	55	55	40	55	65	50	60	65	50
50	35	40	50	50	55	55	40	55	65	35	80	40	50	45	45	60	45	55	55	45	45	50	60	55	40	55	50	60	35	40	65	40	35	30	45	30	30	50	50	70	35	45	70	40	65	45	50	50	45
50	55	60	55	45	80	50	55	30	45	70	50	65	65	55	50	45	65	70	50	60	45	65	50	35	75	50	40	50	45	60	50	50	55	60	70	45	50	50	45	65	55	50	30	45	65	45	65	50	35
70	55	45	75	75	40	30	50	60	50	50	60	65	70	50	60	70	50	55	40	40	45	45	70	45	35	35	45	45	35	40	60	40	45	45	30	65	55	50	45	50	55	70	65	55	35	35	40	55	45
55	45	70	45	65	45	45	30	55	45	65	30	50	55	50	45	45	50	35	55	55	50	45	55	35	45	35	55	60	40	40	30	45	50	55	55	50	55	40	50	65	40	50	65	50	40	70	65	25	50
65	40	55	65	65	45	60	45	50	65	35	65	45	40	40	45	35	50	55	70	45	50	35	50	45	40	55	65	65	60	50	50	70	50	65	55	50	55	50	50	60	70	50	40	50	40	55	35	35	70
45	55	65	50	50	50	35	45	45	40	45	55	45	25	40	40	50	50	50	50	35	40	50	60	50	55	45	50	55	50	60	35	40	55	55	80	45	40	50	50	45	55	55	65	65	50	70	55	40	45
45	40	50	45	50	70	50	55	50	45	50	45	65	60	50	50	30	50	65	55	50	70	55	50	45	45	45	30	45	70	50	65	65	30	55	50	50	55	25	55	35	40	30	40	45	80	45	60	60	50
45	35	40	50	50	45	40	55	50	40	50	45	65	50	55	25	70	40	55	45	45	45	50	75	35	50	40	55	80	55	35	45	25	55	35	55	80	40	65	35	60	50	50	55	35	35	45	40	30	75
30	45	45	65	55	35	50	50	35	35	55	50	70	45	40	50	45	55	50	35	45	45	45	50	35	55	40	45	70	50	45	45	60	55	55	60	70	60	35	30	50	65	50	65	50	65	45	45	50	60
40	50	65	60	70	45	45	45	55	40	65	35	60	60	30	50	40	55	60	45	55	50	50	30	55	50	60	50	45	45	50	45	50	45	70	45	60	80	50	50	50	45	75	50	55	50	55	55	65	45
70	50	70	75	50	65	65	40	40	50	55	65	55	60	50	55	45	25	70	45	35	45	50	50	50	55	50	45	55	50	45	60	65	50	50	50	65	50	50	40	65	70	55	65	50	65	65	45	45	40
50	25	35	45	50	55	70	45	50	45	30	50	35	50	65	45	55	55	50	55	45	50	50	40	45	50	75	75	60	40	70	45	40	45	35	60	25	50	80	70	60	45	60	40	45	60	65	60	60	65
50	60	50	60	50	55	70	35	50	35	45	55	55	45	50	40	50	60	50	50	30	80	50	50	60	55	55	45	50	65	45	45	50	65	80	40	55	30	50	45	50	80	45	65	55	80	45	50	55	40
65	65	35	30	55	35	45	70	65	45	40	55	60	35	25	65	75	45	55	60	40	50	40	30	50	40	50	50	65	35	30	55	60	50	45	70	40	55	65	45	40	65	40	50	35	55	55	65	50	40
45	35	50	40	35	60	35	45	45	35	40	65	60	35	55	55	40	55	35	55	45	35	40	55	50	70	40	50	70	60	70	50	55	55	45	75	55	45	50	50	50	30	75	45	45	45	55	65	35	45
65	50	55	55	50	75	35	45	65	65	45	65	40	40	50	30	45	60	45	40	50	45	50	80	50	60	45	50	60	60	50	45	60	45	55	30	65	55	60	80	50	40	55	45	45	30	55	55	45	55
50	75	55	50	55	50	50	55	65	55	30	40	45	40	50	50	45	50	45	70	45	70	40	65	50	50	60	70	65	45	55	50	55	45	45	40	45	35	45	70	40	55	40	50	50	65	70	35	40	30
60	50	45	50	50	35	30	70	45	55	55	65	40	40	75	60	55	65	40	45	65	55	65	45	50	65	40	40	40	35	30	75	75	50	60	40	45	45	40	35	25	65	50	50	55	35	60	30	45	50
60	55	45	70	50	45	50	45	30	70	50	50	50	75	50	40	45	50	50	60	40	55	45	50	60	50	45	50	25	55	45	45	35	70	45	50	50	55	50	55	60	60	50	30	55	40	55	50	65	50
50	55	50	35	55	65	45	30	40	65	40	65	50	50	45	50	55	50	45	65	45	40	50	45	50	40	50	65	40	50	25	55	50	40	60	45	60	70	50	45	40	50	30	45	70	25	60	65	50	65
50	50	45	50	50	65	40	40	70	50	45	55	75	45	55	40	40	50	65	70	50	65	40	45	45	50	40	35	50	35	50	45	65	25	70	50	40	45	70	55	50	60	45	65	55	70	55	55	45	55
30	45	45	50	25	50	50	50	50	50	55	60	45	45	45	50	35	45	60	40	55	60	45	30	40	40	55	50	45	45	55	65	40	40	45	50	70	50	70	25	45	45	40	45	45	50	50	45	40	70
75	60	55	60	40	80	40	60	65	50	50	75	50	45	60	50	60	45	60	70	35	55	45	30	65	65	35	45	55	65	50	60	40	65	65	55	50	60	45	55	65	65	45	50	65	50	50	55	65	60
35	30	80	35	40	55	30	70	50	35	35	55	40	30	50	65	40	35	40	50	45	55	40	50	50	60	60	50	80	65	35	75	50	30	35	45	55	50	50	45	40	55	50	65	50	40	40	50	55	50
50	45	60	60	65	45	40	40	65	50	35	45	45	65	50	55	45	55	45	65	70	50	60	50	55	55	35	45	65	55	55	45	65	45	65	50	55	50	50	45	60	50	40	75	50	45	50	65	50	65
35	65	50	45	45	65	65	45	50	30	75	50	50	45	60	55	40	65	60	70	50	40	40	60	60	50	45	50	55	45	50	55	70	50	45	50	70	45	40	50	60	65	50	45	55	55	65	50	45	55
50	40	50	35	55	45	45	55	45	25	40	65	50	55	60	45	40	55	65	55	60	45	75	55	45	65	60	50	50	50	60	45	45	50	60	45	60	50	45	50	50	65	65	45	50	70	40	50	55	45
65	55	65	45	40	40	50	60	40	50	45	45	50	70	50	35	30	70	45	70	65	50	45	50	60	40	40	55	35	45	80	55	45	65	55	35	50	60	45	35	30	50	40	35	40	45	60	40	40	40
40	35	65	55	45	50	30	55	70	60	45	80	40	55	70	45	70	55	55	45	80	70	60	40	40	50	50	75	70	50	45	35	65	45	30	30	65	60	55	30	50	65	45	40	70	45	55	60	45	65
45	65	35	50	45	45	50	50	40	60	55	50	65	45	55	45	35	70	40	50	65	40	50	70	70	50	55	45	70	55	55	55	50	50	40	45	55	70	50	50	50	60	50	65	45	45	50	55	70	65
65	70	55	50	45	45	45	40	40	55	40	50	40	55	50	75	60	60	50	50	50	35	30	50	60	55	50	50	55	45	35	45	35	50	50	45	65	45	25	35	60	35	65	35	45	80	30	70	55	55
65	60	55	65	45	55	35	40	35	40	65	50	55	45	45	45	40	30	40	65	50	60	50	45	50	30	70	60	50	45	55	55	45	70	65	55	70	65	40	50	65	55	55	40	35	45	45	60	35	60
65	45	40	55	60	50	65	45	55	45	80	45	35	40	65	45	35	50	50	60	30	45	55	55	50	80	40	35	65	45	40	65	70	50	45	65	40	60	45	35	60	55	65	30	60	60	45	65	65	45
55	50	30	70	50	60	45	40	35	45	65	55	65	50	45	35	65	55	50	50	50	40	70	35	55	45	50	30	35	65	45	45	35	35	45	30	50	50	50	60	60	45	45	50	40	45	55	55	60	45
55	50	65	70	45	50	60	60	35	35	65	65	60	60	45	45	50	30	40	50	30	50	50	45	65	65	45	50	45	40	50	70	50	70	40	45	65	40	55	70	50	55	45	45	45	55	45	65	50	55
50	45	45	60	55	55	30	25	45	35	65	50	55	30	35	50	50	60	50	35	35	40	50	65	55	65	45	70	65	50	35	55	65	50	65	45	65	45	45	45	45	40	70	70	50	45	35	45	45	65
45	35	40	35	50	75	30	45	70	30	40	55	70	60	50	45	50	40	50	50	70	35	75	50	55	40	30	45	50	50	50	50	50	35	70	45	45	30	50	35	50	45	50	35	55	65	45	70	45	50
50	50	75	30	55	50	50	60	50	45	50	45	30	60	45	45	50	60	45	55	50	45	40	35	50	40	50	35	80	40	50	50	45	65	55	40	50	45	40	50	50	50	35	45	45	40	45	65	30	45
40	30	60	65	40	45	40	45	40	35	65	50	45	40	40	70	45	75	40	80	45	35	30	45	45	30	35	65	40	45	35	65	50	40	80	45	70	55	40	40	40	60	40	45	40	50	35	50	55	65
40	55	45	75	65	40	65	45	55	45	50	40	45	55	75	45	80	80	70	45	70	65	65	50	45	50	50	30	55	40	40	45	35	45	55	70	70	45	60	45	60	50	55	45	45	55	30	30	60	45
55	55	35	40	60	50	55	45	60	50	25	50	35	60	55	50	65	65	45	50	65	65	50	55	50	50	60	50	65	45	45	45	45	65	50	50	50	60	55	65	45	35	45	55	40	55	40	50	50	50
55	45	40	45	45	55	50	45	60	70	35	35	40	50	45	50	50	45	50	35	65	50	55	65	45	35	50	60	45	45	40	35	50	35	25	30	65	45	40	50	50	45	35	70	55	75	55	35	55	50
50	55	55	55	45	40	65	35	55	35	60	65	40	50	45	60	45	40	45	25	70	55	50	50	45	60	45	65	55	45	65	30	35	40	45	50	40	65	55	65	65	50	60	50	75	60	35	65	55	45
[truncated: 5,000 more columns]

## Sheet: Difference of means_1 and 2
-1.84783	0.108696	0.652174	1.63043	-1.19565	-1.41304	2.93478	2.06522	-1.08696	2.28261	0.869565	-1.30435	-0.543478	2.06522	-0.434783	-0.978261	2.71739	-3.47826	2.82609	-2.93478	-1.84783	-1.19565	0.652174	1.19565	0.869565	-3.36957	0.108696	0.652174	-1.52174	2.5	1.95652	-0.543478	-1.73913	4.34783	-0.76087	4.02174	-5.1087	-0.108696	1.84783	1.52174	-1.84783	-1.30435	-2.71739	-0.434783	1.30435	-3.91304	2.3913	-0.108696	0.76087	0.326087
[truncated: 5,000 more columns]
