# Supplementary material for: Magnetic sense-dependent probabilistic decision-making in humans
Source: Front Neurosci. 2025 Mar 7;19:1497021. doi: 10.3389/fnins.2025.1497021 (PMC11925921; doi:10.3389/fnins.2025.1497021)
Supplement: Supplementary file 6 [file Data_Sheet_6.zip › #6.xlsx]

## Sheet: Original data
60
60
50
50
35
70
45
70
50
65
30
35
40
55
45
45
40
55
55
50
60
55
60
60
50
70
35
60
45
30
55
55
50
35
50
75
45
65
45
55
45
60
55
55
50
65
55
35
40
65
40
55
40
50
65
40
50
50
25
60
40
45
15
45
70
45
40
40
40
50
60
60
45
45
40
25
55
55
45
35
45
55
75
45
55
35
75
40
60
55
55
15
60
45
40
40
45
50
25
55

## Sheet: Resampled 10,000 data sets-1
55	55	50	55	55	35	50	35	60	65	25	30	75	55	60	35	50	55	45	60	65	45	55	50	45	25	45	40	50	60	35	60	60	55	35	65	50	25	45	40	50	50	65	70	55	25	40	50	45	40
55	40	60	60	50	60	50	60	15	45	15	70	55	45	65	60	45	45	40	50	55	45	40	40	55	60	45	45	75	25	25	45	60	40	50	45	50	45	35	60	45	75	55	35	45	45	75	50	45	60
65	55	45	40	55	40	65	75	35	55	60	65	40	55	75	55	60	75	55	50	45	55	60	40	60	70	35	40	65	25	45	25	45	50	30	70	55	25	65	50	45	55	50	50	40	65	45	55	35	45
40	45	60	55	40	65	55	60	55	35	50	40	15	45	55	50	55	45	55	55	45	35	35	40	60	55	55	50	25	60	40	40	40	40	50	45	70	60	50	40	45	50	60	40	25	45	55	15	45	70
55	60	50	45	50	55	60	55	50	75	55	75	35	25	45	55	45	50	50	70	40	75	45	45	40	55	45	60	50	35	40	60	55	35	35	45	60	45	55	50	60	75	55	60	45	60	55	60	45	60
60	60	45	70	55	50	40	60	45	50	35	55	45	40	40	45	50	40	45	60	35	50	50	40	40	50	35	60	60	25	55	40	50	65	35	55	55	25	40	55	40	60	15	50	55	45	55	60	45	50
40	60	60	50	35	60	50	65	50	60	60	55	45	55	75	60	60	55	60	50	40	55	25	55	40	25	60	45	65	40	45	70	55	35	35	45	60	45	50	65	30	60	40	50	50	45	70	60	45	35
45	45	35	50	70	60	40	70	45	75	45	15	60	55	50	40	45	60	40	50	25	45	50	40	50	55	50	45	50	75	45	50	50	30	50	55	35	55	35	55	55	45	45	60	25	55	25	35	65	40
55	50	40	75	15	60	50	45	60	45	55	35	50	25	70	35	50	55	55	40	55	15	40	50	50	55	60	45	55	45	45	45	50	50	60	35	60	40	45	30	45	60	55	45	45	50	35	70	25	55
40	40	50	50	40	55	40	75	55	40	60	65	55	75	55	45	70	45	60	55	60	55	70	60	50	55	30	50	50	45	50	60	70	65	65	40	60	45	35	45	60	40	50	50	60	55	65	45	45	75
15	60	40	75	35	50	40	25	35	35	40	55	50	15	75	55	50	60	40	55	35	55	40	45	45	65	55	25	35	40	50	50	40	40	45	60	55	40	75	45	40	75	50	60	50	60	50	60	50	50
40	45	25	75	55	70	35	60	35	75	60	45	60	45	60	60	50	50	55	70	40	60	40	65	25	55	60	70	70	55	70	65	55	50	45	45	55	55	25	45	55	55	75	70	55	45	50	55	50	55
25	55	65	50	45	25	75	50	45	30	55	70	55	60	55	50	55	55	65	30	40	60	45	40	45	45	35	35	65	40	35	55	35	40	35	50	55	45	60	50	60	40	45	50	55	55	65	40	55	55
55	70	60	75	75	35	50	40	40	55	40	60	50	50	55	60	35	40	65	40	55	45	40	45	25	55	45	55	15	60	40	45	60	45	25	60	40	55	45	55	45	55	70	40	55	65	35	45	45	35
30	50	50	65	55	40	40	50	75	60	35	35	55	55	30	25	75	35	60	50	50	55	55	60	40	45	55	70	55	35	35	55	70	55	55	70	60	40	35	40	45	40	45	40	50	60	15	40	45	70
55	45	55	55	35	55	45	35	55	40	55	55	60	35	55	50	60	25	25	50	55	45	50	45	35	35	50	65	45	60	55	60	55	55	60	55	45	60	75	75	50	30	45	40	65	60	50	40	45	50
50	40	45	55	40	45	40	40	45	45	30	15	45	70	45	45	70	65	45	70	55	70	15	45	40	55	65	30	60	70	35	50	70	30	65	60	45	45	25	25	65	60	40	45	65	60	55	35	70	50
70	40	30	45	45	45	50	35	55	50	45	15	40	40	55	60	70	25	50	15	45	70	45	35	60	60	55	50	65	55	45	65	50	25	50	35	35	50	60	55	55	40	45	60	60	60	15	55	50	60
65	50	45	45	50	60	55	70	55	50	60	60	40	45	65	40	15	60	45	60	55	40	50	60	50	55	45	50	50	25	35	45	50	65	25	55	45	75	45	40	40	50	50	50	35	50	35	35	40	40
55	40	15	45	55	35	35	50	40	25	35	25	35	25	25	40	65	35	35	55	50	35	75	55	40	40	50	70	50	45	60	70	60	50	60	35	55	35	40	75	65	55	40	55	50	45	45	50	40	40
55	65	40	30	45	70	50	65	50	50	15	40	55	55	50	70	35	45	30	25	70	35	55	35	55	50	45	40	40	50	55	50	40	45	30	40	15	60	55	55	45	40	45	50	35	70	50	40	30	50
60	50	40	25	45	25	55	60	45	75	40	60	50	45	75	60	60	25	75	30	40	55	50	50	55	45	55	50	40	45	55	15	45	40	45	35	30	65	35	35	15	45	40	75	55	60	50	40	25	35
40	45	55	50	50	55	45	45	50	55	45	70	40	45	65	30	35	60	45	30	35	45	60	65	40	35	50	40	50	50	40	30	50	65	45	35	40	50	45	25	55	70	40	55	55	45	55	55	55	50
60	50	50	70	35	55	50	60	50	40	60	45	60	60	50	35	45	60	50	45	50	55	25	60	75	60	35	40	50	30	70	45	60	50	60	50	60	45	55	50	50	60	35	60	45	60	50	35	60	40
40	55	40	75	35	50	45	35	45	35	55	65	40	50	65	60	45	55	25	45	50	45	50	55	50	75	55	55	55	70	60	45	55	65	70	40	40	45	25	55	45	65	60	55	55	45	75	35	45	50
55	60	25	65	50	55	50	35	55	45	25	50	45	75	45	40	70	55	60	35	55	45	55	40	50	60	50	40	65	55	45	50	45	45	50	55	55	45	40	55	40	40	55	50	55	60	40	35	35	55
60	55	60	40	55	55	55	55	35	60	65	65	45	70	45	50	30	40	55	50	55	35	60	50	60	50	75	55	55	60	55	50	45	60	60	55	45	45	45	65	55	50	50	60	50	75	60	60	40	40
40	45	55	55	45	45	55	55	65	55	60	70	75	35	30	35	45	50	50	55	25	55	65	70	60	25	60	40	40	40	55	45	75	60	50	55	50	50	45	45	55	50	45	55	60	50	35	70	55	25
70	50	55	30	40	55	50	75	65	40	40	65	60	40	25	40	60	45	30	50	45	35	75	45	55	50	55	55	35	40	60	55	55	35	55	55	55	45	55	75	55	50	15	45	55	60	60	45	40	55
50	55	75	40	45	40	50	70	35	75	50	55	55	40	45	50	60	55	55	40	45	40	50	75	50	50	40	50	55	60	40	60	45	50	60	40	40	55	45	60	40	50	50	55	75	55	55	45	25	55
25	55	45	35	60	40	45	50	55	40	35	45	45	45	60	55	35	55	45	35	40	45	50	60	45	55	50	45	50	50	60	45	75	40	55	60	50	35	35	50	35	60	25	50	40	45	55	45	55	45
40	35	35	60	55	40	40	40	55	60	55	50	50	50	55	55	55	45	50	45	55	25	50	40	35	25	45	35	45	50	35	65	35	50	70	65	75	15	60	35	40	35	50	25	45	75	45	50	45	45
30	55	55	40	40	45	50	45	45	40	45	55	45	50	45	60	65	60	60	25	25	25	30	60	40	60	45	40	45	45	75	50	75	55	45	75	55	45	60	60	25	55	35	55	55	50	70	55	45	40
55	50	30	60	45	45	60	50	45	55	55	50	45	15	50	15	40	55	50	50	55	60	70	40	55	35	55	40	50	35	40	60	45	55	40	45	60	50	55	40	40	45	45	65	40	40	40	40	35	30
60	30	60	35	55	55	40	15	55	55	60	50	45	50	45	15	40	50	50	55	45	50	45	55	60	40	40	45	40	60	55	70	50	40	40	40	45	50	55	40	55	70	50	60	55	40	60	45	40	75
50	60	55	55	55	55	35	70	60	55	45	55	55	50	45	45	65	45	75	50	50	55	45	40	45	55	35	25	40	50	25	60	45	40	55	40	45	60	45	45	40	50	15	45	45	40	40	65	55	60
55	60	45	55	50	55	35	60	55	25	40	40	55	55	55	50	40	25	40	50	60	55	45	50	45	55	60	75	75	45	50	65	15	55	60	45	40	35	45	75	55	55	40	35	40	45	45	40	65	60
45	35	55	60	55	55	45	45	40	55	50	35	45	50	50	55	75	75	35	50	45	40	55	65	60	75	75	40	55	65	55	45	50	35	50	40	45	50	45	55	45	55	25	60	45	40	40	55	55	40
50	45	50	40	60	45	40	40	70	25	35	50	55	25	55	65	35	70	50	35	60	30	55	55	70	70	35	55	45	45	40	60	35	60	50	25	30	55	60	60	60	40	55	40	40	50	55	50	65	50
40	45	25	70	50	45	35	70	35	70	60	35	30	40	35	55	60	60	50	60	70	25	50	40	40	60	45	40	45	55	45	65	55	40	40	50	55	40	55	55	70	45	55	55	65	40	40	45	15	50
45	50	45	45	60	55	75	30	45	65	25	65	35	35	50	40	30	45	55	75	45	40	70	50	60	55	70	60	75	75	50	60	45	40	15	70	60	50	55	15	60	30	55	50	70	65	30	40	45	75
55	45	45	75	50	60	40	35	45	15	60	65	50	15	50	55	50	40	45	50	60	50	70	40	65	45	50	45	50	40	35	25	50	40	55	30	45	60	50	55	55	50	30	40	35	50	45	50	50	55
75	50	35	65	50	60	50	55	55	45	45	60	45	70	35	50	60	65	70	60	60	55	35	55	25	50	45	70	55	55	50	60	30	40	75	25	45	55	70	45	45	60	30	55	60	45	60	40	55	40
40	45	55	55	50	55	55	75	55	65	35	40	25	60	45	40	60	50	60	45	75	50	55	45	55	55	40	55	50	55	40	50	35	45	50	55	40	40	65	55	45	55	45	40	60	35	70	50	65	75
55	40	45	40	45	65	60	25	45	55	70	55	60	45	60	45	25	35	45	50	45	50	55	40	55	25	55	35	45	65	60	75	50	65	35	40	40	75	40	55	55	35	40	40	35	50	45	35	40	45
55	50	75	75	45	55	45	60	25	55	40	50	65	45	40	65	60	45	40	35	45	65	35	55	60	40	45	50	40	50	60	55	45	45	65	50	40	65	25	50	60	60	40	45	50	40	55	50	75	15
25	45	45	55	60	55	40	60	40	50	45	50	55	50	55	60	55	40	30	25	55	45	45	45	25	75	30	40	45	65	60	50	45	60	50	40	55	40	50	55	65	40	45	55	40	45	75	60	35	70
75	70	60	45	15	60	15	40	70	50	30	25	40	45	60	55	45	70	45	65	60	60	45	45	50	55	60	60	75	45	25	50	45	55	45	60	50	55	50	50	45	40	75	45	40	60	60	45	45	30
45	60	40	55	70	55	40	40	50	65	55	60	75	40	55	50	55	55	50	70	40	70	45	70	60	35	25	65	45	45	55	35	60	45	40	45	40	75	55	40	65	45	50	70	45	40	45	65	55	50
15	45	45	35	55	45	35	50	65	45	70	40	55	25	75	45	55	60	45	40	55	50	45	40	45	50	35	45	55	45	40	40	25	50	50	65	50	60	35	55	45	60	60	35	45	45	50	40	75	40
[truncated: 5,000 more columns]

## Sheet: Resampled 10,000 data sets-2
50	45	40	35	40	55	60	55	35	50	55	45	75	55	50	55	60	65	40	25	65	50	50	55	55	70	75	55	40	40	50	50	65	60	15	55	45	55	45	50	50	40	50	40	35	35	45	40	50	65
30	60	40	50	35	40	35	60	60	25	70	35	40	35	60	70	50	55	35	35	55	45	50	25	55	70	50	40	60	50	55	50	40	55	40	65	40	25	25	60	40	70	55	50	55	45	45	60	40	70
75	70	50	70	50	50	55	65	45	60	40	30	65	50	35	55	40	45	55	50	65	50	50	55	70	40	65	45	45	60	35	60	40	65	50	55	40	55	60	60	55	55	55	40	35	40	40	55	50	65
45	75	45	45	60	55	15	55	45	50	55	60	40	25	55	55	45	55	65	50	35	60	45	50	40	40	45	55	35	45	50	55	45	65	45	45	40	45	40	65	45	35	50	45	40	45	50	60	40	25
60	60	45	45	40	65	60	45	40	65	40	45	35	55	50	55	40	45	50	45	55	65	55	55	40	55	35	50	15	40	55	40	45	55	45	35	50	60	45	75	45	50	40	70	45	55	65	75	55	70
15	40	55	65	55	45	60	45	55	55	60	45	45	65	45	55	15	70	40	45	45	65	45	55	25	40	55	35	55	50	55	45	55	35	45	55	55	30	35	40	55	30	55	40	40	55	40	60	55	30
40	45	55	30	35	60	60	55	65	40	50	50	40	40	40	55	45	45	30	70	15	50	65	55	35	60	40	75	40	40	25	55	70	40	60	40	70	35	25	55	55	45	45	45	60	70	55	40	50	60
45	60	40	55	40	60	55	40	50	55	55	40	35	55	35	55	40	45	60	55	40	60	45	45	30	40	55	40	40	45	60	45	60	50	55	45	50	40	40	55	60	45	50	45	60	40	55	55	55	45
40	45	15	55	55	50	50	40	55	70	35	50	55	45	35	60	55	25	40	50	60	60	75	50	40	65	50	75	55	45	55	45	60	25	55	45	50	55	35	55	55	40	45	40	45	40	50	65	55	40
50	50	75	60	55	40	35	60	25	55	65	55	55	30	40	45	35	35	60	50	70	45	40	50	45	25	40	50	25	65	40	50	65	60	55	50	55	55	55	70	50	55	35	35	45	35	60	55	55	35
55	40	50	45	55	60	60	45	55	45	45	65	40	40	15	50	60	60	40	55	40	35	70	50	35	55	45	25	65	70	45	30	60	55	45	35	15	40	35	50	45	55	75	65	50	55	55	55	55	50
55	55	40	50	55	45	55	70	35	65	50	50	40	40	45	50	50	55	40	25	55	40	45	45	55	40	45	40	60	50	45	55	40	50	35	65	40	35	65	55	50	45	55	55	75	50	70	65	40	40
40	75	55	60	55	60	60	50	55	40	45	75	35	65	40	50	60	65	35	45	50	65	55	50	55	40	45	50	45	35	45	40	40	50	25	35	50	45	75	35	40	35	40	45	15	25	50	65	45	55
35	60	30	50	70	65	65	50	50	15	40	60	50	35	75	60	45	60	35	50	60	45	40	30	55	40	55	55	50	55	55	60	45	75	45	55	50	50	40	60	35	55	55	40	30	35	45	50	55	70
50	70	35	50	45	45	55	55	25	35	25	55	55	40	45	55	45	45	45	50	55	45	50	40	55	60	55	45	25	55	40	60	70	35	55	60	45	40	55	55	55	45	55	25	40	60	50	45	75	50
60	50	35	45	50	35	50	70	25	70	55	75	40	60	60	50	40	75	45	30	45	45	15	35	40	60	50	40	50	35	35	40	55	40	60	60	40	40	50	50	40	45	45	50	50	50	55	30	65	15
40	15	45	35	60	45	35	55	40	35	60	50	35	70	45	45	65	50	45	70	40	25	50	50	55	75	55	70	40	55	35	45	45	50	45	40	40	65	45	45	40	15	55	60	60	25	60	45	55	50
45	45	45	60	45	45	75	60	55	60	60	45	50	55	45	55	55	55	50	35	60	60	15	60	55	55	65	45	50	50	35	40	40	50	45	55	45	75	60	40	65	45	25	50	60	15	45	65	70	45
60	55	55	40	50	55	65	55	60	40	55	60	65	40	65	65	45	65	35	30	40	55	50	45	40	45	45	45	40	45	40	35	45	35	40	15	40	40	40	50	60	65	45	55	75	65	50	55	45	60
45	50	45	70	50	45	50	55	30	60	40	60	15	55	40	60	65	35	65	40	70	55	40	40	65	40	30	25	65	60	65	35	60	40	65	45	55	50	60	45	45	65	15	70	50	55	65	55	65	15
50	55	50	50	50	70	45	55	55	25	45	50	35	45	70	60	40	40	45	45	70	70	30	50	40	60	65	65	55	65	35	45	60	60	45	30	25	55	40	70	55	50	25	40	35	55	55	50	60	55
70	70	50	60	40	25	35	55	55	50	45	45	45	60	50	45	50	55	60	60	65	40	40	60	45	70	45	55	45	45	35	55	55	55	60	15	55	45	15	45	55	55	45	55	40	50	60	40	45	55
45	50	40	55	45	50	45	45	70	35	55	75	55	60	65	45	50	35	50	40	60	40	55	40	50	55	40	50	60	35	40	55	45	45	60	40	50	50	45	55	45	60	45	60	25	45	60	55	50	55
45	55	65	60	35	45	40	35	65	70	60	55	55	75	45	75	60	45	35	50	60	70	50	55	60	75	35	75	75	25	45	55	35	35	70	15	40	55	50	45	45	50	15	55	15	45	55	55	45	45
50	45	55	55	40	55	60	60	60	60	55	40	50	40	15	60	50	50	55	40	55	40	65	40	25	45	55	60	50	45	25	60	35	65	50	55	40	70	55	50	35	75	25	45	55	70	55	45	55	60
40	60	40	50	35	45	60	60	60	40	45	65	55	40	45	65	55	60	55	55	60	25	45	50	65	50	40	75	40	35	25	40	70	35	45	60	55	15	55	45	60	65	25	55	50	45	70	55	60	75
60	50	55	35	55	35	45	60	40	55	30	55	40	35	50	55	50	50	60	25	55	50	50	35	45	50	65	60	60	35	50	35	75	40	35	30	15	55	45	70	35	60	60	55	65	55	30	35	60	60
55	60	70	50	55	55	65	40	30	60	55	40	45	70	60	45	50	50	55	45	40	55	25	45	55	25	60	50	15	45	60	45	40	50	40	65	45	55	40	60	45	45	55	35	30	45	55	50	45	60
55	40	60	35	40	75	40	45	35	35	50	75	45	60	45	30	30	75	55	45	25	55	40	50	35	40	50	55	55	55	55	60	45	40	40	45	35	55	30	50	40	40	50	55	55	45	55	45	35	65
65	45	40	65	50	15	15	55	45	65	65	65	55	55	50	45	55	40	60	40	50	55	15	75	40	45	60	45	35	60	50	45	30	60	55	55	65	70	50	60	55	40	55	40	40	45	40	40	40	40
50	50	45	65	50	45	40	40	55	50	25	35	45	45	60	45	35	45	60	60	55	45	15	45	25	40	50	35	25	70	50	50	55	25	45	45	65	50	45	65	15	50	55	75	65	40	40	50	70	50
55	35	45	50	40	55	35	45	55	55	35	35	55	45	40	35	40	45	40	40	55	50	55	55	50	45	45	60	65	65	55	70	35	45	55	25	60	40	55	70	35	40	65	50	40	55	50	40	50	15
55	55	65	55	45	55	50	45	50	40	40	60	55	65	70	55	40	55	50	50	45	40	50	45	55	55	70	50	45	55	45	50	45	60	50	45	60	25	50	60	45	40	50	45	30	65	30	45	65	55
60	15	60	15	50	30	55	35	55	45	45	40	55	50	65	60	55	25	50	50	70	55	60	25	35	70	45	25	40	50	45	45	50	65	45	15	60	65	50	55	45	70	45	65	60	45	15	35	50	40
50	45	50	75	75	40	60	45	40	55	70	75	70	35	50	35	75	45	60	15	50	40	60	50	35	25	40	55	60	25	40	55	65	40	60	50	50	35	55	50	50	65	50	55	55	60	40	55	40	40
55	60	40	40	70	75	30	55	30	55	70	40	60	40	45	60	45	55	45	60	55	45	60	55	55	70	70	35	40	55	45	45	65	55	35	55	65	35	60	40	55	40	45	55	45	70	35	25	45	65
45	55	45	55	45	75	65	35	55	55	65	55	35	70	45	60	55	55	35	60	35	35	55	55	40	55	45	50	45	60	40	70	45	55	40	55	50	55	45	40	45	60	40	65	30	35	55	60	55	25
60	70	45	50	40	45	50	35	50	45	45	55	45	60	25	50	30	55	35	65	45	45	45	55	50	55	45	40	45	75	60	50	40	45	60	35	55	50	35	40	45	60	35	40	55	65	60	70	60	45
55	55	60	60	40	45	60	40	65	60	50	50	65	50	45	45	60	55	60	50	25	40	25	45	50	75	55	60	60	75	55	50	35	55	55	55	60	40	55	50	40	55	60	40	45	40	40	25	60	55
55	55	55	55	15	50	70	45	55	45	45	70	50	70	40	60	45	45	30	30	60	60	15	40	35	50	60	40	25	55	40	60	50	45	40	40	45	40	40	60	75	55	70	35	65	40	55	35	40	40
55	55	55	45	55	40	60	60	65	55	35	55	35	25	25	55	60	40	40	50	45	55	75	45	60	55	35	25	45	40	40	70	40	55	60	35	55	55	65	40	40	50	35	75	40	35	40	15	50	35
45	55	55	45	50	55	65	45	25	45	35	45	15	35	45	45	40	60	50	35	65	50	40	50	55	70	75	60	70	45	55	60	50	65	55	40	60	55	50	50	25	55	45	55	25	45	50	15	50	60
30	60	60	50	35	60	60	55	60	15	45	35	40	60	60	70	55	45	40	70	35	40	60	55	25	55	45	45	45	35	55	50	50	50	65	50	40	60	55	55	60	55	45	75	75	45	55	55	75	40
30	65	60	70	40	70	45	50	45	75	45	70	40	15	55	65	35	75	65	55	55	15	55	45	70	40	40	65	30	55	50	15	55	35	70	65	65	50	45	60	35	55	50	75	55	55	55	55	45	45
45	25	65	55	55	60	40	50	50	15	50	35	55	55	50	55	45	50	45	50	35	50	35	25	40	55	65	45	55	50	25	65	40	50	50	60	55	60	45	30	75	15	35	60	35	60	50	40	55	55
30	60	45	35	40	75	15	65	50	40	70	45	30	55	45	35	35	35	50	35	70	55	45	25	35	45	60	25	40	30	55	40	40	60	45	35	60	65	40	60	55	55	45	50	60	65	70	60	65	50
55	50	40	70	60	45	40	45	50	60	45	40	50	45	45	50	40	25	40	35	30	50	40	25	70	55	15	40	60	55	60	75	65	55	50	50	40	55	50	55	50	55	30	45	75	35	25	55	15	40
40	60	55	60	45	30	35	50	55	15	70	65	45	45	65	35	60	45	55	30	75	50	45	55	55	70	45	45	55	35	25	50	70	40	50	45	55	50	50	30	45	45	60	50	65	25	45	40	15	45
55	65	45	50	35	60	25	55	60	30	55	50	70	75	40	35	40	65	55	70	30	60	65	55	70	60	50	50	50	45	70	55	60	35	45	55	50	40	45	70	40	55	60	60	40	55	40	40	55	60
50	25	45	40	45	30	40	30	65	15	45	45	40	55	60	45	25	60	35	35	40	15	45	65	75	50	45	55	55	60	40	70	50	40	55	35	40	70	25	45	40	70	60	40	45	65	15	50	50	40
[truncated: 5,000 more columns]

## Sheet: Difference of means_1 and 2
-0.2	-2.1	-1.8	2	1	0.4	-1.9	0.9	0	3.5	-3.3	-2.3	2.4	-4	4.7	-4.2	4.1	-0.4	1.5	2.3	-1.5	-0.3	3.1	2.7	1	-1.9	-1.6	-0.5	4.4	-0.2	1.7	1.2	-0.7	-1.2	-0.7	3.9	0.2	-0.6	1.6	-2.8	1.7	1.1	-0.6	-0.5	1.9	3.5	0.8	-1	-4.5	1.1
[truncated: 5,000 more columns]
