# Supplementary material for: Magnetic sense-dependent probabilistic decision-making in humans
Source: Front Neurosci. 2025 Mar 7;19:1497021. doi: 10.3389/fnins.2025.1497021 (PMC11925921; doi:10.3389/fnins.2025.1497021)
Supplement: Supplementary file 6 [file Data_Sheet_6.zip › #7.xlsx]

## Sheet: Original data
5.72222
6.38889
5.27778
5.83333
5.66667
4.88889
5.66667
4.94444
5.22222
5.61111
4.88889
5.33333
5.33333
4.88889
5.16667
5.27778
5.16667
5.38889
5.27778
5.33333
5.05556
4.88889
4.55556
5.16667
5.44444
4.94444
4.94444
4.77778
5.05556
5.38889
5.77778
5.44444
5.5
5.44444
5
5.05556
4.66667
5.11111
5.44444
5.66667
5
5.27778
5.94444
5.16667
5.33333
5.38889
5.22222
5.66667
5.72222
5.22222
5.88889
5.27778
5.16667
4.83333
4.88889
5
5.16667
4.55556
5.11111
5
5.05556
4.77778
4.77778
5.44444
5.05556
5.33333
4.88889
4.88889
4.77778
4.66667
5.44444
5.22222
4.61111
4.61111
5.05556
6.11111
6.05556
4.83333
4.61111
5.11111
4.77778
5.11111
5
5.22222
5.27778
5.5
5
4.38889
4.88889
4.83333
4.77778
4.77778
4.88889
5.61111
5.27778
4.88889

## Sheet: Resampled 10,000 data sets-1
5.5	5.44444	5.27778	5.61111	4.88889	5.33333	5.33333	4.77778	5.72222	5.27778	5.16667	4.88889	5.22222	5.05556	4.61111	5.44444	5	4.77778	5.38889	5.72222	4.88889	5.94444	4.88889	5.27778	4.88889	5	5.16667	5.33333	4.77778	5.16667	5.05556	6.38889	5.05556	5.11111	4.77778	4.77778	5.27778	5.11111	5.38889	5.16667	4.77778	4.61111	5.94444	5.33333	5	5.22222	4.38889	4.77778	4.66667	5.5
5.05556	5.44444	4.83333	4.94444	5.22222	4.77778	5.66667	5.66667	5.33333	5.22222	4.88889	5	5.83333	6.11111	5.27778	5.16667	5.05556	4.77778	5.5	5.66667	4.88889	6.05556	5.16667	5.77778	4.38889	4.55556	5.27778	5.33333	5.94444	5.05556	4.88889	5.38889	5.61111	5.16667	4.61111	4.55556	4.88889	4.88889	5.27778	5.16667	4.77778	5.44444	6.05556	4.38889	4.88889	5.33333	5.66667	5.22222	4.88889	6.11111
4.38889	5.05556	5	5.05556	4.88889	5.11111	5.5	4.77778	5.16667	5.33333	5.44444	6.38889	4.61111	5.05556	4.77778	4.88889	4.88889	5.44444	5.05556	4.88889	5.44444	5.5	5.66667	4.77778	4.77778	5.33333	4.88889	4.77778	5.22222	5.44444	4.83333	5.61111	5.94444	5.72222	5.11111	4.61111	5.44444	4.77778	4.94444	5.33333	5.16667	5.16667	5	5.44444	5	5.66667	4.61111	5.61111	5.16667	4.88889
5	5	5.5	5.05556	5	4.55556	4.94444	5.27778	5.83333	5.16667	5.44444	5.05556	4.61111	5.27778	5.05556	4.83333	6.38889	4.77778	4.94444	5.44444	4.38889	5.38889	5.27778	4.77778	4.77778	4.66667	5.5	5.27778	5.11111	5.44444	4.61111	5.11111	5.05556	5.16667	4.77778	5.16667	5.22222	5.66667	4.77778	4.77778	6.38889	5.22222	5	5.66667	4.94444	4.61111	4.77778	5.16667	5.44444	4.94444
5.66667	5.05556	4.83333	5.11111	5.22222	4.61111	5.33333	5.16667	4.77778	5.16667	4.61111	4.77778	5.94444	5.72222	5.44444	5.44444	5.27778	4.94444	5.11111	5.27778	4.83333	5.11111	4.88889	5.22222	4.38889	4.77778	5.27778	5.11111	4.88889	5.44444	5.44444	5.44444	5.61111	6.11111	5	5	4.66667	4.88889	4.77778	5.27778	5.83333	4.88889	4.77778	4.83333	4.66667	4.88889	5.61111	5	4.88889	4.55556
5.16667	5.61111	5.61111	5.27778	5.05556	4.88889	5.44444	5.44444	6.38889	4.88889	4.88889	5.05556	4.66667	5.27778	4.94444	5	5.27778	5	5.27778	4.61111	5.22222	5.38889	5.22222	5.72222	5.22222	5.44444	5.16667	4.55556	4.88889	5.44444	5.27778	4.38889	4.88889	5.27778	5.83333	5	5.16667	5.11111	4.77778	5	4.88889	6.38889	5.44444	5.44444	5.27778	6.38889	5.94444	4.88889	5.33333	4.77778
5.83333	5.27778	4.77778	5.05556	5.38889	5	4.83333	4.61111	4.77778	5.77778	5.05556	4.77778	4.66667	5.83333	5.27778	5.44444	5.83333	5.22222	4.88889	5.27778	5.11111	5.66667	5.05556	4.61111	5.11111	5.05556	5.38889	4.77778	6.38889	5	4.77778	4.55556	4.88889	5.61111	5.33333	4.66667	4.55556	4.88889	4.88889	5.72222	4.83333	4.88889	5.66667	5.16667	5.61111	5.05556	5.94444	5.16667	5.27778	4.55556
4.77778	5.66667	4.77778	4.94444	4.77778	5.44444	4.77778	4.61111	5.05556	5.22222	6.11111	4.94444	5.11111	4.61111	5.05556	5.5	5	5.27778	5.33333	5.05556	5	5.5	4.94444	4.77778	5.72222	4.77778	5.38889	5.27778	5.38889	5.38889	4.77778	5.11111	6.11111	5.27778	4.77778	4.77778	5.66667	5.33333	4.77778	5.44444	5.38889	5.16667	4.83333	5.38889	5.05556	5.27778	4.77778	5.83333	5.11111	5.44444
4.77778	5.27778	4.83333	4.88889	5.33333	5	5.72222	5.66667	5.05556	4.77778	5	5.05556	5	5.5	6.11111	5.16667	5.11111	4.61111	5.38889	5.22222	5.05556	4.61111	4.77778	5.16667	5.38889	5.16667	4.55556	5.61111	5.38889	5.22222	6.05556	5.33333	5.61111	5.27778	5.77778	5.27778	5.22222	4.55556	5.22222	4.88889	4.88889	5.11111	5.83333	5.22222	4.55556	5.33333	5.27778	5.27778	4.94444	5.44444
4.83333	5.77778	5	5.94444	4.77778	4.77778	5.05556	5.33333	5.44444	5.66667	5.22222	5.72222	5.38889	5.33333	5.27778	5.27778	5.33333	5.66667	4.88889	5.38889	5.11111	5.05556	5.44444	4.61111	5.16667	4.94444	5.38889	4.55556	5.38889	5.94444	5	6.11111	5.72222	5.22222	5.27778	5.44444	5.66667	5.16667	5.38889	5.22222	5	4.77778	4.83333	5.16667	5.44444	4.61111	5.11111	5.61111	5.22222	5.05556
4.77778	5.33333	5.22222	5.33333	5.33333	5.44444	5.61111	5.66667	4.83333	6.38889	5.66667	5.77778	5.44444	5.5	5	5.77778	5	4.88889	5	4.77778	4.88889	5.11111	5.44444	4.94444	4.94444	5.33333	4.88889	5.05556	5.05556	5.27778	5.44444	5.27778	4.61111	5.27778	5.44444	5.88889	5.27778	5.66667	6.38889	5.33333	4.88889	5.66667	6.11111	4.61111	5.05556	5	5.27778	5.16667	5.27778	5.11111
4.55556	4.83333	5.83333	5.44444	4.88889	5.33333	4.88889	5.44444	4.88889	5.16667	4.94444	5.27778	4.83333	5.33333	5	5.61111	5.38889	6.11111	4.88889	5.05556	4.88889	6.05556	5	5.22222	5.16667	4.61111	4.88889	5.11111	4.94444	4.77778	5.38889	5.38889	5.16667	5.05556	4.88889	4.38889	5	4.88889	5.05556	5.38889	5.05556	5.16667	4.88889	5.66667	6.05556	5.27778	5.16667	4.88889	5.05556	4.66667
5.44444	5.44444	4.94444	5.44444	4.94444	4.77778	5.22222	5.27778	4.88889	5.05556	4.88889	5.66667	5.27778	4.77778	5.77778	5.16667	5.44444	5.61111	5.16667	5.66667	4.94444	5.5	4.94444	5.33333	5.44444	6.38889	5.61111	5.16667	5.72222	5.27778	5	5.05556	5.22222	5.5	4.88889	5.05556	5.05556	4.61111	4.88889	5.16667	4.88889	5.27778	5.44444	4.77778	4.88889	5	5.05556	4.88889	4.61111	4.88889
5.11111	6.11111	5.61111	5.61111	5.66667	5.94444	5.16667	4.66667	4.88889	5	4.88889	5.72222	5.11111	5.33333	5.22222	4.88889	5.16667	6.11111	5.38889	5.05556	5.27778	5.22222	5.94444	5.66667	5.16667	5.27778	4.88889	4.61111	6.05556	5.16667	4.61111	5.11111	5.66667	5.11111	5.72222	5.5	5.44444	5.05556	5.11111	4.88889	4.88889	4.77778	4.88889	5.88889	5.11111	5.27778	5.94444	5.22222	4.94444	5.05556
5.61111	5	5.94444	4.94444	4.66667	5.44444	4.88889	5.66667	5.61111	5	5.16667	4.88889	5.44444	4.88889	5.27778	5.33333	5.16667	5.33333	4.94444	5.16667	4.94444	5.22222	4.94444	5.11111	5.77778	5.11111	5.11111	5.27778	5.05556	4.83333	5.44444	5.72222	4.77778	5.66667	6.38889	5.33333	5.27778	5.16667	6.05556	5.61111	5.72222	5.22222	4.88889	4.61111	5.66667	5.61111	4.77778	5.22222	5.33333	5
4.77778	6.05556	5.11111	5.33333	5.27778	5.11111	4.88889	5.16667	4.88889	4.88889	5.72222	6.05556	5.05556	5.5	4.83333	5.66667	4.88889	5.33333	4.88889	4.88889	5.05556	5.22222	4.77778	4.94444	4.55556	5.27778	5.44444	6.11111	6.11111	5.44444	5.5	5.33333	4.38889	5.16667	5.61111	5.33333	4.83333	5.16667	5.27778	4.94444	4.77778	5.11111	4.88889	5.11111	4.88889	5.16667	5.38889	4.66667	4.55556	5.22222
5.27778	5.27778	5.05556	4.88889	4.77778	5.44444	5.05556	5	4.61111	5.33333	5.22222	4.77778	5.27778	5	5.11111	5.5	5.27778	4.61111	5.38889	5.44444	4.77778	4.88889	4.38889	5.27778	4.88889	5.22222	4.83333	5.44444	4.94444	4.88889	4.83333	4.77778	5.05556	4.77778	4.83333	5.44444	5.27778	5.05556	5.44444	5.22222	5.94444	4.77778	4.55556	5.22222	5.33333	5.61111	5.61111	5.72222	5.05556	5.88889
5	5.38889	5.5	4.94444	5.44444	5.72222	5.5	5.66667	5.27778	5.44444	5.11111	5.44444	4.94444	5.77778	5.22222	4.88889	4.88889	5.72222	5	5.27778	5	5	5.16667	6.38889	5.61111	4.66667	4.88889	5.66667	5.83333	4.88889	4.77778	5.38889	5.5	5.72222	4.61111	5.27778	6.05556	5.61111	5.33333	5.05556	4.83333	4.94444	5.72222	5.61111	5.22222	4.77778	6.11111	4.38889	5.33333	4.88889
5.27778	5.33333	4.38889	5.27778	4.38889	5.16667	5.22222	5.11111	5.16667	5.33333	4.77778	5.94444	4.38889	5.22222	4.88889	4.88889	5.61111	5.22222	4.61111	4.83333	5.5	5.77778	5.27778	5.27778	4.66667	5.66667	5.05556	5.44444	5.22222	5.72222	5.5	5.11111	5.33333	5.16667	5.61111	5.05556	4.55556	5.38889	4.61111	5.16667	5.5	5.22222	5.33333	5.88889	5.27778	4.77778	4.83333	6.05556	5.27778	5
5.66667	5.22222	4.38889	4.88889	4.77778	5.16667	5.05556	4.83333	4.88889	5.05556	5.16667	5.72222	5.44444	5.27778	4.77778	5.27778	4.83333	5.22222	5.27778	4.77778	5.05556	5	4.94444	6.38889	4.66667	5.44444	5	4.77778	5.38889	5.05556	4.77778	5.44444	5.27778	5.61111	4.83333	5.44444	5.33333	5.66667	5.38889	4.88889	4.77778	5.33333	5.38889	5.16667	5	5.27778	5	4.61111	5.22222	5.66667
6.38889	4.77778	5.05556	4.77778	5.27778	4.61111	5.38889	4.77778	5.77778	5.72222	5.44444	6.38889	4.38889	5.27778	5.16667	4.88889	4.94444	4.61111	5.16667	4.77778	5.05556	4.77778	4.66667	5.16667	4.88889	5.22222	5.27778	5.5	5.16667	4.77778	4.61111	4.77778	5.11111	5.16667	4.88889	4.38889	4.77778	4.88889	5.38889	4.94444	5.27778	4.94444	4.88889	5	4.77778	5.16667	5.16667	5.88889	5.61111	4.66667
4.88889	4.77778	5.05556	5.44444	5.44444	5.38889	5.33333	5.27778	5.27778	4.88889	5.22222	5.61111	5.05556	5.05556	5.16667	4.77778	5.5	4.77778	4.83333	4.88889	5.16667	5.16667	4.88889	5.44444	4.38889	5.11111	6.05556	5.05556	5.33333	5.11111	4.88889	5.66667	4.66667	5.72222	4.77778	4.88889	5.77778	4.38889	5.27778	5.38889	4.77778	5.33333	4.83333	4.94444	4.77778	6.38889	4.88889	4.83333	4.61111	5.22222
5.05556	5.77778	4.88889	5.27778	5.27778	5.16667	5.16667	5.05556	4.77778	5.38889	5.94444	5.44444	5.77778	5.16667	4.61111	6.05556	5.27778	4.77778	4.38889	5.16667	5.44444	5.61111	5.27778	6.11111	5.38889	4.88889	5.27778	4.77778	4.94444	4.77778	5.16667	6.05556	4.77778	5.16667	5.38889	4.88889	5.27778	5.38889	5.38889	5.38889	4.94444	4.88889	4.38889	5.33333	5.22222	5.33333	5.66667	4.94444	5.16667	5.27778
5.44444	5.44444	5	5.44444	5.16667	5.66667	5.44444	4.77778	5.5	5.5	4.88889	5.33333	4.94444	5.22222	5.83333	5.05556	5.33333	5	5.05556	5.38889	4.88889	5.33333	5.33333	4.55556	5.72222	5.22222	5.33333	5	5.16667	4.94444	5.5	5.44444	4.94444	5.22222	5.44444	5.61111	5.83333	5.05556	5.33333	5	5.66667	4.77778	5.72222	6.38889	5.33333	5.22222	4.94444	5.27778	4.77778	4.61111
5.16667	5.16667	5.5	5.61111	5.27778	4.88889	4.61111	5.16667	5	5.22222	5.38889	4.55556	5.27778	5.27778	4.55556	4.55556	5.83333	4.88889	5	5.16667	5.5	5.22222	4.88889	4.66667	5.33333	4.61111	4.94444	4.61111	5.05556	4.88889	5.11111	4.88889	4.66667	5.33333	4.61111	4.77778	4.61111	5.66667	5.16667	5.5	4.88889	5	5.44444	5.44444	5.05556	5.22222	4.83333	4.88889	4.88889	5.22222
4.38889	5.5	5.16667	5.16667	5.16667	5.05556	5.22222	5.05556	4.83333	5.38889	4.38889	5.16667	5.27778	6.38889	4.88889	5.27778	5.22222	5	5.66667	5.44444	4.77778	4.83333	5	5.38889	5.33333	5.33333	5.44444	4.77778	6.38889	5	5.38889	5.11111	5.44444	5.22222	4.88889	5.05556	5.44444	4.88889	5.22222	4.66667	5.16667	5.44444	5.66667	5.61111	4.61111	6.11111	5.11111	5.33333	5.61111	5.77778
5.11111	5.27778	4.88889	5.83333	4.88889	5.38889	6.38889	5.44444	6.05556	5.61111	5.33333	5.27778	4.88889	5.33333	4.77778	5.38889	4.61111	4.55556	5.27778	4.88889	5.22222	5.72222	5.16667	5.61111	4.94444	5.05556	5	4.38889	5.27778	4.88889	4.88889	5.27778	4.94444	5.66667	5.27778	5.05556	5.27778	5.22222	4.88889	4.61111	5.16667	5.22222	5	5.77778	5.77778	4.88889	4.77778	5.11111	5	5.27778
4.38889	5.16667	4.88889	4.88889	5.27778	4.77778	5.16667	5.94444	4.88889	5.16667	5.83333	5.5	4.88889	4.88889	5.38889	4.94444	5.72222	5.27778	4.77778	6.11111	5.22222	5.16667	5	5.11111	4.88889	4.38889	4.83333	5.05556	5.16667	5.61111	4.77778	4.83333	5.83333	5.44444	5.44444	4.77778	5.11111	5.33333	4.77778	4.83333	5	4.88889	5.16667	5.5	5.44444	5.38889	4.88889	4.66667	5.72222	4.83333
5.27778	5	4.83333	5.27778	4.88889	4.88889	5.22222	5.05556	5.27778	5	5.27778	5.22222	5.05556	4.61111	4.77778	5.83333	6.05556	5.11111	4.77778	5.44444	5.5	4.77778	4.88889	4.88889	5.05556	5.27778	5.05556	6.05556	5.16667	5.33333	5.11111	5.44444	5.16667	5.16667	4.77778	5.11111	4.77778	5.66667	4.88889	4.88889	4.77778	5.66667	4.94444	5.27778	4.88889	5.66667	6.11111	5.33333	4.55556	5.22222
5.44444	5.33333	5	6.38889	5.27778	5.33333	5.05556	5.16667	5.05556	5.22222	5.11111	5.77778	4.77778	5.22222	5.83333	4.55556	5	4.77778	6.05556	5.33333	5.16667	4.83333	5.66667	5.27778	5.33333	5.44444	5.72222	4.77778	5.27778	5.05556	4.61111	5.44444	5	5.38889	4.38889	4.83333	5.05556	4.88889	4.88889	5.83333	5.22222	4.83333	5.27778	5	4.88889	4.77778	4.66667	5.44444	4.94444	5.16667
4.83333	5.27778	6.38889	4.88889	5.66667	5.11111	4.88889	5.66667	5.38889	6.11111	5	5.05556	5.16667	5.05556	5.16667	5.61111	5	4.77778	4.61111	5.16667	4.83333	5	4.55556	5.38889	4.88889	4.61111	5.33333	5.66667	6.38889	4.88889	5.22222	4.77778	4.61111	4.88889	5.27778	4.88889	5.44444	5.66667	5.27778	6.11111	5.27778	4.88889	5.22222	5.05556	5.27778	5.88889	4.83333	5.27778	5.38889	5.33333
4.66667	5.66667	5.05556	4.77778	5.05556	5.44444	4.88889	4.94444	5.72222	4.83333	5	5.33333	5	4.61111	5.66667	4.55556	5.66667	5.16667	5.38889	5.05556	5.05556	5.16667	5.05556	5.38889	4.88889	4.77778	5.16667	5.94444	5.44444	5.05556	5.11111	4.88889	5.44444	4.61111	4.55556	5.16667	5.22222	6.11111	5.22222	5.05556	5.88889	4.77778	4.83333	5.27778	5.16667	5.27778	5.11111	5.44444	4.66667	5
5.33333	5.44444	5	4.88889	5.44444	5.61111	5.11111	5.16667	5.05556	5.66667	5.94444	5.44444	6.11111	4.66667	4.88889	5.66667	4.83333	5.11111	4.66667	5.33333	5.16667	5.22222	5.11111	5.22222	4.61111	5.72222	5.88889	6.05556	4.61111	5.61111	5.16667	5	4.88889	5	5.5	5.22222	5.16667	5.22222	4.88889	4.77778	5.27778	5.16667	4.83333	5.11111	5.27778	4.83333	4.77778	4.77778	5.88889	5.66667
4.77778	4.38889	4.94444	5.44444	5.61111	4.77778	5.44444	5.22222	5.22222	4.88889	4.61111	5.05556	5	4.94444	5.44444	5	6.05556	4.88889	5.27778	5	5	4.77778	5.66667	5.27778	5.22222	5.27778	4.83333	4.83333	5.38889	5.16667	5.77778	5.16667	5.44444	5.38889	5.16667	4.77778	5.33333	5	5	5.11111	5.33333	5.44444	4.77778	5.16667	5.11111	5.05556	4.88889	4.88889	5.22222	5.72222
4.88889	5.72222	5.16667	5.61111	5.44444	5	4.77778	4.88889	4.88889	5.27778	5	5.27778	4.83333	5.27778	5.22222	5.16667	4.83333	5.11111	5.16667	5	4.77778	5.22222	5.27778	5.05556	5.44444	4.77778	5.11111	5.38889	4.88889	5.72222	4.94444	5.44444	5.38889	4.77778	4.61111	5.33333	5.16667	5.27778	5.27778	5.5	5	5.44444	5.72222	4.88889	5.33333	5.05556	4.61111	5.33333	5.05556	4.88889
4.77778	5.38889	4.66667	5.72222	5.33333	5.11111	4.38889	4.88889	5.22222	5.16667	4.83333	5.05556	4.88889	5.5	5	5.38889	5	5.27778	5.22222	5.05556	5	5.61111	5.05556	5.27778	5	4.77778	4.94444	4.88889	5.72222	4.77778	5.83333	5.16667	5.38889	4.88889	5.33333	5.11111	4.77778	5.11111	5.66667	4.77778	4.83333	5.27778	5.27778	4.94444	5.61111	5	4.83333	4.61111	4.77778	5.33333
5.88889	5.16667	5.44444	5.83333	5.44444	5.27778	4.77778	5.66667	4.77778	5.27778	4.88889	5.5	5.61111	5.44444	4.88889	5.27778	5.94444	5.77778	5.22222	5.44444	5.44444	5.16667	4.61111	5.27778	6.38889	5.72222	5.66667	5	5.33333	4.77778	4.66667	5.44444	4.88889	5.22222	5.16667	4.77778	4.94444	5.5	5.11111	4.77778	4.83333	5.11111	5.27778	5.66667	5.05556	4.77778	5.61111	5.33333	5.66667	4.66667
4.77778	5	5.05556	5.22222	5.27778	4.66667	5.72222	6.38889	4.88889	6.11111	5.22222	5.11111	4.94444	4.61111	5.66667	5.16667	5.38889	5.33333	5.61111	4.66667	5.22222	5.44444	4.88889	5.27778	5.44444	5.16667	5	5	5.27778	5.33333	4.77778	5	4.61111	4.94444	4.88889	5.33333	5.27778	5.72222	5.27778	4.94444	5.27778	6.38889	5.16667	4.77778	4.88889	5	5	5.61111	5.72222	5.27778
5.16667	4.77778	5.11111	4.88889	5.33333	5.66667	5.16667	4.88889	5.11111	5.44444	5.88889	5.16667	5.05556	4.88889	5.16667	5.27778	4.94444	4.77778	4.88889	4.61111	5.66667	5.66667	5.11111	4.88889	6.38889	5.94444	5.44444	5.27778	4.77778	4.88889	5.16667	5.27778	5.33333	4.66667	4.88889	5.33333	5	5.77778	5.27778	4.77778	4.88889	5.05556	4.94444	5.33333	4.55556	5.27778	5.44444	5.16667	6.11111	5.38889
5.16667	4.94444	4.66667	5.66667	5.11111	5	5.05556	5.44444	4.88889	5.16667	4.94444	5.05556	5.22222	5.27778	5.44444	5	5.44444	5.16667	5.66667	5	4.61111	5.05556	5.33333	5.38889	5.27778	5	4.55556	5.05556	5.66667	4.83333	4.55556	4.61111	5.05556	5.33333	5	5.27778	5.05556	5.11111	4.88889	5.27778	4.55556	4.94444	5.44444	4.88889	5.16667	5.16667	5.22222	5.77778	4.88889	5.61111
5.27778	4.77778	4.77778	6.38889	5.77778	4.55556	5.11111	4.88889	5.44444	5.16667	5.27778	4.88889	5.27778	4.88889	5.38889	5.16667	5.83333	5.11111	5	5.11111	5.11111	5.33333	5.11111	4.77778	5.27778	5.83333	5.44444	5.16667	4.77778	5.66667	6.38889	5.33333	5.33333	4.88889	5.38889	5.27778	6.38889	5.27778	4.61111	4.77778	5	5.66667	5.11111	5.33333	5.05556	5.27778	5.05556	5.33333	5.94444	5.16667
5.22222	4.61111	4.66667	5.5	5.33333	5.16667	5.38889	5	4.88889	4.88889	4.88889	5.38889	5.22222	5.66667	4.94444	5	5.05556	4.77778	4.94444	4.88889	5.66667	5.72222	4.77778	5.61111	4.88889	4.88889	4.83333	5.16667	4.77778	4.88889	4.88889	6.11111	4.55556	5.72222	5.27778	6.38889	5.66667	5.44444	4.94444	5.77778	4.83333	4.61111	4.61111	5	5.33333	5.22222	4.55556	5.38889	5.05556	4.77778
4.55556	5	5	4.55556	5.16667	4.77778	5.44444	5.38889	4.77778	6.05556	5.44444	4.61111	5.72222	5.27778	5.22222	4.88889	4.66667	4.88889	5.44444	5.27778	4.77778	5	4.61111	5.27778	5.11111	4.55556	5.33333	5.83333	5.27778	4.83333	5.16667	4.77778	5.05556	4.88889	5.5	4.94444	5.22222	5.38889	5	4.94444	5.05556	5.16667	5.61111	5.38889	4.61111	5.27778	5.88889	4.55556	4.88889	5
5.27778	5	4.88889	5.44444	5.11111	4.77778	5.38889	5	4.77778	5	5.22222	5.22222	5.16667	4.88889	4.88889	4.88889	4.88889	5.44444	5.44444	5.66667	5.38889	5.44444	5	5.44444	5	5.72222	5.27778	5.33333	5.77778	6.11111	4.88889	4.88889	5.22222	5.05556	5.5	5.72222	5.11111	4.77778	5.16667	5.66667	5.22222	5.33333	5.27778	5.27778	5.27778	5	5.05556	4.88889	5.44444	4.88889
5.77778	5.5	4.88889	5.5	4.88889	5.05556	4.94444	5.77778	4.94444	5.61111	5.44444	4.61111	5.94444	5.44444	4.94444	5.22222	4.77778	4.77778	4.88889	4.88889	5.27778	4.88889	5.61111	5.33333	5.05556	4.88889	4.38889	5.33333	5.33333	5.33333	4.88889	5	5	4.77778	5.05556	5.61111	5.66667	4.77778	5	5.11111	4.77778	5.44444	5.27778	4.88889	5.61111	5.05556	4.77778	4.83333	4.77778	5.38889
4.88889	5.27778	5.61111	4.66667	5.61111	6.38889	5.33333	4.94444	5.05556	5.27778	4.55556	4.61111	5.44444	5	6.05556	4.77778	4.61111	4.55556	5.22222	4.88889	5.11111	4.61111	4.88889	5.72222	5.44444	5.33333	5.38889	4.61111	5.27778	4.77778	5.44444	4.88889	4.88889	5.16667	5.27778	5.38889	5.33333	5.61111	5.38889	5.44444	5.94444	4.61111	5.66667	4.55556	4.55556	5.33333	5.05556	4.88889	4.88889	5.33333
[truncated: 5,000 more columns]

## Sheet: Resampled 10,000 data sets-2
5	5.83333	5.94444	4.83333	4.38889	5.61111	5.16667	5.27778	5.27778	4.83333	4.88889	5	6.05556	5	5.16667	5.66667	4.77778	4.88889	5.16667	4.77778	5.94444	5.66667	4.61111	5	4.61111	5.27778	5.88889	5.44444	5.27778	4.61111	4.77778	5	5.61111	5.44444	5.27778	5	5.27778	4.83333	5.05556	5.44444	4.38889	4.55556	5.33333	5.05556	5.72222	4.88889	5.11111	4.83333	4.66667	4.55556
4.88889	4.77778	5.66667	4.77778	5.16667	5.27778	5.33333	5.61111	5.66667	4.94444	5.11111	4.94444	4.83333	4.61111	5.11111	5.11111	5.33333	4.61111	4.88889	5.22222	5.44444	4.94444	5.61111	5.16667	5.83333	5.05556	5	5.11111	5.27778	5.66667	4.88889	5.22222	5.05556	5.27778	5	4.94444	5.66667	5.16667	4.83333	5.27778	5.66667	5.16667	6.38889	4.77778	4.88889	5.33333	4.88889	5.44444	5.16667	5.22222
5.27778	5.05556	5.27778	5.22222	5.83333	5.27778	5.27778	5.38889	5.22222	5.5	5.11111	5.27778	4.77778	5.66667	5.16667	4.83333	5.11111	4.94444	4.66667	5.27778	4.61111	5.27778	4.77778	5	4.66667	4.77778	5.22222	4.38889	4.77778	4.83333	5.61111	4.94444	4.61111	4.66667	5.22222	4.88889	5.66667	5.44444	4.83333	4.94444	5.33333	4.83333	5.66667	4.77778	5.27778	4.55556	5.61111	5.66667	6.11111	4.61111
5.83333	5.72222	5.33333	5.16667	4.61111	4.94444	5.05556	5.16667	5.38889	4.77778	5.66667	5.27778	5.72222	4.77778	5.27778	5.33333	4.38889	5.05556	5.66667	5.05556	4.94444	5.22222	5.11111	5.33333	4.88889	5.11111	5.72222	5.11111	4.88889	4.55556	5.33333	5.05556	5.16667	5.44444	5.33333	4.88889	5.11111	5.22222	5.27778	5.22222	5	5.77778	5.16667	4.77778	4.88889	5.38889	5.05556	5	5.11111	5.44444
4.61111	5.61111	5.44444	6.38889	5	4.83333	5.61111	5.27778	5.22222	4.88889	4.55556	5.88889	4.77778	5.33333	5.27778	4.55556	5.94444	5.05556	4.77778	5.33333	5.16667	4.83333	5.05556	4.61111	5.94444	4.61111	5	5.5	5.22222	5.88889	5.66667	6.38889	4.88889	4.61111	5.38889	5.05556	5.27778	5.22222	5.22222	5.27778	5.66667	5.16667	5.27778	4.77778	5.05556	4.88889	5.44444	4.77778	5.83333	5.22222
5.33333	4.77778	5.16667	5.33333	5.88889	5.22222	5.5	5.72222	5.38889	4.77778	4.66667	4.94444	5.16667	5.33333	5.72222	5.88889	6.05556	4.88889	4.88889	4.83333	5.38889	5.61111	5	5.27778	5.05556	5	5.11111	4.77778	5	5	5.16667	5.05556	5.11111	5	4.94444	5.66667	4.88889	5.27778	5.27778	5.94444	4.77778	5.05556	5.44444	5.44444	5.66667	5.66667	5.11111	5.11111	5	4.83333
4.77778	5.33333	4.83333	5.22222	5.22222	5.22222	4.55556	5.05556	5.22222	5.33333	5.38889	4.61111	4.94444	4.77778	5.22222	5.94444	5.22222	5.44444	5	5.66667	5.11111	5.11111	4.77778	4.66667	5.5	4.61111	5	5.5	5.44444	5.38889	4.94444	4.38889	5.22222	4.88889	5.33333	5.05556	6.11111	4.77778	5.66667	5.44444	4.88889	4.55556	4.66667	4.61111	5.83333	5	5	5.22222	4.66667	4.83333
4.61111	5	5.66667	5	5.66667	4.38889	4.88889	4.88889	6.11111	5.94444	4.88889	4.94444	5	4.88889	5	5.16667	5.16667	5.16667	5.16667	4.77778	5.05556	6.11111	6.05556	5.16667	5.27778	5.44444	5.16667	5.44444	5.27778	4.77778	4.77778	4.61111	6.05556	5.05556	5.16667	5.16667	5.05556	5.16667	5.27778	4.88889	4.66667	5.05556	4.83333	5.05556	5	4.77778	5.72222	5.27778	5.27778	5.22222
4.88889	4.88889	4.88889	5.27778	5.16667	4.83333	5.22222	4.66667	5.05556	4.94444	5.66667	5.66667	5.22222	4.61111	5.5	5.05556	5.11111	5.66667	5.72222	5.27778	4.88889	4.77778	5.11111	5.77778	5.11111	5.27778	5.72222	5.27778	4.55556	5.66667	5.38889	4.88889	5.11111	5.22222	4.77778	5.38889	5.22222	5.77778	4.88889	5.66667	4.88889	5.27778	5.88889	5.27778	5.27778	5.16667	4.88889	5.16667	5.22222	4.66667
5	5.66667	5.16667	4.88889	5.16667	4.83333	4.88889	5.72222	5.16667	5.22222	6.05556	4.77778	5.16667	4.77778	5.11111	4.88889	5.5	4.83333	4.77778	5.66667	5.16667	6.38889	4.83333	5.16667	5.33333	5.05556	5.11111	5.44444	5.27778	4.77778	4.94444	4.55556	5.44444	5.05556	4.88889	4.88889	5.44444	5.16667	4.77778	5.44444	5.72222	5.16667	4.83333	6.05556	5.22222	5.16667	4.88889	5.5	5.22222	5.05556
4.88889	4.77778	4.94444	5.16667	5.88889	5.72222	4.88889	5.77778	4.77778	5.33333	4.55556	5.33333	4.88889	5.27778	5.38889	4.77778	5.22222	5.33333	5.77778	5.72222	5.22222	5.44444	5.44444	5.66667	5.44444	5.38889	5.33333	5.27778	4.77778	5.72222	4.88889	5	5.27778	5.72222	4.77778	5.33333	4.61111	6.11111	5.22222	4.77778	5.27778	4.55556	4.55556	6.11111	5.05556	4.88889	4.88889	5.33333	5.16667	5.33333
5.5	5.11111	5.22222	4.88889	5.38889	5.33333	5.72222	4.94444	5.44444	5.16667	5.16667	5.44444	4.88889	5.66667	5.16667	5.88889	4.61111	5.83333	5.27778	4.61111	5.44444	5.5	5.88889	5.22222	5.66667	5.11111	5.44444	5.27778	5.94444	5.33333	5.27778	4.77778	5.22222	5.33333	5.05556	5.33333	5.94444	5.27778	5.61111	5.44444	5.33333	5.27778	4.88889	5.44444	5	5.22222	5.16667	5	5	4.88889
4.77778	5.27778	5.27778	5.16667	5.22222	5.27778	5.38889	5.33333	5.66667	4.94444	5	4.66667	5.94444	5.44444	5.44444	4.94444	5	5.05556	5	4.77778	4.94444	5	5.83333	5.33333	5.05556	4.88889	5.38889	5.05556	4.94444	5.05556	4.88889	5.5	5.05556	4.88889	4.88889	4.88889	5.38889	5.22222	4.55556	5.16667	6.38889	4.77778	5.66667	4.77778	4.88889	5.22222	5	5.66667	4.94444	5.38889
5.05556	5.77778	5.5	5.77778	5.38889	5.22222	5.38889	4.55556	4.88889	4.94444	6.05556	4.83333	5.38889	5.27778	5.33333	5.22222	5.44444	4.77778	5.05556	5.05556	5.38889	4.55556	4.88889	5	5.22222	5.22222	5.05556	4.61111	5	5.66667	4.77778	5.16667	5.11111	5.33333	4.77778	5.66667	4.77778	5.61111	4.88889	5.16667	5.38889	5.38889	5.16667	5.66667	5.22222	5.27778	5.5	6.11111	5.27778	4.94444
4.61111	4.77778	4.88889	6.38889	5.22222	4.77778	5.16667	4.55556	5.44444	5.38889	5.66667	4.77778	5.66667	4.77778	5.11111	6.05556	5.61111	5.27778	4.55556	5.88889	4.88889	5.38889	5.83333	4.77778	4.77778	5	5.16667	4.88889	5.38889	4.55556	5.66667	5.66667	5.44444	5.44444	6.11111	5.05556	4.88889	4.88889	5.33333	5.66667	5.22222	5	5.33333	4.88889	5.88889	4.55556	5.5	5.27778	5.22222	5.83333
4.38889	5	4.77778	4.88889	5.22222	5.22222	5.05556	4.77778	5.77778	5.27778	4.55556	5.66667	5.33333	5.05556	5.44444	5.11111	5.05556	5.44444	5.05556	5.16667	5	4.61111	4.88889	5	5.16667	4.83333	5.05556	4.88889	5.83333	4.88889	5.16667	5.27778	5.94444	5.05556	5.11111	5.27778	5.38889	5.5	4.94444	5.22222	5.27778	4.88889	5.61111	4.94444	5.22222	4.88889	4.94444	5.27778	5.33333	5.5
6.38889	4.77778	4.61111	5.22222	4.83333	5.66667	4.94444	5.27778	5	5.44444	5	5.22222	5.66667	6.38889	4.94444	4.61111	5.44444	5.11111	4.61111	6.38889	5.11111	5.27778	4.55556	4.55556	4.61111	5.44444	4.77778	4.88889	5.16667	5.22222	5.22222	5	5.5	5.11111	5.61111	4.77778	5.5	5.44444	4.88889	5.05556	5.44444	5.94444	5.61111	4.77778	5.66667	4.88889	5.05556	5	4.61111	5
4.61111	4.77778	5.05556	5.44444	5.33333	5.61111	5.44444	6.38889	4.55556	4.61111	5.05556	5.05556	5.22222	5.44444	4.94444	4.88889	4.55556	5.66667	5.44444	4.61111	5.16667	5.33333	4.94444	4.38889	5.44444	5.72222	5	4.77778	5.11111	4.88889	5.27778	4.88889	5.33333	5.72222	5.66667	5.22222	5.66667	4.88889	5.27778	5.38889	4.66667	5.27778	5.44444	5	5.94444	4.83333	5.05556	5.16667	4.88889	5.94444
5.66667	5.38889	4.61111	4.88889	4.88889	4.88889	5.61111	5.44444	5.77778	5.11111	4.83333	4.77778	5.27778	4.77778	5.38889	4.88889	4.94444	5.83333	5.44444	5.38889	5.16667	4.88889	6.05556	4.94444	5.05556	5.05556	4.77778	5.44444	5.33333	4.61111	4.88889	6.05556	4.88889	4.61111	5.72222	5.66667	5.33333	4.83333	5.11111	5.33333	5.22222	5.11111	4.77778	5.22222	4.77778	6.05556	4.66667	5	5.77778	5.27778
5	5.33333	5.27778	5.11111	4.77778	4.94444	5.33333	5.66667	4.88889	4.77778	4.94444	5.72222	4.77778	4.94444	4.94444	5	5.11111	5.11111	4.77778	4.38889	5.05556	5.16667	4.88889	4.88889	4.77778	5.05556	5	4.88889	5.61111	4.83333	4.55556	4.94444	5.16667	5.27778	5.33333	4.61111	5.61111	5.5	5.44444	4.88889	5.16667	5.27778	4.88889	5	5.16667	4.94444	5.61111	5.05556	5.05556	5.44444
4.83333	4.88889	4.88889	5.22222	5.05556	5.16667	5.44444	4.61111	4.88889	4.94444	4.88889	4.66667	5.44444	4.38889	5.66667	5.44444	5.66667	5.38889	4.83333	4.88889	5.22222	5.16667	5.77778	4.88889	5.05556	5.5	5.27778	5.61111	4.88889	5.44444	5.11111	4.66667	4.88889	4.61111	5.61111	5.27778	5.5	5.27778	4.94444	5	5.16667	5	5.66667	5.05556	4.38889	5.61111	5.66667	4.55556	5.16667	4.83333
5	5.44444	5.05556	5.77778	5.05556	5.66667	5.38889	5	5.05556	4.94444	4.88889	5.27778	4.88889	5.27778	5.94444	4.88889	4.88889	4.88889	5.27778	6.11111	5.72222	4.66667	4.61111	5	5	5.05556	5.27778	5.27778	5.11111	5	4.88889	4.94444	5.33333	5.27778	5.16667	5.05556	4.88889	4.66667	5.33333	4.77778	5	5.33333	5.33333	4.77778	5	4.55556	5.61111	5.27778	4.55556	4.83333
5.11111	5.44444	5.94444	5.11111	5.66667	5.77778	5.22222	4.66667	5.33333	5.33333	5.44444	4.88889	5.27778	5.05556	5.16667	5.16667	4.77778	5.66667	6.11111	5.22222	6.11111	5.27778	5.83333	5.11111	5.44444	5.11111	5.27778	4.38889	4.38889	5.11111	5.5	5.22222	4.38889	5	5	5.66667	5	5.66667	5.22222	5.88889	4.88889	4.77778	6.11111	4.77778	4.88889	5.05556	5	4.88889	5.27778	4.83333
5.22222	4.88889	5.27778	5.27778	5.16667	5.44444	5.27778	5.44444	4.55556	4.83333	5	4.88889	5.44444	5.11111	5.38889	5.16667	5.27778	5.27778	4.88889	5.72222	5.05556	5.88889	5.66667	5.33333	4.83333	4.83333	5.66667	5.27778	6.11111	5	4.88889	4.66667	5.44444	4.88889	4.77778	5.44444	5.27778	5.72222	5	5.33333	4.77778	5.66667	5.05556	4.55556	5.5	5.16667	5.38889	5.27778	5.83333	5
4.77778	5.05556	5.44444	4.77778	4.77778	5.16667	4.77778	4.88889	5.05556	4.88889	4.94444	4.83333	4.61111	5.77778	5.38889	4.55556	5.61111	4.88889	5.72222	5	4.94444	4.88889	5.38889	4.88889	5.5	4.66667	5.16667	4.83333	5.05556	5.66667	5.16667	5.44444	4.61111	4.88889	5.33333	4.83333	5.27778	5.27778	5.27778	5.05556	4.88889	5.27778	4.66667	5.44444	5.44444	4.77778	5.27778	5.66667	5.44444	6.11111
5	4.88889	5.27778	5.72222	4.88889	5.5	4.94444	6.11111	4.94444	5.05556	5.38889	5.72222	4.38889	5.16667	5	4.61111	4.83333	5.27778	5.27778	5.05556	5.05556	4.77778	5	5	4.94444	4.77778	5.38889	5.33333	4.83333	4.88889	5.27778	5.05556	5.33333	5.94444	4.77778	5	5.22222	5.27778	5.44444	4.77778	4.77778	5	5.11111	5.16667	5.38889	5	5.16667	4.77778	5.05556	5.22222
5.27778	5.05556	5.16667	5.38889	4.88889	5	5	5.5	4.94444	4.88889	5.16667	4.61111	5.83333	4.94444	5.27778	5.22222	4.94444	5.11111	4.61111	5.5	4.88889	5.05556	5.61111	5.22222	5.11111	5.16667	5.22222	5.88889	4.66667	4.88889	4.83333	5.44444	4.66667	5.66667	4.77778	4.77778	4.88889	4.77778	4.77778	5.38889	5.11111	5.16667	5.16667	5.33333	5.61111	4.88889	4.77778	5.61111	5.27778	5.16667
5.16667	5.44444	5.77778	4.88889	4.88889	5.27778	4.77778	5.11111	4.94444	5.27778	4.88889	5.22222	5	5.38889	4.77778	4.88889	4.77778	5.16667	4.77778	5.27778	5	4.38889	5.33333	5.11111	4.88889	5.16667	4.55556	4.55556	5.16667	5.05556	6.11111	4.88889	4.94444	4.61111	4.55556	5.77778	4.88889	5.38889	4.83333	4.88889	4.77778	6.05556	5.33333	5.11111	5.05556	5.38889	4.77778	5.83333	4.61111	5.66667
4.55556	5.66667	5.66667	4.66667	4.77778	5.27778	5.88889	4.77778	5.72222	4.94444	5.66667	4.61111	5.83333	5.27778	4.88889	4.77778	5.33333	5.44444	5.27778	4.88889	4.61111	6.11111	5.16667	5.16667	4.61111	5.88889	4.88889	4.83333	5.27778	5.33333	5	4.77778	5.05556	5.22222	4.61111	4.61111	5.05556	4.88889	4.55556	5.94444	4.61111	4.77778	5.11111	4.88889	5.11111	5.94444	5.33333	5.66667	5.27778	5.05556
5.38889	4.77778	5	4.77778	4.88889	5.22222	5.27778	5.38889	5.27778	5.22222	5.27778	5.11111	5.66667	5.16667	4.77778	5.05556	5.22222	5	4.88889	5	5.27778	4.61111	4.77778	4.83333	4.77778	4.61111	4.88889	5.27778	5	5	6.11111	5.33333	5.22222	5.27778	5.16667	4.88889	5	6.38889	4.77778	5.66667	5.33333	5	4.88889	5.27778	5.44444	5.33333	5.11111	5.44444	5.83333	5.05556
4.88889	5.11111	5.38889	4.88889	5.16667	5	5.33333	5.16667	5.27778	5.16667	5.11111	4.66667	5.16667	5.11111	5	5.22222	4.83333	4.55556	4.66667	5.61111	5.27778	4.61111	5.66667	5.22222	4.61111	5.05556	5.05556	5.27778	4.94444	5.72222	5.33333	5.61111	5.38889	5.16667	5.27778	4.88889	5.5	5.94444	5.16667	5	4.94444	5.22222	5.16667	4.88889	4.88889	5.22222	5.16667	5.05556	4.61111	5
5.05556	5.11111	5.33333	4.88889	4.66667	5.44444	4.94444	5.05556	5.05556	5.66667	5.94444	5.44444	5.05556	5.16667	5.11111	6.11111	5.33333	5.22222	4.66667	5.05556	5.66667	5	5.16667	4.55556	5.66667	5.33333	5.22222	5.33333	5.27778	4.77778	4.88889	5.27778	5.66667	4.88889	5.44444	4.83333	5.72222	5.44444	5.44444	5	5.05556	5.16667	5.33333	5.44444	5.11111	5	5.05556	4.77778	5.66667	5.16667
4.61111	4.66667	5.44444	5.61111	5.05556	5.05556	5.16667	4.94444	5.27778	5.16667	4.94444	5.38889	5.33333	5.22222	6.38889	5.05556	4.88889	5.33333	5.72222	5.88889	4.55556	4.88889	5.27778	5.66667	4.66667	4.83333	4.88889	4.77778	4.61111	4.77778	4.83333	5	5.27778	4.94444	5.11111	5.94444	5.44444	5.05556	5	5.05556	5.38889	5.44444	5.77778	5.11111	4.61111	4.88889	4.88889	5.27778	5.94444	4.55556
5.11111	4.83333	4.83333	5.5	5.38889	5.16667	5.27778	4.88889	5	5.16667	5.72222	5.27778	5.83333	5.77778	4.83333	5.72222	4.83333	6.38889	5.61111	4.94444	5.61111	6.11111	5.72222	4.55556	5.61111	4.77778	4.88889	4.88889	5.16667	5.44444	4.88889	5.72222	4.61111	5	4.55556	5.05556	4.66667	4.83333	5.33333	5	5.44444	5.16667	4.77778	5.27778	5.33333	5.77778	4.55556	5.05556	4.38889	4.38889
5.22222	5.88889	4.88889	5.27778	4.38889	4.88889	5.44444	5.33333	4.88889	5.5	5	5.44444	4.83333	4.88889	4.88889	4.88889	5.22222	5.27778	4.88889	5.44444	5.38889	5.33333	4.94444	4.88889	5.05556	5.11111	5.27778	5.33333	5.27778	5.11111	6.11111	4.83333	4.88889	4.88889	5.38889	4.55556	5.66667	5.33333	5.66667	4.55556	4.61111	5.66667	4.77778	5.16667	5	5.16667	5.16667	4.83333	5.33333	4.61111
5.05556	4.77778	5.16667	4.77778	5.44444	5.66667	4.88889	4.88889	6.05556	5.05556	5.05556	4.88889	5.11111	5.44444	5.16667	5.27778	6.11111	5.61111	5.22222	5.16667	4.88889	5.77778	4.88889	4.88889	5	5.44444	4.94444	5.16667	4.77778	5.27778	6.05556	5.05556	4.94444	5.5	5.27778	5.11111	6.11111	5.38889	4.88889	5.77778	5.05556	5.27778	5.33333	4.66667	6.11111	5.72222	4.88889	4.88889	5.33333	4.94444
5.27778	4.66667	4.61111	4.88889	4.77778	5.44444	4.77778	5.44444	5.27778	4.88889	4.77778	5.05556	5.66667	5.77778	5.27778	4.77778	5.88889	5.88889	4.83333	5.27778	4.66667	4.77778	5.66667	4.88889	5.16667	4.94444	4.88889	4.94444	4.55556	4.83333	5.27778	5.16667	5.44444	5.22222	5.38889	5	4.55556	5	5.5	5.33333	4.77778	5.33333	4.77778	5.11111	4.77778	5.72222	5.44444	5.44444	5.11111	5.05556
4.66667	5.27778	5.88889	4.61111	4.88889	4.88889	4.38889	5.66667	4.88889	5	4.88889	5	4.66667	4.88889	5.11111	5.33333	4.88889	5.61111	5.38889	5.44444	4.88889	4.88889	5.16667	5.44444	4.88889	5.16667	5.05556	5	6.05556	4.88889	5.16667	5.27778	5.11111	5.38889	4.83333	5.27778	5.27778	4.88889	4.94444	5.66667	5.72222	5.44444	4.77778	4.83333	4.77778	5.22222	4.61111	5.44444	5.77778	5.38889
5.44444	4.61111	5.16667	4.61111	5.61111	5.33333	5.11111	5.27778	5.33333	5.38889	5.27778	4.61111	5.66667	4.83333	4.88889	5.88889	5.27778	5.22222	5.88889	5.44444	5.61111	5.66667	5.22222	6.05556	5.44444	5.61111	5.11111	5.05556	5.27778	4.77778	5.33333	5.66667	5.16667	5	5.27778	4.77778	4.77778	5.72222	5	5.38889	5.16667	5.22222	5.77778	5.05556	5.44444	4.66667	5	5.22222	5	4.55556
4.55556	4.88889	4.88889	4.88889	4.83333	5.16667	5.44444	5.33333	4.88889	4.61111	5.66667	5.61111	5	5.38889	5.27778	5	5.5	5.44444	5.05556	5.27778	5.05556	5.44444	5.05556	4.88889	5.11111	5.33333	5.22222	5.5	5	5.66667	5	4.77778	5.77778	4.88889	5.33333	5.5	5.22222	4.94444	4.61111	5.66667	5	5.27778	4.77778	4.61111	4.88889	5.16667	4.61111	5.44444	4.88889	5.05556
5	4.61111	4.88889	4.77778	6.11111	5.88889	4.61111	5.44444	5.44444	5.27778	4.66667	4.61111	4.94444	5.05556	5.27778	5.38889	4.55556	5.22222	4.38889	4.61111	5	4.66667	4.83333	5.5	4.61111	4.88889	4.88889	5.16667	5.27778	5.05556	4.55556	5.44444	4.61111	5.22222	5.27778	5.66667	4.77778	5.61111	4.88889	5.33333	5.27778	5.05556	4.77778	4.77778	4.83333	4.61111	5.72222	4.77778	5.05556	4.77778
5	5	5.66667	5.88889	5	5.27778	5.5	4.61111	5.27778	4.88889	5.11111	4.77778	5.27778	4.77778	5.83333	5.16667	4.94444	5.22222	5.11111	5.05556	5.11111	5	5.16667	5.44444	5.61111	5.27778	5.33333	4.83333	4.66667	5.33333	5.27778	4.61111	4.55556	4.94444	5.33333	5.77778	6.05556	5.44444	6.38889	5.16667	4.38889	4.88889	5.22222	5.83333	5.33333	5.38889	4.94444	5.44444	4.88889	4.88889
5.16667	5.27778	5.27778	5.16667	5.61111	5.44444	5.33333	4.77778	5.16667	5	5.72222	5.83333	4.94444	4.77778	5.94444	5.66667	5.88889	5.72222	5.94444	5.11111	5	5.11111	5.22222	5.22222	5.66667	5.05556	4.88889	5	4.55556	4.77778	5.27778	4.66667	5.66667	4.88889	5.16667	5.38889	4.88889	5.16667	5.16667	4.77778	5.33333	5.27778	4.77778	5.44444	4.88889	4.88889	4.77778	4.88889	5.44444	5
5.44444	5.22222	4.88889	5.16667	5.33333	5.5	5.44444	5.88889	5.66667	5.11111	5.5	4.94444	5.72222	5.27778	5.44444	5.27778	4.88889	5	5	4.88889	5.38889	5.16667	5.94444	6.05556	5.22222	4.77778	5.11111	4.55556	5.05556	5.05556	5.11111	5.16667	4.55556	5.22222	5.05556	5.11111	4.61111	5	4.94444	4.88889	5.27778	5.5	4.88889	4.77778	5.05556	4.88889	5.11111	4.77778	5.38889	6.11111
5	5.27778	4.77778	5	4.88889	5.27778	4.88889	4.55556	4.88889	5.38889	4.61111	4.61111	5.44444	5.44444	4.38889	5	5.05556	5.27778	5.72222	5.11111	5.38889	5.16667	5.11111	4.77778	5.22222	5	4.88889	4.77778	4.88889	4.88889	5.33333	4.77778	5.11111	5.5	4.66667	4.94444	5.33333	4.61111	4.55556	4.88889	4.77778	5.22222	4.55556	5.33333	5.11111	4.88889	6.38889	5.27778	4.77778	5.72222
5.44444	5.27778	6.38889	5.22222	5.38889	5.11111	5.44444	4.61111	5	4.83333	5.16667	5.11111	4.88889	6.38889	5	6.11111	5.66667	5.44444	5.16667	5.27778	5	4.88889	5.11111	5.5	4.83333	5.33333	4.77778	5.22222	5.16667	5.27778	5.22222	5	5.05556	4.77778	5.44444	5.33333	5	5.38889	5.05556	5.22222	5.38889	4.66667	4.94444	5.16667	4.66667	5	5.38889	5.16667	4.83333	5.33333
4.94444	5.33333	5	4.88889	5.44444	4.94444	4.77778	4.77778	5.16667	5.27778	5.33333	4.66667	4.61111	4.88889	5.16667	6.11111	5	5.11111	6.38889	5.22222	6.38889	5.38889	4.77778	4.83333	5.5	4.77778	4.88889	5.61111	4.83333	5.38889	5.11111	4.88889	4.77778	5.38889	5.44444	4.88889	4.83333	4.88889	5.5	5.72222	4.88889	5.66667	5.11111	4.94444	5.66667	5.38889	5.16667	5.11111	4.88889	5.44444
4.94444	5.44444	5.66667	5.38889	5.05556	4.88889	5.44444	5.33333	5.11111	4.94444	5	4.55556	5.16667	5.16667	5.66667	4.55556	5.44444	5.72222	5.27778	4.94444	5.33333	5.16667	5.72222	5.33333	5.16667	4.66667	5.22222	5.61111	5.5	4.88889	4.77778	4.88889	5	4.83333	5.27778	4.66667	5.16667	4.88889	5.44444	4.61111	5.16667	5.27778	5.77778	6.05556	5.66667	6.05556	4.61111	4.77778	4.83333	5.05556
4.77778	5.27778	5.27778	4.66667	4.83333	5.27778	5.16667	5.16667	5.33333	4.83333	4.88889	5.94444	5.27778	5.33333	5.22222	5.11111	4.83333	5.16667	5.27778	5.83333	4.61111	4.55556	5.33333	4.88889	5.05556	5.94444	5.27778	4.83333	5.88889	4.77778	5.38889	4.77778	5.27778	4.88889	4.94444	4.88889	4.66667	4.77778	5.66667	5.38889	5.05556	5.33333	5.05556	5.66667	5.66667	4.88889	5.5	5	4.88889	4.77778
4.77778	4.77778	5.61111	4.55556	4.61111	5	5.16667	4.88889	4.88889	4.94444	5.44444	5.38889	4.55556	5.33333	5.16667	4.88889	5	5.16667	5.33333	5.33333	4.88889	5.27778	5	5.22222	4.88889	5.27778	5.22222	5.22222	5.27778	5.72222	5.44444	5.72222	4.88889	5.33333	5	5.44444	5.16667	5.11111	4.88889	6.38889	6.38889	5.61111	5.11111	5.83333	5.44444	5.77778	5.22222	5.27778	5.66667	5.22222
[truncated: 5,000 more columns]

## Sheet: Difference of means_1 and 2
0.0792754	0.124928	-0.154058	0.138357	0.043285	-0.0818357	0.0144444	0.0302415	-0.0589372	0.216957	0.0179227	0.184155	-0.0485507	0.0367633	-0.0672947	-0.017343	0.0651691	-0.179034	-0.0484541	-0.0742029	-0.0802415	0.0842029	-0.168164	0.156618	0.00545894	0.0298068	0.045314	0.0625121	0.201208	0.0571498	-0.0802899	0.130966	0.0180193	0.104203	-0.0144444	-0.0141063	0.00512077	-0.0284541	0.0199517	-0.100193	-0.00381643	-0.0347343	0.0271981	0.0903865	-0.0935749	0.0821739	0.00449275	-0.0396618	-0.0224638	0.0395169
[truncated: 5,000 more columns]
