# Supplementary material for: Magnetic sense-dependent probabilistic decision-making in humans
Source: Front Neurosci. 2025 Mar 7;19:1497021. doi: 10.3389/fnins.2025.1497021 (PMC11925921; doi:10.3389/fnins.2025.1497021)
Supplement: Supplementary file 6 [file Data_Sheet_6.zip › #1.xlsx]

## Sheet: Original data
65
40
45
30
70
50
60
45
50
55
60
50
40
70
55
40
55
65
60
35
50
60
70
25
55
45
45
65
40
60
45
35
65
55
60
45
65
75
70
35
50
50
30
50
55
65
60
60
40
50
35
45
50
75
50
35
45
45
45
35
75
60
65
45
45
45
40
60
30
40
50
65
25
45
50
40
25
55
45
55
45
55
55
55
50
45
40
55
50
40
70
30
65
50
50
45
45
45
50
50

## Sheet: Resampled 10,000 data sets-1
55	55	45	50	30	45	45	35	30	50	45	45	35	50	35	55	60	55	35	35	50	50	50	60	55	45	70	60	40	30	75	45	55	50	65	55	30	50	45	40	30	50	40	75	50	50	60	30	55	50
70	55	75	30	55	50	45	45	70	65	45	40	40	40	60	45	50	45	35	40	40	35	55	45	60	60	50	50	50	45	35	50	70	50	70	50	75	55	50	40	45	55	65	45	55	40	45	45	45	50
40	35	55	70	35	40	65	60	25	45	50	65	55	50	55	50	40	50	65	60	55	50	50	40	40	50	50	50	50	50	50	45	50	60	55	40	50	50	45	60	25	50	60	35	45	40	55	50	55	50
30	50	75	45	60	45	40	55	50	35	70	50	45	55	75	30	45	60	50	50	40	25	40	45	55	60	65	45	70	50	65	45	55	25	35	45	50	75	75	40	45	50	75	40	45	45	55	70	75	55
45	55	45	50	40	35	45	50	50	45	45	65	55	40	50	45	65	45	60	40	70	40	60	45	45	50	45	50	50	45	50	30	55	60	75	50	70	70	70	50	50	40	40	55	55	35	65	70	45	45
55	75	50	55	40	50	55	65	45	30	75	55	45	40	65	60	75	40	50	55	45	45	50	45	40	70	75	60	55	55	55	40	65	45	45	45	45	40	45	45	50	45	60	65	60	50	45	50	40	55
65	45	55	55	45	50	55	40	65	50	70	70	70	50	30	30	65	55	65	65	40	50	50	65	40	45	45	50	30	50	45	40	70	45	60	45	30	60	55	60	65	50	70	45	55	40	65	45	60	45
50	45	35	55	30	45	50	55	45	50	55	75	45	45	45	50	50	35	45	45	65	35	45	40	45	50	55	40	55	75	45	55	65	55	45	65	60	45	45	65	45	45	60	45	50	45	55	70	50	35
45	30	65	25	60	60	65	40	50	50	45	50	60	50	65	50	70	55	50	45	50	35	55	50	50	50	70	50	45	45	45	35	50	45	75	45	45	40	50	50	65	50	50	55	65	40	30	40	50	55
45	50	45	55	35	45	40	50	45	65	30	25	40	40	40	50	35	35	50	60	35	50	50	55	75	40	40	75	60	45	40	50	45	50	45	65	65	45	75	70	65	60	40	60	60	65	50	35	55	45
40	65	50	45	75	50	60	50	50	40	60	70	45	70	25	55	45	55	60	45	55	50	50	40	25	50	45	45	25	55	50	40	50	55	60	45	45	50	25	45	55	50	40	45	40	50	55	65	45	45
45	50	45	45	45	45	50	75	25	70	25	45	60	65	60	45	60	60	75	50	55	45	65	45	45	55	40	70	45	50	50	70	45	35	50	75	55	45	60	40	25	40	50	60	45	45	40	45	60	55
45	70	60	45	50	50	50	50	45	55	75	60	65	55	45	45	55	50	55	40	55	70	55	45	70	65	45	50	50	45	45	45	55	45	40	60	60	45	60	50	50	45	65	40	65	75	50	40	45	45
40	30	25	45	55	25	60	50	45	40	50	60	65	45	35	35	45	35	45	50	35	50	40	40	50	65	50	55	45	60	50	35	65	60	40	45	45	65	50	50	70	65	55	50	45	45	40	60	40	45
45	40	50	45	65	50	45	40	40	55	45	65	55	50	40	65	50	70	60	55	50	45	60	60	45	50	45	55	50	45	55	50	50	55	30	45	40	40	65	65	30	60	65	70	35	40	35	65	50	70
55	55	35	65	45	50	70	50	50	45	45	25	40	30	45	70	65	60	55	40	45	60	50	45	55	45	60	55	45	55	40	45	35	65	50	40	40	55	40	50	45	75	55	50	60	45	45	50	35	40
30	75	70	50	75	60	50	60	65	30	65	65	50	35	40	65	45	45	40	65	70	30	50	60	55	45	45	50	50	70	60	50	45	45	75	70	50	65	35	40	60	55	75	30	60	35	40	25	55	60
30	50	65	55	65	60	70	25	65	60	45	55	45	35	30	60	30	55	30	60	60	60	45	40	75	30	50	50	45	45	45	40	45	65	65	70	35	55	60	70	45	25	65	40	50	45	55	55	35	50
55	45	70	50	60	60	45	55	30	75	45	25	45	55	55	55	65	55	55	50	35	45	45	35	55	60	55	55	50	55	50	45	50	45	50	55	50	40	50	50	25	50	40	70	30	50	35	45	40	50
45	55	50	70	60	60	50	60	35	55	65	50	25	40	45	45	45	60	35	55	55	45	50	30	65	50	55	40	55	45	60	40	30	40	70	45	45	35	55	55	45	70	50	60	40	45	55	45	40	60
45	60	35	65	55	50	45	65	45	35	70	60	50	65	65	65	25	70	70	40	70	50	55	45	40	65	55	45	70	50	40	25	50	55	60	35	45	50	45	50	60	55	70	25	45	40	55	55	50	65
30	45	65	35	30	55	45	45	65	55	75	60	40	50	65	70	75	35	50	45	50	40	30	40	55	60	45	40	55	45	40	50	65	65	45	75	60	50	45	50	60	75	65	45	70	75	60	50	70	45
50	65	50	55	55	65	55	50	50	60	50	55	45	40	70	35	45	30	75	45	30	50	45	40	70	55	45	60	65	30	45	60	50	65	40	55	55	65	55	35	60	55	35	50	50	45	50	50	60	50
50	55	60	45	45	25	40	50	50	65	45	40	45	25	55	70	50	50	45	45	45	45	60	25	30	45	40	45	60	60	35	45	75	45	40	55	55	45	50	55	65	40	65	65	35	45	45	35	40	40
60	55	70	60	40	65	50	55	55	30	60	35	55	50	45	50	50	45	45	30	50	45	40	50	45	60	40	60	70	45	60	35	65	75	40	45	45	70	35	55	65	65	65	60	55	45	50	45	45	55
40	40	45	35	40	55	65	65	50	45	70	40	40	40	50	70	45	65	50	50	50	50	50	50	50	70	50	55	55	45	65	45	60	60	50	50	50	45	75	65	45	35	45	50	50	55	50	40	65	55
50	50	50	50	55	50	40	50	70	35	25	55	60	60	40	40	40	70	50	50	65	30	45	45	75	35	40	60	50	55	45	45	55	55	65	45	45	45	40	55	45	45	45	55	50	70	40	65	35	50
35	35	50	50	50	45	25	70	35	50	60	70	40	40	50	75	35	45	35	30	60	40	65	75	45	45	65	50	40	35	50	40	75	45	40	45	70	45	60	50	55	50	70	45	25	40	75	40	75	65
45	45	45	45	65	35	40	60	70	30	40	35	50	40	45	50	45	65	45	50	45	45	70	45	35	70	50	35	30	30	65	35	50	45	55	50	25	65	55	70	60	60	30	65	50	35	50	50	30	45
65	45	50	65	55	70	50	60	45	30	70	55	55	50	50	45	60	75	60	40	25	50	65	45	55	40	55	40	50	50	40	65	55	50	55	50	65	45	70	70	40	50	60	60	45	55	45	75	45	65
50	50	35	60	45	40	25	30	40	40	65	35	50	65	60	60	35	65	55	55	50	40	55	45	40	65	30	70	50	55	50	65	40	25	65	55	45	50	65	65	30	60	45	75	30	60	50	50	45	60
30	30	45	50	50	55	45	60	40	45	45	65	35	65	70	50	60	55	60	75	25	55	55	65	65	65	40	55	45	65	50	40	65	35	60	45	50	55	40	40	45	45	60	55	45	70	50	45	50	60
65	60	75	40	45	50	65	50	45	60	30	55	70	40	35	65	50	65	65	45	55	70	45	60	35	60	45	75	55	65	45	50	60	45	50	60	50	50	25	50	45	45	65	50	60	60	65	25	45	65
70	45	65	50	45	75	45	45	60	35	45	60	60	40	65	45	35	45	30	65	45	50	45	60	40	50	60	45	45	45	55	30	55	55	45	55	40	75	50	55	75	55	75	40	60	45	35	55	45	25
55	55	70	55	55	40	40	45	60	45	50	45	45	55	50	45	65	45	45	50	55	35	40	35	55	50	45	40	50	65	60	35	45	50	35	55	50	35	45	50	60	55	65	50	50	60	65	50	50	60
55	70	50	60	60	40	40	60	25	45	55	70	55	35	70	50	40	45	65	50	65	70	40	50	35	65	60	50	65	30	50	75	40	45	45	35	60	65	70	50	55	60	65	25	60	55	40	40	50	55
40	40	60	75	40	35	40	35	75	50	70	65	50	50	55	45	35	45	30	70	70	45	55	45	50	55	60	65	45	40	45	45	35	50	45	35	40	45	60	65	55	45	40	45	70	45	55	25	45	70
35	45	35	35	60	60	40	60	55	65	60	60	30	40	40	25	75	50	50	75	35	60	55	55	50	45	45	25	50	70	50	65	60	50	25	45	55	35	55	55	40	60	55	45	50	75	45	45	50	30
45	50	30	40	40	50	50	70	50	55	45	35	40	55	40	65	70	45	65	55	45	65	55	35	55	55	25	55	55	50	40	30	70	30	25	35	60	75	50	45	40	60	45	65	70	45	75	45	55	45
30	55	35	55	60	50	50	60	60	25	75	50	50	75	45	30	50	45	40	60	55	40	60	45	55	60	65	50	25	55	55	50	35	45	60	45	50	65	60	45	60	50	55	30	50	45	50	60	45	45
50	45	50	45	45	60	35	40	50	40	65	35	45	45	40	50	55	40	65	55	60	50	65	55	50	50	45	50	40	75	50	55	60	70	60	75	55	75	45	45	40	45	45	65	60	65	40	65	60	45
70	65	45	65	70	55	65	45	45	50	55	50	70	65	35	45	60	50	25	65	50	55	60	25	60	50	30	40	75	50	45	50	50	45	60	65	45	65	45	35	55	50	40	75	45	45	75	65	50	50
25	45	45	50	40	45	30	55	60	50	65	50	35	65	60	35	40	60	45	25	40	40	70	75	30	60	55	55	65	65	30	45	50	65	40	50	55	70	65	50	55	50	60	55	50	60	50	40	55	50
55	45	45	45	50	45	60	50	75	60	70	55	25	65	45	60	45	45	45	25	60	75	70	50	40	40	45	60	50	50	75	55	35	50	40	45	70	30	55	50	45	50	70	50	75	40	60	50	30	55
60	50	65	45	60	70	65	55	45	30	45	40	25	50	40	55	45	35	50	50	50	45	50	45	50	60	50	65	60	50	45	45	65	65	40	65	30	45	60	65	40	55	50	35	75	65	40	65	45	60
40	45	45	30	45	40	70	40	50	60	50	40	55	25	60	70	25	50	50	40	50	50	45	55	60	50	65	75	50	50	65	60	75	60	45	40	30	45	40	55	30	45	60	50	40	60	35	45	45	60
55	25	40	50	60	55	40	40	40	60	45	70	45	40	35	75	55	45	70	55	55	45	30	65	60	40	55	40	45	70	70	45	45	35	50	40	50	60	60	60	40	40	55	70	55	45	30	70	60	60
45	40	45	50	65	55	35	35	40	55	75	35	45	60	50	40	45	30	70	55	60	50	70	50	35	70	40	50	45	55	45	55	50	30	55	55	30	50	60	55	45	55	45	45	55	50	40	70	60	50
50	60	25	50	75	30	40	55	50	55	50	65	65	50	50	45	60	25	55	60	55	50	40	65	45	50	65	25	50	55	30	55	40	50	50	55	75	50	25	45	50	60	50	50	40	70	55	40	50	50
40	25	65	50	70	45	50	45	45	65	45	30	45	50	40	50	50	50	35	45	60	60	35	45	35	60	35	35	45	50	45	45	50	55	35	35	35	45	35	45	50	50	45	45	50	35	55	50	25	55
[truncated: 5,000 more columns]

## Sheet: Resampled 10,000 data sets-2
65	50	45	45	30	45	55	65	60	55	50	65	40	50	40	35	45	45	55	50	35	65	55	30	70	50	40	60	50	65	50	45	35	45	50	60	25	40	70	45	45	75	45	50	45	45	75	45	35	35
60	70	50	50	65	35	60	60	50	40	60	60	50	55	50	75	70	45	50	65	35	45	45	35	50	25	50	40	65	75	50	50	70	40	45	50	70	70	50	65	35	55	65	60	65	45	45	60	50	55
45	70	50	40	60	30	70	50	60	40	50	60	50	65	55	30	55	45	45	55	45	25	45	45	45	40	40	50	30	55	45	50	60	45	50	70	25	55	50	50	50	50	25	50	55	40	55	55	60	55
55	50	25	75	30	50	45	55	45	45	40	50	65	55	60	70	45	35	45	55	60	45	55	35	40	65	55	55	60	45	55	50	45	45	65	25	50	65	45	55	45	40	50	65	55	50	50	40	50	50
50	50	40	40	60	55	40	60	55	50	30	40	55	60	50	35	50	30	40	35	55	75	25	50	45	55	50	50	35	25	45	55	25	55	50	50	65	65	45	70	30	45	50	45	45	55	45	40	60	45
50	40	65	40	55	40	75	60	40	40	45	45	50	75	40	55	35	35	70	45	50	35	65	60	65	50	65	50	55	70	40	50	50	60	70	50	45	45	55	40	45	50	35	45	65	35	50	50	60	70
45	55	60	65	65	55	40	60	25	45	75	45	60	50	55	45	65	50	70	30	45	55	50	35	60	70	35	40	25	30	50	30	55	55	50	70	55	45	40	65	60	50	40	75	50	75	75	50	65	65
60	70	35	40	45	30	50	70	35	50	50	55	45	45	70	55	50	50	75	25	50	30	45	30	45	35	60	60	50	65	45	40	35	50	40	40	65	70	45	55	45	45	65	60	65	55	45	45	60	45
45	65	65	50	60	65	75	35	65	60	40	35	45	35	60	70	25	30	25	65	45	45	40	35	50	50	45	55	55	50	40	45	50	45	75	30	35	50	65	45	45	40	40	55	30	50	40	60	65	55
70	50	50	65	30	35	55	25	30	30	65	50	50	35	45	30	45	50	60	70	50	50	75	40	50	45	35	65	45	45	50	45	75	75	70	50	30	60	45	60	50	60	75	55	65	55	50	45	70	45
40	45	30	30	65	55	40	45	60	45	70	55	35	45	55	75	65	25	60	75	50	60	40	55	50	40	50	55	35	70	35	60	55	25	55	45	70	30	25	50	45	40	45	50	40	60	35	40	30	70
45	70	50	45	25	30	50	50	30	50	60	65	45	45	35	65	75	35	45	50	40	65	45	50	60	40	65	35	60	45	50	55	55	25	60	40	65	50	40	35	55	50	70	65	50	60	45	40	45	30
35	55	30	50	60	50	45	50	65	40	60	35	45	45	65	65	65	60	30	40	70	65	30	60	45	40	60	65	45	55	45	50	30	45	55	50	65	50	70	60	40	55	35	45	35	65	50	55	50	50
40	50	55	40	40	35	55	55	75	50	70	45	70	25	25	55	55	50	55	50	30	35	65	45	45	65	45	70	55	45	45	75	35	65	55	25	50	50	60	50	75	60	65	60	40	60	30	45	60	45
40	55	55	35	60	25	65	70	50	65	60	50	60	50	50	60	45	45	65	25	45	45	45	60	75	25	55	75	50	60	55	55	65	40	35	55	45	30	40	75	60	45	55	45	40	45	30	35	50	50
45	70	45	65	75	35	50	75	35	50	60	55	65	55	30	65	45	50	45	50	45	50	65	35	70	50	75	40	30	55	65	45	50	40	40	70	55	60	50	50	45	45	45	60	50	45	65	30	45	50
50	50	55	60	35	45	45	60	55	35	50	60	45	70	50	50	30	45	50	50	50	55	45	40	60	25	50	60	75	45	45	45	25	45	30	35	70	50	45	50	60	70	55	65	45	50	65	40	65	45
70	45	60	50	45	40	45	55	40	50	45	65	45	60	35	50	40	45	50	40	65	50	40	40	50	75	50	50	60	60	70	50	60	60	45	45	25	60	45	50	60	45	55	75	65	35	45	65	35	60
55	45	70	40	55	75	50	55	40	60	50	40	40	50	65	70	25	60	35	75	65	60	30	65	50	45	45	60	50	75	65	35	45	45	50	45	70	45	30	55	45	70	45	30	50	60	45	70	65	50
45	50	25	45	30	60	50	60	70	45	50	50	70	55	60	35	70	50	65	45	45	65	70	40	50	50	50	50	65	45	45	55	40	45	30	50	60	45	45	50	50	25	55	30	70	60	45	65	50	55
50	25	60	45	45	55	50	50	55	45	50	50	45	65	35	65	45	50	45	50	45	45	55	35	45	55	55	40	35	35	55	65	40	60	30	50	40	60	25	55	55	45	45	50	40	50	45	45	35	75
45	45	45	75	25	50	50	40	65	65	60	40	35	45	45	55	55	60	65	65	50	55	40	55	50	30	60	55	40	25	45	65	30	40	40	50	50	60	45	50	35	70	60	55	60	45	45	55	55	55
55	55	50	35	60	65	60	70	30	45	50	45	45	40	25	55	50	25	65	50	35	65	50	70	60	40	30	40	55	45	50	45	55	65	45	45	65	45	65	50	30	45	45	45	55	45	30	50	70	55
55	40	55	30	40	60	55	40	45	50	25	65	50	75	50	40	50	35	45	65	50	55	60	70	70	75	50	45	65	55	50	40	45	50	50	40	50	55	60	55	60	60	50	50	50	25	55	75	50	40
65	70	65	40	55	50	55	75	25	55	55	55	50	55	40	45	50	50	50	50	55	50	45	70	45	45	70	40	50	50	50	40	25	50	40	45	40	55	45	45	60	30	45	50	65	25	55	65	70	25
60	55	70	40	45	55	65	50	75	65	40	45	40	55	45	50	65	35	50	50	70	50	40	55	35	55	60	45	40	60	55	45	65	50	50	60	40	40	55	30	50	65	25	30	25	40	50	40	35	30
35	45	40	45	30	25	45	25	60	55	55	45	45	45	65	55	45	40	40	60	50	35	45	45	75	30	70	55	40	50	40	55	45	65	35	60	45	50	70	35	35	55	55	55	60	50	55	50	45	70
45	45	55	70	50	55	50	50	45	45	60	30	40	45	50	25	60	50	25	65	50	35	50	30	50	50	45	60	40	45	60	45	50	75	65	75	50	30	45	65	25	65	50	55	30	55	50	70	45	60
60	45	40	70	30	40	50	45	40	55	30	45	35	45	35	65	25	45	45	55	45	30	30	70	55	55	60	70	40	60	65	55	50	70	40	65	35	45	55	50	40	50	60	35	50	45	70	50	45	50
60	65	35	45	45	50	25	40	70	45	50	40	50	45	55	65	35	75	75	50	55	55	55	35	65	65	55	55	50	50	65	65	25	35	60	50	40	45	45	60	70	60	45	40	50	50	40	45	55	45
45	50	30	45	45	45	45	40	55	40	50	40	50	50	50	60	50	45	50	50	60	40	55	50	55	55	45	45	45	55	75	65	50	35	60	50	50	50	60	55	55	50	45	45	45	35	50	55	25	35
55	60	50	60	60	50	60	35	55	70	75	25	50	35	45	65	55	50	50	50	45	65	50	65	25	55	35	50	45	70	50	45	60	60	45	45	35	65	45	70	65	40	25	60	45	50	45	70	45	50
45	50	35	60	45	45	40	35	55	60	40	65	25	45	65	35	45	50	50	55	55	50	55	45	30	55	50	65	30	35	45	50	50	40	70	45	70	35	75	50	45	60	45	60	45	45	70	55	40	60
50	60	60	45	50	40	50	60	35	25	45	65	45	55	55	40	45	45	50	55	50	40	45	75	50	55	50	40	50	60	60	75	40	70	60	60	55	50	70	65	35	25	30	50	45	30	45	60	50	45
30	30	70	55	50	35	50	45	35	60	35	35	45	50	75	65	35	45	65	35	35	55	50	60	45	45	60	40	40	35	55	55	55	55	75	40	55	30	50	40	70	60	50	45	35	45	25	55	75	45
40	60	75	50	50	50	45	55	35	65	45	40	55	50	35	50	65	75	50	45	45	65	70	45	65	35	55	45	55	45	50	25	55	50	45	50	30	75	55	75	70	60	55	40	55	25	45	45	35	50
40	65	60	45	25	50	45	75	60	45	45	70	45	45	30	50	40	70	55	40	40	75	50	50	25	45	50	65	55	45	40	40	60	40	55	45	50	45	45	55	45	65	65	50	45	55	45	45	60	60
40	65	45	60	50	55	45	50	45	50	50	60	50	50	65	40	60	50	45	45	55	45	45	40	75	40	50	55	55	55	35	65	45	50	65	40	45	65	45	50	65	40	60	40	70	55	65	30	55	30
70	45	45	45	75	45	65	60	40	35	65	65	75	60	25	35	60	50	40	50	55	25	30	40	45	45	65	40	65	75	60	35	30	55	50	45	60	45	70	60	70	35	35	60	55	50	55	40	70	60
45	50	45	60	65	35	35	40	50	55	50	55	50	50	45	25	45	50	60	60	50	55	35	50	30	50	45	55	65	65	45	45	50	25	50	45	60	60	60	30	60	75	60	40	40	70	30	50	50	45
45	65	60	70	65	75	70	50	35	35	45	65	55	55	40	25	50	65	45	65	40	55	50	30	40	70	45	60	75	50	40	35	25	35	60	40	60	50	55	50	70	45	60	45	65	45	45	30	50	25
50	55	25	55	40	50	30	40	60	55	45	45	50	35	50	45	45	40	70	55	25	40	55	60	50	40	45	55	70	45	45	45	55	50	45	65	75	35	55	45	50	60	55	45	45	50	55	30	35	55
75	40	50	55	55	50	50	40	60	45	60	40	75	60	50	50	65	45	40	50	50	60	60	45	60	55	55	60	30	50	50	50	50	50	40	25	60	50	50	65	40	50	50	55	40	55	65	45	35	45
55	50	45	45	45	70	45	55	45	45	50	45	35	55	55	45	35	55	45	40	75	65	45	60	60	45	45	65	75	70	60	50	35	50	40	45	65	60	45	45	50	50	55	35	65	55	50	50	40	55
50	55	40	35	40	60	60	45	30	35	65	70	55	50	45	40	60	60	40	55	45	65	60	50	45	45	45	45	45	35	40	60	40	50	60	60	65	55	40	60	75	50	65	55	35	50	35	65	50	55
40	45	55	45	50	50	55	50	50	45	50	55	50	50	50	35	45	45	70	45	45	60	70	45	40	50	75	60	55	40	30	30	50	55	55	45	55	70	45	50	35	50	45	65	30	65	55	45	50	65
45	35	45	30	50	60	60	45	35	45	60	70	40	35	55	60	30	65	30	50	45	45	45	65	55	45	60	45	45	60	55	65	40	70	45	45	50	50	45	30	30	55	50	65	50	45	55	45	50	40
60	45	65	35	55	50	45	50	35	55	40	45	50	45	50	55	45	40	70	45	40	45	55	45	35	30	30	75	50	50	50	40	60	60	30	50	45	40	45	60	50	45	50	75	65	60	50	25	45	60
40	55	35	55	45	55	45	55	55	60	45	65	45	40	35	55	45	55	60	45	50	45	25	50	30	55	40	65	50	30	45	60	45	50	70	25	55	50	60	40	60	25	40	60	65	45	30	50	55	65
55	55	60	65	60	50	50	50	65	40	25	45	45	35	65	35	50	65	40	65	45	40	55	45	60	55	40	35	40	55	55	45	55	25	55	60	25	35	50	50	70	50	45	45	50	50	30	25	45	40
[truncated: 5,000 more columns]

## Sheet: Difference of means_1 and 2
-3	-3.2	1.7	0.6	3.2	1.4	-2.3	-0.4	0.8	0	3.6	0.5	-1	-1.1	0.7	1.2	1.5	1.9	-0.2	-1	2.1	-2.4	2.6	-0.4	-1.1	5.4	-1.2	-1.7	0.6	-0.2	-0.3	-3	6.7	0.5	-0.6	2.6	-1.7	2	1.2	0	-2.2	0.9	5.6	-0.2	1.5	1.4	1.6	1.4	-1.7	1.5
[truncated: 5,000 more columns]
