# Supplementary material for: Magnetic sense-dependent probabilistic decision-making in humans
Source: Front Neurosci. 2025 Mar 7;19:1497021. doi: 10.3389/fnins.2025.1497021 (PMC11925921; doi:10.3389/fnins.2025.1497021)
Supplement: Supplementary file 6 [file Data_Sheet_6.zip › #2.xlsx]

## Sheet: Original data
35
65
45
50
70
55
45
30
35
50
35
65
65
50
65
25
60
55
65
55
70
70
50
55
45
30
35
40
45
65
55
40
30
40
35
40
55
45
60
40
50
65
55
30
75
50
50
25
50
50
50
40
50
50
45
40
55
60
60
60
50
45
35
60
40
55
40
30
30
45
60
50
40
55
60
50
60
45
40
50
60
50
65
40
40
35
60
50

## Sheet: Resampled 10,000 data sets-1
50	65	30	25	65	55	25	35	40	50	65	50	45	50	45	25	40	60	60	50	50	50	65	25	30	60	65	25	60	35	60	60	45	55	50	55	60	60	30	65	65	65	30	45	55	60	60	50	60	55
65	35	50	60	65	35	35	50	50	55	30	50	35	50	45	35	60	50	50	40	40	45	75	35	50	60	40	30	35	65	55	50	35	70	40	35	45	60	50	45	55	65	50	40	50	30	25	40	55	65
60	65	60	45	50	45	55	35	40	70	45	40	50	30	65	50	35	40	60	55	30	25	50	50	60	50	50	50	35	45	50	40	40	45	45	50	60	55	35	55	35	50	45	40	35	45	60	35	60	65
70	50	50	55	65	60	35	55	45	40	40	45	60	50	45	55	35	55	50	55	25	60	60	35	50	60	50	40	70	60	60	65	35	75	45	50	55	35	40	65	40	65	60	55	40	50	40	40	40	60
35	50	40	50	40	55	30	50	50	60	35	50	50	30	45	65	45	65	60	55	40	50	55	50	65	50	50	50	35	50	55	65	75	30	65	50	70	35	50	65	50	35	40	30	55	65	55	55	30	55
40	35	40	50	25	40	70	40	60	40	50	60	50	60	50	45	45	60	60	30	50	30	40	40	55	50	40	50	60	60	40	50	40	25	40	60	50	25	45	55	60	60	55	55	65	55	60	40	40	60
50	55	60	30	60	60	50	55	60	65	40	50	60	45	25	50	45	50	25	35	60	45	30	45	55	50	55	65	45	60	50	40	60	40	60	40	50	50	60	40	55	55	65	45	55	50	50	45	45	50
45	25	45	65	45	50	55	50	50	35	60	60	30	65	35	35	50	40	50	45	25	50	40	50	30	35	55	45	25	40	55	40	60	70	45	50	65	75	60	45	40	60	50	30	40	70	60	35	50	55
55	45	75	40	65	50	45	60	60	35	55	45	60	40	30	70	30	40	30	40	40	50	50	35	70	30	40	40	55	55	50	45	50	40	55	35	65	35	40	50	55	40	55	65	50	65	45	50	65	45
40	40	60	40	60	60	40	60	30	60	55	35	55	60	60	50	50	60	65	55	40	45	50	50	55	60	50	70	50	75	30	60	45	45	40	50	40	45	50	70	35	30	50	50	75	60	40	50	60	50
55	40	55	50	40	45	45	40	70	45	60	65	45	50	50	30	50	30	45	50	45	40	45	40	60	40	55	35	40	55	60	45	60	65	50	50	35	45	70	45	45	60	35	50	65	50	40	45	50	50
30	55	60	65	40	55	50	55	55	50	55	60	60	40	50	55	45	60	60	40	70	55	45	65	60	35	50	35	35	45	35	40	50	65	50	55	50	50	75	50	50	50	40	60	50	35	65	25	30	75
35	55	55	60	65	65	30	50	55	55	40	40	45	35	50	40	40	50	25	45	55	50	65	35	55	50	55	60	60	60	40	30	50	50	50	40	50	40	35	55	50	35	50	60	50	35	40	25	40	70
65	65	50	70	35	50	50	65	60	40	50	55	50	35	30	45	30	55	35	60	30	30	60	65	40	60	50	30	50	30	65	30	65	40	40	40	45	45	40	45	50	40	50	45	65	40	45	35	40	55
70	55	35	55	50	40	35	30	60	55	65	60	40	70	55	70	40	60	45	55	40	35	50	45	50	70	55	70	55	50	50	40	65	50	40	60	60	65	40	45	45	45	35	35	60	75	25	50	30	60
30	55	50	50	55	50	45	45	55	45	55	55	65	40	50	60	65	45	45	40	65	50	50	25	55	25	40	50	45	45	50	55	45	40	60	45	40	50	65	25	50	45	40	60	65	60	60	60	50	35
40	60	40	50	60	65	30	35	30	65	55	50	55	35	60	45	40	40	50	60	35	70	40	30	25	45	50	35	35	50	40	60	70	70	40	60	60	50	50	60	45	55	40	65	35	30	60	35	70	55
65	35	40	55	50	40	50	45	25	25	30	50	60	70	35	30	50	55	65	40	55	50	30	40	30	40	40	60	30	65	30	45	65	50	60	40	60	60	30	40	40	60	65	50	50	45	60	70	65	70
55	25	55	40	60	65	55	50	35	30	60	45	40	50	55	50	40	50	25	50	70	60	50	40	60	65	40	35	55	50	50	70	35	30	55	75	40	40	35	60	45	50	55	50	40	30	40	30	45	70
65	50	60	50	50	35	35	50	30	60	30	50	50	50	50	55	60	50	50	60	60	60	45	25	30	40	60	40	65	65	30	40	55	65	35	65	40	65	60	50	35	50	55	55	35	50	55	55	60	50
40	60	50	45	35	40	50	65	45	60	70	30	30	30	50	65	30	35	50	55	55	55	60	50	40	45	35	60	45	60	55	40	65	30	60	65	55	65	60	35	50	50	60	40	35	55	60	50	60	40
50	55	45	65	40	35	40	45	50	45	50	35	65	60	30	30	40	40	50	50	30	45	70	50	45	45	55	45	55	40	25	50	65	65	50	40	40	35	40	50	50	60	55	45	50	35	55	60	35	50
65	40	65	45	50	65	50	50	55	50	50	55	35	50	50	60	70	50	65	40	40	60	50	50	45	35	60	65	40	65	55	50	70	35	40	60	50	30	65	45	30	40	55	65	50	40	65	35	50	50
35	35	70	40	65	50	45	30	30	40	35	50	50	25	60	55	65	60	30	55	55	35	55	60	50	45	70	65	55	55	65	60	70	50	40	60	60	50	50	45	45	40	50	40	65	50	45	40	40	55
65	55	50	60	45	65	50	60	60	45	60	25	40	35	65	65	60	25	40	50	55	50	35	30	35	70	50	50	45	50	60	45	30	50	60	45	45	55	65	60	65	55	50	40	55	25	50	65	30	50
75	50	55	45	50	50	50	45	55	60	55	35	45	40	40	40	40	45	60	50	50	70	60	55	50	70	30	70	30	50	60	45	35	40	60	35	40	50	55	35	35	55	55	60	45	40	55	50	65	65
45	50	35	65	55	25	65	40	50	50	40	60	50	40	40	30	50	65	50	40	45	50	50	40	35	35	50	70	35	40	50	55	50	45	50	50	40	50	40	45	45	65	60	65	45	55	35	35	35	45
50	50	60	50	65	50	50	55	60	60	40	60	55	35	50	30	55	30	60	50	55	50	50	45	40	50	45	55	50	50	45	60	35	40	35	40	55	60	50	40	35	55	55	45	40	55	30	45	60	35
65	40	45	50	40	35	30	65	50	65	35	45	35	35	45	65	50	30	50	60	30	50	65	55	60	55	70	55	35	40	60	50	50	55	60	35	60	25	55	55	50	60	60	50	35	50	40	50	45	50
60	60	55	45	30	60	65	50	65	50	60	45	55	70	70	65	60	50	55	60	40	55	60	35	40	45	60	55	40	55	50	55	60	45	45	40	40	45	55	30	30	50	35	30	40	60	25	50	55	60
40	50	50	55	60	40	50	65	45	55	50	55	45	65	65	60	40	55	55	50	40	35	70	45	60	55	45	50	65	40	60	50	45	60	40	60	50	35	40	45	30	25	45	45	55	50	50	40	50	30
65	40	40	40	40	60	65	40	45	30	35	30	65	40	35	65	40	60	55	65	40	40	60	65	50	55	40	60	60	40	60	55	65	45	50	60	50	40	45	40	65	50	30	50	55	45	40	45	65	60
50	50	60	45	30	45	75	50	75	50	40	50	55	50	50	60	35	60	30	40	75	60	65	75	75	50	30	50	45	35	40	40	50	70	50	55	45	40	40	30	40	50	65	50	35	30	55	30	65	40
25	40	60	50	30	50	40	55	50	50	55	50	50	60	65	60	60	50	50	50	55	55	70	25	40	50	50	50	65	40	50	40	45	50	65	35	50	50	55	30	40	40	50	50	40	60	60	35	50	40
30	50	40	30	50	65	35	60	35	40	30	30	65	30	60	35	30	55	40	50	30	40	45	35	30	65	60	30	55	50	50	45	65	50	40	40	45	50	40	50	45	70	30	30	50	40	55	35	65	50
55	50	45	50	50	65	35	50	55	35	55	55	50	50	50	60	40	70	35	45	30	40	30	65	65	30	70	40	55	45	50	40	45	65	55	35	50	60	75	70	65	40	65	60	50	50	65	50	25	65
30	40	60	55	55	60	65	55	30	60	50	40	50	45	70	30	50	60	65	45	60	40	65	70	35	50	35	55	60	70	55	30	30	25	40	50	60	60	30	35	50	50	30	60	40	65	40	45	60	55
35	40	35	50	60	30	45	55	25	60	35	50	50	60	35	45	50	60	50	65	45	30	50	35	45	50	60	50	40	50	45	50	40	65	60	65	60	60	50	45	40	40	40	70	60	35	45	45	50	40
30	25	65	65	55	45	65	40	25	60	50	35	60	50	55	75	40	50	55	30	35	45	50	45	60	40	50	30	50	45	45	50	60	35	55	30	60	60	40	40	50	45	50	50	65	45	70	40	40	70
55	30	60	30	50	75	65	70	25	45	50	50	35	30	55	50	35	50	30	50	65	65	55	55	30	30	45	60	50	40	55	70	50	40	30	55	75	50	75	60	35	40	50	50	70	45	25	60	35	40
35	55	55	40	40	50	35	60	55	65	50	30	50	50	50	40	40	50	55	50	40	35	40	30	50	50	55	50	40	65	30	45	50	40	40	55	50	55	75	65	65	35	30	40	45	50	40	30	60	30
65	50	55	70	40	55	75	55	50	60	55	35	35	45	45	30	60	55	25	50	45	40	55	50	65	60	40	40	35	50	60	60	55	50	50	40	60	40	65	60	55	30	50	40	60	60	50	40	40	50
30	60	50	40	25	45	55	45	35	45	35	60	65	30	25	40	50	40	45	35	65	45	30	50	70	25	40	30	25	50	60	50	40	45	50	25	65	35	45	40	50	35	65	60	55	55	30	40	40	40
60	50	40	70	50	25	35	35	35	65	65	55	60	35	45	40	35	60	50	40	55	30	50	75	55	70	50	40	50	55	50	50	60	60	60	65	65	45	60	50	40	60	40	45	40	50	55	75	50	30
[truncated: 5,000 more columns]

## Sheet: Resampled 10,000 data sets-2
70	45	55	55	50	40	40	40	35	55	50	30	50	50	60	45	50	40	30	50	50	60	65	35	30	35	50	40	35	50	30	65	60	55	60	65	40	40	55	45	40	65	35	40	40	40	45	60	40	45
50	55	65	60	55	60	40	30	35	40	50	65	35	65	30	65	45	30	65	40	60	25	50	50	40	50	60	45	65	25	50	40	35	65	50	60	60	65	60	50	70	55	50	35	60	50	30	55	60	55
60	50	70	60	45	40	35	40	45	40	65	45	50	30	40	45	65	45	60	70	70	45	40	50	55	65	25	55	45	40	55	50	40	60	35	35	35	40	50	55	40	50	45	40	45	60	60	40	50	70
40	40	30	45	70	60	45	40	40	40	50	45	55	35	45	40	50	70	40	65	60	70	45	65	65	65	55	60	40	40	50	50	35	65	25	65	40	30	50	45	30	30	40	40	40	40	40	35	70	65
60	70	50	65	30	50	65	45	45	40	60	50	75	60	50	40	30	35	50	50	70	55	45	30	35	40	55	50	40	55	60	50	30	45	65	50	55	50	25	40	30	45	40	40	70	65	35	35	45	60
65	40	35	60	35	55	45	65	55	65	35	35	25	50	30	65	30	70	50	45	50	65	30	35	40	35	35	50	40	55	25	45	30	65	30	65	55	50	45	45	55	65	50	30	40	60	40	35	45	25
25	55	40	65	35	30	75	50	75	40	50	60	45	40	60	50	60	50	75	45	40	75	60	40	55	50	30	45	40	45	40	30	50	55	70	60	60	45	45	60	45	55	60	60	50	50	55	50	45	60
40	50	40	50	70	50	50	60	30	40	60	30	50	60	50	40	55	75	60	40	25	40	45	50	65	50	65	40	60	60	70	40	45	35	35	60	55	55	70	30	50	45	45	55	60	60	50	40	70	50
25	60	30	30	60	55	40	50	50	30	70	50	50	35	35	40	35	55	40	50	50	55	65	60	50	35	50	50	60	65	60	30	30	35	60	55	65	45	65	35	30	60	55	50	60	65	50	40	50	45
45	65	65	45	55	35	60	55	35	70	45	60	60	50	30	50	55	60	40	55	40	40	65	50	30	55	35	35	65	65	50	50	55	35	65	65	50	35	50	40	40	40	55	55	50	60	25	50	50	50
60	60	60	45	45	30	30	60	60	40	45	30	65	55	70	65	55	40	60	65	65	55	30	65	50	70	50	30	35	35	65	35	50	40	55	50	65	40	50	50	30	60	60	45	70	40	45	50	30	40
40	45	70	40	40	25	55	50	40	50	40	55	40	25	35	50	50	30	45	40	30	30	45	60	60	50	45	55	30	40	25	40	45	50	55	50	25	60	45	55	65	50	70	70	35	65	40	40	55	60
35	50	35	55	35	30	35	50	45	50	35	40	40	35	60	50	55	25	70	50	60	55	60	60	60	40	45	70	60	30	40	25	60	30	60	65	35	40	55	40	55	60	55	50	35	70	30	35	50	50
50	45	40	55	35	50	60	50	40	50	50	35	45	40	55	60	50	30	50	50	70	45	50	35	50	60	35	35	70	55	45	30	35	40	60	25	45	55	35	40	60	40	40	40	60	60	60	40	60	50
65	30	50	50	55	70	40	45	35	40	45	65	35	50	40	30	30	45	70	55	50	60	50	50	40	35	45	30	50	50	50	50	75	50	40	55	25	50	70	45	30	50	65	50	50	40	50	40	50	35
65	40	25	45	55	60	35	55	50	35	40	50	60	65	65	50	60	70	60	45	50	60	35	45	75	55	55	55	60	50	50	50	25	45	45	50	70	65	55	45	70	50	65	35	55	30	35	40	65	55
50	50	50	60	45	60	55	40	50	50	30	65	30	60	50	65	25	60	25	45	35	50	45	55	40	35	65	50	30	45	55	35	55	55	55	55	40	50	30	55	70	60	60	50	30	30	65	40	50	40
45	55	40	50	30	35	50	45	50	35	55	45	65	45	55	55	60	55	65	50	55	60	40	45	70	30	50	50	60	50	40	60	40	50	65	50	65	35	45	55	45	60	30	65	60	50	50	35	55	35
55	55	65	40	60	25	50	55	45	40	40	60	50	30	40	65	40	35	55	50	65	75	55	55	45	30	60	45	50	55	35	35	60	50	55	45	50	30	60	50	65	45	45	45	60	30	45	45	60	40
30	30	30	50	35	45	60	45	50	50	50	45	35	25	50	75	50	25	70	30	50	45	35	60	45	40	50	50	30	50	65	45	60	60	30	40	65	50	60	30	25	65	40	50	40	35	55	30	50	30
50	70	50	30	30	55	45	35	50	55	35	65	55	30	65	50	45	40	55	30	70	55	45	45	70	45	55	50	45	40	40	40	40	60	40	50	25	50	30	50	50	40	30	30	40	40	45	40	50	50
50	30	55	30	65	35	30	45	60	40	50	50	55	50	40	60	70	55	40	45	55	65	40	65	50	40	35	40	60	55	60	50	40	30	45	45	55	60	70	60	65	35	50	60	45	50	65	60	50	50
30	55	35	50	45	50	40	60	30	60	60	50	45	70	40	40	35	35	40	30	50	60	55	45	65	45	45	40	55	55	40	40	40	55	60	65	55	55	40	35	30	65	70	25	50	65	45	40	25	55
50	40	40	60	50	60	50	40	30	40	60	70	60	65	30	45	65	55	55	45	40	50	50	50	35	30	50	50	45	60	65	70	50	40	50	30	50	50	35	35	50	55	55	65	55	40	50	50	50	45
35	65	60	50	65	55	35	50	50	60	60	65	50	50	50	35	60	65	60	55	60	60	50	60	55	60	50	45	35	50	65	50	50	50	30	40	50	40	60	50	65	45	50	50	30	40	35	55	55	70
60	50	50	45	30	45	50	50	60	55	70	65	60	50	40	35	55	55	60	35	60	45	45	40	40	50	60	45	40	45	45	40	50	50	65	40	30	55	50	70	50	50	50	40	50	70	40	70	50	45
50	55	50	35	60	40	35	50	70	65	30	60	55	50	55	65	45	40	55	35	65	40	55	65	65	50	55	35	70	40	35	75	30	25	50	35	40	65	55	60	65	45	50	55	55	45	50	30	35	35
45	35	60	60	50	50	40	45	50	50	45	30	40	40	60	55	40	40	70	50	40	50	40	60	40	40	30	65	40	50	60	60	60	55	55	50	35	55	60	40	50	45	30	40	45	60	40	40	40	55
50	30	60	35	40	35	45	65	40	40	30	60	40	45	55	35	60	40	50	50	50	65	65	55	70	50	60	55	50	50	45	45	40	25	45	40	60	60	45	40	45	55	50	40	50	50	55	50	50	35
35	35	65	50	50	70	40	50	40	40	60	45	60	25	60	70	30	35	60	35	55	50	45	50	55	25	65	30	50	45	70	60	30	55	45	50	40	65	50	60	65	30	40	55	40	55	45	55	30	50
45	40	40	50	30	50	55	45	50	40	65	40	55	55	55	55	65	45	45	30	50	60	50	30	40	50	40	65	60	30	45	50	50	60	60	55	65	40	65	35	50	60	55	50	30	30	70	35	40	60
30	45	25	30	50	45	40	55	40	70	60	50	60	40	60	40	40	60	45	30	40	35	45	50	45	35	45	30	35	60	45	30	55	40	65	60	25	40	50	35	55	55	35	55	40	50	50	50	65	25
70	50	65	40	60	50	50	50	55	60	30	40	40	60	75	70	60	35	55	45	40	35	35	40	50	65	70	40	45	60	45	35	45	50	60	50	45	55	55	25	40	30	60	45	50	65	45	60	30	65
35	50	40	40	30	50	45	60	30	45	65	45	40	65	30	30	65	40	65	40	50	55	50	60	40	40	55	70	55	50	40	50	60	35	55	40	25	55	45	40	65	70	40	60	65	50	40	50	45	60
65	45	30	40	60	40	60	35	50	45	60	35	50	60	60	60	70	60	40	30	55	60	50	55	55	75	30	55	65	25	60	55	60	60	35	55	45	55	65	35	35	25	45	40	65	55	40	35	30	35
50	60	40	65	50	75	45	45	30	55	50	70	65	30	50	35	50	40	40	40	40	50	45	40	50	50	60	55	40	65	55	70	70	30	60	50	50	45	55	35	40	50	65	45	50	50	40	60	35	60
60	35	30	55	45	50	45	60	40	65	70	75	45	50	40	35	45	65	45	35	55	50	25	50	45	65	65	55	55	35	35	55	45	65	50	50	65	35	60	40	30	50	25	40	50	70	50	60	40	50
35	50	40	65	35	65	60	35	25	60	50	35	75	30	65	50	45	55	40	45	55	40	50	40	60	40	40	45	40	50	75	70	30	50	70	40	40	50	45	40	55	45	30	35	40	50	65	40	50	55
40	40	45	25	50	60	65	50	50	70	25	35	65	35	30	55	65	65	45	60	50	45	60	45	45	30	40	40	30	60	50	50	40	45	55	35	40	75	70	40	30	65	50	50	55	60	50	40	65	35
35	45	45	60	65	35	65	50	40	65	60	50	55	60	60	50	60	45	30	40	55	50	25	45	40	45	65	45	55	30	60	40	50	65	30	55	30	55	60	65	50	40	45	55	70	25	60	65	50	50
30	60	50	45	45	40	55	50	50	55	25	50	70	50	40	55	40	65	50	55	30	55	65	50	40	45	25	50	50	50	50	45	60	40	40	45	50	50	45	60	65	65	30	65	55	45	40	70	60	65
60	40	50	65	30	55	50	55	45	70	50	50	45	50	55	40	50	45	50	45	60	50	55	65	65	40	55	30	60	60	40	75	30	40	45	60	40	35	45	30	45	50	40	40	55	70	55	40	50	55
45	60	30	50	40	50	50	55	55	60	40	60	50	40	30	70	65	65	40	50	25	50	50	40	50	30	50	50	40	40	45	50	40	60	50	60	55	40	50	30	35	30	50	45	50	65	45	35	30	60
50	55	60	50	60	65	40	40	50	50	50	75	50	65	60	30	45	30	35	65	40	65	60	50	35	60	50	45	30	40	30	60	60	30	35	45	40	45	50	70	55	55	40	60	55	65	70	50	50	30
[truncated: 5,000 more columns]

## Sheet: Difference of means_1 and 2
2.15909	-1.02273	4.43182	1.25	1.81818	1.70455	0	1.13636	1.47727	0.227273	-0.909091	-3.40909	-1.02273	-1.25	-0.454545	-1.25	-4.54545	2.27273	-3.29545	2.84091	-3.97727	-5.34091	3.97727	-3.97727	-1.13636	2.72727	0.681818	1.59091	-1.13636	3.06818	0.681818	0.795455	5.34091	1.70455	-1.36364	-1.47727	5.79545	-0.681818	-1.02273	3.18182	-1.81818	-1.13636	1.13636	1.70455	0.340909	-2.72727	0.681818	-1.25	0.681818	3.06818
[truncated: 5,000 more columns]
