# Supplementary material for: Magnetic sense-dependent probabilistic decision-making in humans
Source: Front Neurosci. 2025 Mar 7;19:1497021. doi: 10.3389/fnins.2025.1497021 (PMC11925921; doi:10.3389/fnins.2025.1497021)
Supplement: Supplementary file 7 [file Data_Sheet_7.zip]

Archive with 7 entries (7 files):
- #8.xlsx
- #9.xlsx
- #10.xlsx
- #11.xlsx
- #12.xlsx
- #13.xlsx
- #14.xlsx
