# Supplementary material for: Magnetic sense-dependent probabilistic decision-making in humans
Source: Front Neurosci. 2025 Mar 7;19:1497021. doi: 10.3389/fnins.2025.1497021 (PMC11925921; doi:10.3389/fnins.2025.1497021)
Supplement: Supplementary file 7 [file Data_Sheet_7.zip › #8.xlsx]

## Sheet: Original data
4.83333
5.16667
4.94444
4.94444
5.11111
4.66667
4.83333
4.94444
5.16667
5.05556
4.83333
5.05556
5.05556
5.94444
5.11111
5.11111
5.5
4.66667
4.55556
5.27778
4.77778
5
5.05556
4.77778
5.38889
5.05556
5.16667
4.44444
5.05556
4.44444
5.33333
5.38889
5.22222
5
5.22222
5.66667
4.88889
5.05556
5.05556
5.16667
5
5
5.77778
5.88889
5
5.16667
5.16667
5.27778
5.33333
5.16667
4.66667
5
4.77778
5.22222
4.72222
4.77778
4.16667
4.5
5.72222
5.22222
4.77778
4.77778
4.16667
5.44444
5
4.94444
5.05556
4.27778
3.72222
4.55556
4.38889
4.22222
5.05556
5
5.05556
4.55556
5.22222
4.38889
4.33333
4.88889
5.05556
4.94444
5
4.83333
4.88889
4.16667
5.16667
4.61111
4.61111
5
4.88889
5.11111
5
4.66667

## Sheet: Resampled 10,000 data sets-1
4.55556	5.22222	5.33333	5.05556	4.16667	5.05556	4.94444	4.66667	5.22222	4.94444	5.22222	4.94444	4.44444	4.88889	5.11111	4.66667	4.16667	4.16667	5.05556	4.55556	5.27778	5	5.11111	4.88889	5	5	5.66667	5.05556	4.77778	5	4.83333	5	5	5	4.66667	4.77778	4.61111	4.5	4.55556	5.05556	5.33333	4.94444	4.44444	4.72222	4.38889	4.66667	5.22222	4.55556	5.16667	4.38889
5.27778	4.83333	4.94444	5.33333	5.11111	5	5.88889	5	4.38889	5	5.05556	4.94444	3.72222	5	5.05556	4.38889	4.22222	4.77778	4.38889	4.83333	5.22222	5.16667	4.77778	5.16667	5.77778	5	5.22222	4.94444	5.05556	5	5	5.77778	5	4.16667	4.83333	5.16667	5	5.38889	5	4.55556	5.33333	4.16667	4.77778	5	5.11111	4.55556	5	5.11111	5.22222	5.77778
5.05556	4.83333	5.05556	4.16667	5.44444	5	5.05556	4.66667	4.88889	5	4.66667	5	5.16667	4.83333	5	3.72222	4.94444	4.27778	4.61111	4.44444	4.94444	5.11111	5	4.16667	5	5.77778	4.94444	4.88889	4.27778	4.5	5	5.66667	5.05556	4.27778	4.61111	5.22222	4.88889	4.66667	4.94444	4.33333	4.61111	5.05556	5.05556	4.22222	4.94444	5.16667	5.22222	5.16667	4.94444	5
5.05556	5.22222	5.05556	4.5	4.83333	5.88889	4.77778	5	5.27778	4.66667	4.38889	5.05556	5.16667	4.61111	5.22222	5.27778	5	5.16667	5.05556	4.94444	5.16667	4.77778	4.33333	4.55556	5.33333	5.11111	5.16667	5.05556	4.66667	4.44444	4.88889	4.94444	4.61111	5.33333	4.16667	4.88889	5.88889	4.77778	5	3.72222	4.55556	4.94444	5.11111	5	4.66667	5.22222	4.88889	5.16667	5.27778	5.16667
4.66667	4.94444	4.77778	4.55556	5.33333	4.16667	5	5.05556	5.16667	5.22222	4.61111	5.11111	4.77778	4.22222	5.16667	4.44444	4.44444	4.66667	4.16667	4.88889	5.05556	5.11111	5	5	5	4.88889	4.77778	5.16667	4.55556	5.33333	5.05556	5.16667	4.66667	5.05556	4.83333	5.16667	5	4.83333	5	5.38889	5.27778	4.66667	4.94444	5.5	5.22222	5.11111	5.16667	4.94444	5.16667	4.22222
5.11111	5.05556	5.44444	5.05556	4.16667	5.16667	4.61111	5.05556	5.77778	4.77778	5.16667	4.83333	4.77778	4.38889	5	5.05556	5.66667	5	5	4.66667	5.05556	4.88889	4.55556	4.66667	5.05556	4.66667	5.05556	4.83333	4.16667	4.61111	5	5.16667	4.55556	4.61111	4.88889	5	4.16667	4.55556	5.16667	5.05556	5	3.72222	5.16667	5.11111	5.22222	4.77778	4.61111	5.5	5.11111	4.38889
5.11111	5	4.61111	5.05556	4.55556	5.11111	4.83333	4.38889	5.27778	5.05556	5.05556	5.05556	5.16667	4.33333	4.88889	5.11111	5.27778	5	4.16667	5.22222	5.05556	5.11111	5.16667	4.55556	5.05556	5.16667	4.33333	5.16667	5.22222	5.33333	4.27778	5.11111	4.16667	5.05556	5.16667	5	3.72222	4.83333	5.16667	5.27778	5	4.44444	4.38889	5.05556	5	3.72222	4.83333	4.66667	5.44444	4.66667
5.05556	5.77778	4.72222	5.72222	4.83333	4.66667	3.72222	4.77778	5.44444	5.72222	4.5	4.38889	5.05556	4.61111	4.38889	4.83333	4.16667	4.22222	4.94444	5.11111	4.88889	5.66667	5.05556	4.88889	3.72222	5.38889	5.05556	4.72222	5.05556	5.38889	5.11111	5.05556	5	4.94444	4.66667	5.05556	4.55556	4.83333	5.22222	4.44444	5.05556	3.72222	4.83333	4.5	4.77778	5	4.88889	5.33333	5.16667	4.83333
5	5.16667	4.77778	5.16667	5	4.22222	5.5	4.94444	5	4.83333	5.22222	5.16667	5.11111	5.5	5.44444	5.22222	4.88889	5.05556	4.38889	5.11111	5.05556	5	4.94444	5.27778	4.5	4.83333	4.16667	4.38889	4.88889	4.66667	4.94444	4.38889	4.88889	5.16667	4.83333	5.16667	4.66667	4.77778	5	5.05556	5.11111	5.77778	5.27778	4.5	5.22222	5.05556	4.83333	5.16667	5.88889	5
5.11111	4.55556	5.05556	4.77778	5.22222	5.05556	4.33333	5.05556	5.88889	5.33333	4.66667	5	4.77778	5.11111	5.5	4.16667	4.83333	4.55556	4.77778	5.05556	5.05556	5.66667	5	4.94444	4.38889	4.27778	4.66667	4.77778	5.16667	5.44444	5.05556	4.61111	5.16667	5.16667	5.72222	5.33333	4.88889	5.16667	4.94444	5	5.05556	4.55556	5.22222	5.22222	5	4.88889	4.94444	5.05556	4.94444	4.22222
4.83333	5.16667	5.05556	4.77778	5	5.33333	5	4.77778	4.5	4.61111	5.16667	4.94444	5.5	4.77778	5.66667	5	4.83333	5.38889	5.16667	4.83333	4.83333	4.94444	5.16667	5.94444	4.77778	5.22222	4.77778	5.5	5.11111	4.77778	5.44444	5.33333	4.77778	5	5.05556	5.22222	5.22222	5.05556	5.11111	5	4.61111	4.44444	4.38889	4.16667	4.94444	5.72222	5.05556	4.66667	5.22222	5
5.22222	4.88889	4.94444	4.77778	5.05556	5	5.11111	5	5	5	4.94444	4.83333	4.55556	4.38889	4.83333	4.83333	5.22222	5.11111	5	5.72222	5.5	5.27778	4.88889	5.22222	4.77778	5.05556	5.16667	5	5.16667	4.55556	4.66667	5	4.77778	4.94444	4.61111	5.22222	4.77778	5.05556	4.94444	4.83333	5.16667	4.94444	4.5	5	5.77778	4.88889	4.72222	4.55556	5.05556	4.61111
5.38889	5	5.16667	4.83333	5.72222	4.77778	4.94444	4.55556	5.16667	5.11111	4.16667	5.33333	4.55556	5.22222	4.94444	5.16667	5.05556	5.11111	4.83333	4.88889	5.05556	5.5	5.22222	4.83333	5.05556	4.66667	5.44444	5.05556	5.11111	4.61111	4.77778	4.61111	4.77778	5.11111	5.38889	4.38889	4.94444	4.77778	5.11111	4.94444	5.16667	4.77778	5.16667	3.72222	5	4.94444	5.38889	4.72222	4.66667	4.27778
5.5	4.77778	5.05556	4.44444	5.88889	4.83333	5	5.16667	5.5	5	5.05556	4.55556	5.22222	5.33333	4.66667	4.94444	5.16667	5.11111	5.16667	4.55556	4.94444	5.94444	4.55556	5	4.77778	5.05556	5.05556	5.33333	4.94444	4.77778	5.27778	4.94444	5	5.16667	5.05556	4.16667	5.33333	4.27778	4.16667	5.11111	5.05556	5.16667	5.11111	5.05556	5	5	4.5	5	4.83333	5
4.38889	5.22222	4.77778	4.94444	4.16667	4.94444	5.16667	5	5.05556	4.38889	5.22222	5.88889	4.66667	5.05556	5	5.16667	5	4.94444	5.27778	4.77778	4.27778	5.11111	4.83333	4.55556	4.61111	4.66667	5.05556	4.55556	4.94444	5.38889	5.16667	5.05556	5.05556	4.44444	5.05556	5.22222	5.05556	5.16667	5.44444	4.88889	4.72222	4.66667	5.16667	5.38889	5.05556	4.94444	4.16667	5.05556	5.27778	4.77778
5	5.16667	5.16667	5.11111	4.88889	5.88889	5.05556	4.77778	4.94444	4.88889	4.77778	5.16667	5	5.05556	5.33333	5.05556	5.05556	5.05556	5.11111	4.55556	5.05556	5.16667	4.5	5.05556	4.94444	5.33333	5.11111	5.05556	4.83333	4.88889	5.16667	4.83333	5.05556	5	4.16667	4.94444	4.94444	4.66667	4.83333	5.11111	5.22222	5.88889	5	4.61111	4.77778	5.16667	5.05556	5.33333	4.44444	4.88889
4.72222	5	5.22222	4.72222	5	4.77778	4.44444	5.16667	5.05556	5.16667	5.22222	5.22222	5.05556	4.94444	4.16667	5.27778	4.83333	5	5.16667	5.22222	5.05556	5	5.38889	5.5	5	5.16667	5.05556	4.16667	5.11111	4.83333	5.11111	5	4.55556	4.83333	4.44444	5.44444	5	4.44444	4.38889	5.22222	3.72222	5.22222	5.5	5	4.77778	5.11111	4.66667	4.66667	4.22222	4.77778
4.38889	4.77778	5.16667	4.83333	5.05556	5.16667	4.94444	4.55556	5.77778	5.11111	4.88889	5	4.77778	4.61111	5.38889	4.55556	4.83333	4.66667	4.94444	4.66667	4.66667	4.88889	5.11111	5	4.22222	4.66667	5.05556	5.22222	4.44444	4.88889	5	4.83333	5.66667	5.05556	4.33333	5.44444	5	5	4.83333	5	4.88889	5.05556	5.22222	4.66667	4.66667	4.27778	5.33333	3.72222	4.88889	4.94444
4.88889	4.55556	5	4.55556	4.77778	5.11111	5.33333	5.05556	4.66667	5.16667	5	4.16667	5.16667	5.38889	5.16667	5.16667	4.66667	5.05556	5.16667	5.27778	5.38889	5.11111	4.77778	5.94444	4.83333	4.94444	5.22222	5	5	4.83333	5.88889	4.77778	4.77778	4.77778	5.33333	5.38889	5	5	4.72222	5	5.05556	5.27778	5.05556	5.77778	4.77778	5.05556	5.16667	5.16667	4.55556	5.05556
4.94444	5.77778	5	5.05556	4.55556	5	5.16667	4.83333	5.66667	5.44444	5	5.11111	4.72222	5.38889	4.55556	4.55556	5	5.16667	5.16667	5	5.94444	5.16667	4.16667	4.38889	4.94444	5.27778	5.11111	5.77778	5.16667	5	3.72222	4.33333	5.27778	3.72222	5	5.16667	5.11111	4.83333	3.72222	4.77778	5.22222	4.16667	4.5	5.66667	4.77778	4.88889	4.55556	5.22222	4.55556	5.16667
4.44444	5.22222	4.83333	4.61111	4.94444	5.05556	4.66667	4.16667	5.05556	5.16667	5.77778	5	5.16667	5.05556	4.66667	4.83333	5.05556	4.88889	4.38889	5.05556	5.94444	4.38889	5	5	5	5	5.16667	4.66667	5.11111	4.27778	5.5	5.05556	5	5.05556	4.94444	4.66667	5.05556	5.27778	5	5.05556	4.38889	4.38889	4.38889	5.44444	4.16667	5.22222	4.83333	4.77778	4.16667	5.27778
4.66667	4.66667	5.11111	4.83333	4.88889	5.05556	4.83333	4.66667	5.16667	4.27778	5.22222	5.33333	5.94444	5	4.72222	5.66667	5.77778	4.94444	4.55556	4.94444	5.16667	5	5.05556	5.16667	5.27778	4.61111	4.77778	5.27778	4.66667	5.16667	5.05556	4.55556	4.66667	4.88889	5.27778	5.11111	5.11111	4.88889	4.94444	5.88889	5	4.88889	5.05556	4.16667	5	4.72222	5	4.16667	4.83333	5.05556
5.66667	5.11111	4.77778	5.11111	4.27778	5	5	5.66667	4.94444	4.77778	5.5	5	5	4.88889	5.11111	4.83333	5.16667	5.11111	5.88889	5.05556	5.05556	4.16667	5.72222	5.05556	4.88889	4.83333	5.38889	5.33333	5	4.55556	5.05556	5.5	5.5	4.77778	5	4.94444	5.38889	5.05556	4.44444	4.61111	5.22222	5	5	5.66667	5.16667	5	4.88889	4.83333	4.61111	4.83333
4.88889	5	5.22222	4.77778	5.05556	5	5.88889	5.38889	4.77778	4.88889	5.5	5.16667	5.72222	4.22222	5.05556	5.05556	5.05556	5.16667	5.38889	5.22222	4.44444	5.22222	4.77778	4.22222	5.38889	4.22222	5.05556	5.05556	5	5.16667	5.05556	5.16667	5.05556	5.05556	5.05556	4.16667	5.22222	5.38889	4.5	5.16667	5.05556	4.77778	5.11111	5.22222	5.05556	5.05556	5.16667	4.83333	5.16667	4.66667
5.16667	5.05556	4.88889	4.66667	5	5.44444	5	5.22222	4.77778	4.55556	5.16667	5.27778	4.66667	5	4.77778	4.66667	4.55556	4.94444	5.16667	5.77778	5.11111	5.05556	5.16667	5.05556	5.16667	5.11111	5.38889	5.33333	5	5.05556	5	4.83333	5.5	4.94444	5.16667	5.05556	4.66667	5.16667	4.44444	5.22222	5.5	5	5.16667	5.11111	5.22222	5.16667	5.27778	5	5	5
4.77778	5.16667	4.66667	4.83333	5.05556	4.38889	5.94444	5.94444	5	5.05556	5	5.88889	4.55556	4.88889	5.77778	5.22222	5.66667	4.33333	4.83333	4.88889	5.05556	4.66667	5.16667	5.22222	4.61111	4.66667	4.33333	4.55556	4.61111	4.88889	5.05556	5.05556	5.22222	4.66667	5.16667	5.16667	5	4.77778	5.05556	4.83333	5.33333	4.77778	4.27778	5.05556	5	5.05556	4.94444	4.16667	5.16667	5.88889
4.88889	4.94444	5.05556	5.38889	5.05556	5.16667	5.16667	5.38889	5.5	4.66667	5.11111	4.83333	4.66667	4.38889	4.83333	5	5	5.16667	4.94444	5.72222	5.05556	5.16667	4.72222	4.94444	5.22222	5.33333	5	5.05556	4.77778	5	4.77778	4.22222	5	4.77778	5	5	5.05556	5	5	4.66667	4.66667	5.33333	4.77778	5.11111	5.11111	4.77778	4.22222	5.22222	5.16667	4.38889
5.77778	4.94444	4.33333	5.05556	4.88889	5.16667	5.16667	5.16667	4.83333	4.83333	4.72222	3.72222	5.16667	5.16667	5	5.27778	5.16667	4.83333	4.88889	5.16667	5.44444	4.83333	4.77778	4.77778	5	5.22222	4.66667	5.05556	4.5	5	4.94444	4.94444	4.55556	5.5	5.05556	5.05556	5.33333	4.66667	5.44444	5.22222	5.27778	5.27778	5.33333	5.27778	4.16667	5.16667	5.22222	5	5.05556	4.77778
5.05556	5.05556	5.16667	5.27778	4.88889	4.16667	5	4.22222	5.05556	4.77778	4.77778	4.72222	4.88889	4.55556	4.83333	4.55556	5	4.94444	4.27778	5.38889	5.05556	5	4.27778	5.22222	4.16667	5.16667	4.77778	5.27778	4.5	4.83333	5	4.16667	4.16667	5.16667	5.16667	5.44444	4.94444	5.88889	4.88889	5.16667	5.05556	4.77778	5.16667	5.77778	5.16667	5.27778	4.55556	4.77778	5.27778	5.5
5.22222	3.72222	5.11111	4.94444	4.77778	5.88889	5.88889	5.05556	5.05556	4.61111	5.22222	5.77778	4.83333	4.5	5.5	4.61111	5	5.16667	4.16667	4.83333	4.83333	5.05556	5.22222	5.05556	4.94444	4.77778	5.5	5.44444	5.16667	4.61111	5.05556	5.05556	5.38889	5.16667	5.22222	5.66667	5.77778	4.88889	5.16667	5.16667	5.11111	4.83333	5.05556	4.55556	4.77778	5.05556	5.5	4.16667	4.27778	5.33333
4.94444	5.22222	4.94444	4.77778	5	4.16667	5.11111	4.94444	5	4.22222	5.94444	4.83333	4.72222	5	5.27778	4.16667	5.22222	4.77778	4.22222	5.88889	4.33333	5.16667	5.05556	5.05556	5.16667	5.16667	5.05556	5.38889	5.77778	4.38889	3.72222	4.38889	4.83333	5.16667	5.11111	5.05556	4.88889	5.66667	4.94444	5.05556	4.44444	5.22222	5.11111	5	5.38889	5	4.44444	5.22222	5	5
4.77778	5	5.77778	5	5.05556	5	5.05556	5.11111	5.05556	4.66667	4.88889	5.16667	5.22222	5.16667	3.72222	5.94444	5.22222	4.83333	5	5.5	4.33333	4.77778	4.44444	5.05556	5.94444	4.77778	5.38889	5.72222	5.72222	4.83333	5.11111	4.44444	4.55556	4.61111	4.27778	4.27778	4.94444	4.22222	5.16667	4.77778	5	4.61111	4.94444	5.05556	5.16667	5.16667	5.33333	5.11111	5.16667	5.05556
4.94444	5.11111	4.61111	5	4.94444	5.16667	4.94444	5.11111	5.72222	5.05556	4.38889	5.5	5.27778	5.88889	5.05556	5.05556	5.22222	5.05556	5	4.16667	4.38889	5.05556	5	4.55556	3.72222	4.55556	4.94444	4.38889	5.22222	4.27778	3.72222	5.05556	4.72222	5.05556	4.22222	5.05556	4.5	5	5.11111	5.05556	4.55556	5.05556	5.16667	5.16667	4.83333	5.38889	5.05556	5	5.11111	4.88889
5.16667	4.72222	5.77778	4.66667	4.94444	5.05556	5	5.33333	4.38889	5.05556	5	5.22222	4.77778	5.38889	5.16667	5.05556	5.16667	5	4.55556	5.16667	5.11111	5.05556	4.27778	5.16667	5.38889	4.83333	5.88889	5.72222	4.88889	4.94444	5	4.94444	5	4.66667	4.38889	4.55556	5.22222	4.55556	4.33333	4.38889	5.05556	5	5.16667	4.33333	5	5	5.38889	5.22222	5	4.66667
5.05556	5.77778	5.11111	4.27778	4.88889	5.11111	5.05556	4.27778	4.27778	5	4.44444	5.05556	5.72222	4.22222	5.16667	5.22222	5.16667	5.05556	4.16667	4.94444	5	5.16667	5.05556	5	5.16667	4.44444	4.44444	4.66667	4.44444	4.55556	5.05556	4.77778	5	4.61111	4.44444	5	5.38889	5.94444	5.72222	5	5	5	5.16667	5.05556	4.38889	5.22222	4.44444	5.66667	4.94444	4.88889
5.27778	5.27778	4.94444	5.22222	5.05556	5.22222	5.22222	5	5.33333	4.77778	5.22222	5.05556	4.88889	4.88889	5.77778	5.05556	5.16667	5	4.16667	4.27778	5.5	5	5	5	5.22222	5.16667	5.16667	4.16667	4.22222	5.16667	4.66667	4.77778	5.33333	5.11111	5.22222	4.83333	5	4.61111	4.77778	5.11111	5.88889	5	5.27778	5.22222	5	5	5.38889	5.72222	5.05556	5
5.05556	5	5	5.16667	5	5.05556	4.77778	4.94444	4.66667	5.16667	5.16667	5.05556	4.88889	5.77778	4.33333	4.66667	5.11111	5.05556	4.55556	4.33333	4.44444	5.22222	4.55556	4.77778	5.16667	4.44444	4.83333	5.16667	5.05556	5.22222	5.27778	5.05556	4.5	4.83333	4.33333	4.55556	4.66667	5	4.16667	4.88889	4.66667	4.83333	5.33333	4.88889	5	5.05556	5.11111	5.16667	5	5.16667
4.38889	4.77778	4.38889	4.55556	4.83333	4.88889	5	5.16667	5.22222	4.88889	4.94444	5.38889	5.38889	4.16667	4.83333	5.05556	5.38889	5.38889	5.88889	5.16667	5	5.05556	4.77778	5.16667	4.22222	4.61111	5.22222	5	5	5	5	5	4.88889	5.77778	4.77778	4.55556	5	4.83333	5	5.05556	4.55556	5.66667	4.44444	5	5.27778	4.72222	4.33333	5.05556	4.88889	4.77778
4.5	5.05556	4.27778	4.38889	4.83333	4.5	4.66667	5	4.77778	4.77778	4.77778	4.38889	3.72222	4.88889	4.88889	5	4.94444	5	5.16667	5.16667	4.83333	5	5.05556	5.22222	5.05556	4.72222	5.22222	4.22222	5.05556	5.05556	5.16667	5.11111	4.94444	5	5.05556	5.16667	5.22222	5	4.16667	5.27778	4.66667	4.77778	4.16667	4.16667	4.38889	4.83333	4.88889	5	5	4.83333
4.94444	4.88889	5.16667	5.77778	4.94444	4.66667	5.16667	5	5.33333	5.16667	5.16667	4.88889	5.05556	5.05556	4.16667	4.66667	5.11111	5.05556	4.83333	4.55556	5.5	4.77778	4.94444	5	4.16667	5.27778	5.16667	4.94444	4.94444	5	4.77778	4.66667	4.44444	5.22222	5	4.44444	5	5.72222	4.94444	5.05556	5.38889	4.38889	5.72222	4.61111	5.27778	4.72222	5.11111	4.72222	4.66667	5.72222
5.77778	4.77778	4.88889	5.05556	5.33333	5.05556	5.05556	5.77778	5.05556	4.38889	4.5	5	5.22222	5.16667	5.27778	4.77778	5	4.33333	4.77778	4.5	4.5	4.16667	5.22222	5	4.16667	5	4.44444	5.66667	5.22222	5	4.94444	4.88889	5.22222	4.55556	4.16667	4.77778	5	4.88889	4.83333	5.16667	5.05556	5.16667	5.05556	5.22222	4.77778	4.66667	5.11111	4.66667	5.38889	4.27778
5.11111	4.16667	4.33333	5.16667	5.66667	4.55556	5	4.61111	4.72222	5.22222	5.66667	4.88889	5	5.27778	5.22222	4.55556	4.33333	3.72222	5.16667	5.11111	4.55556	5.11111	5.11111	4.77778	5.77778	5	4.77778	5.33333	4.94444	5	5	4.66667	5.77778	5.05556	5.05556	4.77778	4.55556	5	5	4.94444	4.66667	4.55556	5.11111	5.11111	5.16667	5.22222	5.16667	5.38889	4.77778	4.33333
4.88889	3.72222	4.77778	4.77778	4.72222	4.94444	4.16667	5.38889	5.05556	5	4.38889	5.11111	5.94444	5.16667	4.66667	5.11111	4.16667	4.83333	4.33333	4.94444	5	4.61111	5.05556	5	5.22222	5.16667	5.22222	5.11111	5.05556	5.16667	5.05556	5.22222	4.88889	4.66667	5.22222	5.16667	5.72222	5.11111	4.55556	4.83333	5	5.77778	4.55556	5.05556	4.16667	5.05556	4.77778	4.72222	5.94444	4.77778
5.22222	4.83333	5.05556	4.27778	5.16667	5	4.77778	4.44444	5.22222	4.66667	4.38889	5	4.66667	5.38889	4.88889	5.05556	5.22222	4.38889	3.72222	5.05556	4.66667	4.88889	4.77778	5.27778	5	5.11111	5	4.77778	4.94444	5.05556	5.05556	5.05556	4.66667	4.66667	5.05556	5.11111	5.05556	5.44444	4.66667	4.33333	5.38889	4.77778	5.22222	5	5.22222	5.11111	4.44444	4.27778	5.38889	5.16667
5.27778	5	5.22222	4.83333	4.77778	4.88889	5.05556	5.33333	4.94444	4.66667	5.5	5.22222	5.22222	5.27778	4.61111	5.33333	4.61111	5.16667	4.88889	5.38889	5.16667	4.38889	5.22222	5.05556	5.72222	5	5.16667	5.22222	5.27778	5.22222	5.27778	4.94444	5.27778	4.77778	5	5.05556	5.33333	5	5.16667	4.55556	4.94444	4.38889	5.05556	4.55556	5	5.16667	5.05556	4.77778	4.94444	5.05556
4.33333	5.16667	4.72222	4.66667	4.16667	5.88889	4.88889	4.88889	5	4.27778	5.33333	4.66667	5.5	4.88889	5.16667	4.66667	5.33333	4.38889	5.05556	5.05556	5.38889	4.94444	5.72222	5.05556	4.77778	4.77778	5.27778	4.16667	5.22222	4.83333	4.83333	4.38889	5.16667	4.61111	5.5	4.94444	5	5.94444	5.94444	4.33333	5.38889	5.88889	4.77778	5.11111	5.05556	4.94444	4.44444	4.66667	4.77778	5
4.94444	5.72222	4.55556	5.05556	4.16667	5.05556	5.22222	4.83333	5.05556	4.44444	5.05556	5.16667	3.72222	5.94444	5.5	5.11111	5.38889	5.22222	5.05556	4.55556	5.72222	4.16667	5.22222	5	5.05556	4.66667	5.11111	4.16667	4.83333	4.77778	5.05556	5.16667	4.55556	4.77778	4.77778	5	4.16667	5	5.22222	4.38889	4.77778	3.72222	4.22222	5.88889	5.05556	5.05556	5.05556	5.66667	5.38889	5.22222
5.22222	5.05556	5.11111	4.66667	5.66667	5.33333	4.83333	5.27778	5.05556	5.05556	4.94444	4.88889	4.16667	5	5.05556	4.94444	4.61111	4.83333	5.05556	5.77778	5.33333	5.88889	4.38889	5	5.22222	5.16667	4.16667	4.61111	5.05556	5.27778	5.05556	5	5.22222	5.11111	4.55556	4.83333	4.22222	4.66667	5.16667	5.16667	4.94444	4.5	4.66667	4.27778	4.77778	5.05556	5.05556	5.16667	5.11111	5.05556
4.55556	4.16667	4.61111	5.05556	4.77778	4.44444	5.05556	5.05556	4.77778	5	4.72222	4.94444	4.16667	5.16667	4.94444	5.16667	5.22222	4.94444	4.88889	4.66667	5	5	4.88889	4.55556	5.05556	5.11111	5	5.27778	4.55556	5.33333	4.16667	4.88889	4.94444	4.44444	5.16667	5.05556	4.77778	4.94444	5.77778	4.72222	4.66667	5	4.55556	5.05556	5.22222	5	5.22222	4.38889	5.38889	4.55556
5.16667	4.83333	4.88889	5.38889	5	4.55556	4.88889	5.05556	3.72222	5.05556	5.16667	5.27778	5.05556	4.94444	4.77778	5.16667	5	4.77778	4.94444	4.83333	5.38889	4.16667	5.05556	5.77778	5.77778	5.11111	4.83333	4.38889	4.22222	5.16667	4.66667	5	5	4.94444	5.38889	5.22222	5.38889	5.38889	4.88889	4.77778	5.33333	4.27778	5.16667	4.94444	5.38889	5	4.83333	4.77778	4.38889	5.11111
[truncated: 5,000 more columns]

## Sheet: Resampled 10,000 data sets-2
5.16667	3.72222	4.66667	4.94444	5.05556	5.88889	5.11111	5.22222	5.05556	5.16667	5.94444	5.05556	4.83333	5	4.88889	5.16667	5.22222	5.05556	5.27778	4.83333	5.16667	5.05556	4.66667	5.05556	5.27778	4.55556	4.77778	5	4.55556	5.16667	5.16667	4.94444	5.22222	5.05556	4.61111	5.16667	5.05556	4.22222	4.77778	4.44444	4.38889	5.16667	5.16667	4.72222	4.72222	5.22222	4.66667	4.55556	4.88889	5.94444
4.5	4.55556	5	5.11111	5.16667	5.22222	4.94444	5.16667	5.38889	5.05556	5.88889	4.33333	5.33333	4.77778	5.16667	4.66667	5.11111	4.27778	4.88889	5.22222	4.66667	5.94444	5	5.66667	4.83333	5.05556	5.16667	5.33333	4.66667	4.16667	5.11111	4.88889	5.05556	4.88889	4.55556	4.77778	5.05556	4.94444	4.83333	5.22222	5.05556	5	4.55556	4.55556	4.55556	4.61111	5	5	4.16667	4.44444
4.94444	4.44444	4.77778	4.77778	5.16667	5.11111	5.22222	5.77778	4.38889	4.83333	5	5.27778	5	5.05556	5	4.55556	4.83333	4.77778	5.5	5.11111	5.72222	5.16667	5.16667	4.16667	4.66667	5	4.83333	5.22222	5.94444	5.05556	4.66667	4.88889	5	4.66667	4.83333	5	4.66667	5.5	4.16667	5.33333	5.05556	4.94444	5.16667	5.11111	4.44444	4.16667	5.16667	4.38889	5.22222	5.27778
5.05556	5.16667	5.22222	4.88889	4.5	5.05556	4.88889	4.94444	5.16667	5	4.16667	5.72222	5.05556	4.66667	5.05556	5	5	4.83333	4.88889	4.55556	4.66667	4.38889	5.22222	5.72222	4.94444	5.72222	4.77778	5.27778	4.55556	5.27778	5.05556	4.22222	5.16667	5.16667	4.16667	5.05556	5.16667	4.66667	5	4.88889	4.16667	5.11111	4.94444	5.11111	4.88889	4.88889	5.66667	5.22222	4.77778	4.61111
4.77778	5.5	5.72222	4.16667	5.16667	4.77778	5.16667	5.33333	4.83333	5.05556	5.11111	4.77778	5.05556	5.16667	4.77778	4.94444	5.16667	5.16667	4.38889	5.33333	4.94444	5.44444	4.77778	4.33333	5	5	4.55556	5.77778	4.77778	5.05556	5.5	4.61111	5	4.27778	4.94444	5.94444	5.27778	4.16667	5	5.05556	5.11111	5.16667	5.22222	5.38889	5.05556	5.66667	5.38889	5.05556	4.72222	4.77778
5.11111	5.77778	5.22222	4.83333	5.05556	4.88889	5.16667	5.77778	5.05556	4.55556	5.05556	4.55556	4.77778	4.88889	5.16667	4.61111	5.94444	4.83333	5.05556	5.16667	4.88889	5.38889	4.83333	5.05556	4.77778	5.88889	5.11111	5.11111	4.55556	4.44444	4.66667	4.83333	4.55556	4.77778	4.44444	5.05556	4.83333	5.05556	5.88889	4.44444	5.05556	5.38889	5.44444	5.05556	4.66667	4.27778	5	5	4.77778	5.11111
4.61111	4.94444	5	4.5	4.61111	5.88889	5.05556	4.55556	4.61111	4.55556	5	5.27778	4.77778	5.66667	5	4.27778	4.88889	5	5.16667	5.05556	5.05556	4.88889	5.22222	5.66667	4.94444	5	5.05556	5.05556	5.05556	5.05556	5.38889	4.77778	5.5	5.33333	5.5	4.55556	5.16667	5.22222	4.44444	5	5.05556	5.11111	4.94444	5.5	5	5.16667	5.05556	4.77778	5.11111	5.11111
5.05556	5.05556	5	5.22222	5	5	4.77778	5.05556	5.27778	4.61111	4.83333	5.11111	4.83333	5.05556	5.22222	5.16667	4.66667	3.72222	5.11111	5.16667	5	4.94444	4.83333	4.33333	5.27778	4.55556	5.94444	4.83333	5.44444	5.16667	5.22222	4.77778	3.72222	4.44444	5.05556	5.5	5.94444	4.66667	5.27778	5.05556	5	4.44444	5.16667	4.83333	5.05556	4.55556	5.16667	4.22222	4.5	4.94444
4.16667	5.22222	4.83333	5.05556	4.66667	5	4.16667	5.94444	5.05556	4.16667	5	5.16667	5.22222	4.22222	5.38889	4.38889	5	5.33333	4.55556	4.61111	4.66667	5	4.77778	5.72222	5	4.66667	5.66667	5.16667	5.16667	4.55556	5.22222	5.22222	4.94444	5	4.55556	5.05556	5.27778	4.66667	4.44444	5.22222	4.66667	4.94444	4.77778	5	5.16667	5.05556	4.55556	4.83333	4.38889	3.72222
4.77778	4.5	5	5.16667	4.77778	5.16667	5.33333	5	5.11111	4.27778	4.83333	5	5.05556	4.44444	5.05556	5.38889	4.83333	5.22222	5.05556	5.33333	5.72222	5.22222	5	4.44444	5.05556	5.22222	5.16667	5	5	4.88889	4.16667	5.16667	5.44444	5.05556	5.22222	4.55556	5.27778	5.11111	5.66667	5.33333	4.33333	4.88889	4.55556	5.05556	5.11111	5.05556	4.94444	4.88889	4.94444	4.94444
5.11111	4.16667	4.38889	5.38889	5.38889	5.5	5.88889	5.27778	4.88889	5	4.77778	5.16667	5.05556	4.88889	5.94444	4.88889	5.05556	5.05556	5.16667	4.66667	5	5.33333	4.66667	5.05556	5.11111	4.38889	4.16667	4.94444	5.05556	4.94444	5.77778	5.16667	4.38889	5	4.88889	5.77778	4.77778	4.94444	5.27778	5.22222	5.05556	4.94444	5.05556	5	5	4.66667	5	4.27778	4.5	4.83333
5	4.77778	4.88889	5.16667	4.55556	4.55556	4.77778	5.05556	5.16667	5	4.88889	4.88889	4.77778	4.77778	5	5.38889	5.22222	5.94444	5	4.77778	5.05556	5.38889	5	5.16667	4.94444	5.16667	4.77778	5.66667	5	4.44444	4.83333	4.66667	5.16667	4.94444	4.94444	5	5.38889	5.5	5.05556	5.16667	5.16667	4.94444	5.16667	5.05556	4.33333	5.27778	4.83333	5.5	5.22222	4.5
4.94444	5.27778	4.55556	4.44444	5.16667	4.16667	5.05556	5	5	4.83333	5.22222	5.05556	5.16667	5	5.16667	5.16667	4.66667	5.72222	4.55556	5	4.33333	5.22222	4.77778	5.05556	5.05556	4.66667	5	4.66667	5.11111	4.44444	4.27778	5	4.66667	5.05556	4.61111	4.61111	5.22222	5.11111	5	5.05556	5.27778	5.5	5.05556	4.77778	5.77778	4.88889	5.05556	5.05556	4.83333	5.16667
5.11111	4.5	4.83333	4.5	5	4.55556	5.16667	5.22222	5.16667	5.16667	4.66667	4.83333	5.5	5.38889	5	4.44444	4.16667	5.11111	5.05556	4.16667	5.05556	4.88889	4.66667	5.11111	4.94444	5.05556	5.16667	4.94444	5	5.22222	4.44444	4.83333	5.05556	4.88889	4.22222	4.94444	5	5	5.05556	4.77778	5.11111	5.27778	5.27778	4.72222	4.94444	5.16667	4.55556	5	5.5	5.16667
4.55556	5.16667	5.11111	5.22222	5.16667	4.16667	5.05556	4.66667	4.27778	5.72222	5.16667	5.33333	4.66667	4.16667	4.94444	4.83333	5.22222	5.05556	4.77778	5.16667	4.61111	5	5	5.77778	4.77778	4.77778	5.38889	4.77778	4.94444	5.22222	5	4.88889	5.11111	4.16667	5.05556	5.16667	5.88889	5	5	4.55556	5.16667	5.38889	5.77778	5.05556	4.16667	5.05556	4.77778	4.94444	4.77778	5.05556
4.61111	5	5.44444	5.5	4.66667	4.55556	4.88889	4.77778	5.11111	4.77778	5.16667	4.88889	4.83333	4.61111	5.05556	5	3.72222	4.66667	4.5	5.27778	5.16667	5.16667	3.72222	5.05556	4.88889	5.11111	4.55556	5.11111	5.05556	4.77778	5.16667	5.22222	4.66667	4.77778	5.77778	4.83333	4.55556	4.33333	5.16667	5.22222	5	5.5	5.94444	4.61111	4.88889	5.05556	4.94444	4.77778	4.83333	5.05556
4.77778	5.05556	5.27778	5.16667	5.11111	5.22222	5	5.77778	5.16667	4.94444	4.83333	5.72222	5.16667	4.77778	5	4.88889	4.77778	4.44444	5.88889	4.38889	4.55556	4.38889	5.16667	4.55556	5.77778	5	4.77778	5	4.83333	5	3.72222	4.27778	5.33333	5.05556	5.66667	5.05556	5.27778	4.66667	4.83333	4.94444	4.22222	4.16667	5.16667	5.16667	5.16667	4.88889	4.66667	4.94444	4.38889	5.16667
5.05556	5.16667	5.22222	5	5	4.16667	5.05556	5	5.05556	4.5	4.44444	5.05556	4.27778	5	5.05556	5.05556	4.88889	5	4.88889	5	4.77778	5	5	5	5.33333	5	4.83333	4.61111	4.83333	5.05556	5	5.05556	5.22222	4.77778	4.77778	4.83333	4.77778	4.88889	5.05556	4.66667	4.38889	5.94444	4.77778	4.77778	4.61111	4.83333	4.66667	5	5.38889	5
5.05556	4.94444	4.94444	5	5.16667	5	5.05556	5.05556	4.55556	4.88889	4.94444	5.11111	4.16667	5.05556	5	4.55556	5.05556	4.44444	5.44444	5.33333	5.22222	5.05556	4.88889	4.38889	5	5.05556	5	4.88889	5.16667	4.66667	4.88889	5.22222	5	4.88889	4.88889	5.5	5.16667	5.88889	5.05556	5.66667	4.61111	4.88889	5.11111	5.33333	4.77778	4.77778	4.94444	4.16667	5.11111	5.16667
4.88889	4.77778	5.05556	4.55556	5	4.5	5.22222	5	5.66667	5.05556	5.22222	5	5.66667	5.16667	4.66667	5.05556	4.61111	4.55556	5	5.05556	4.94444	5.66667	5.44444	4.83333	5.05556	5.11111	4.77778	5.94444	4.83333	5.38889	4.77778	4.77778	4.66667	5.94444	5.16667	4.61111	5.33333	5	5	5.11111	5.16667	4.94444	4.66667	5.88889	5.16667	5	4.22222	5.77778	4.94444	5.05556
3.72222	5	5.38889	5.44444	4.77778	5	4.61111	4.88889	5.16667	5	5	4.66667	5	4.94444	5	4.22222	4.38889	4.44444	4.77778	5.44444	4.55556	5	5.11111	5.22222	5.77778	5.38889	5.22222	5.05556	5	5.05556	4.61111	5.16667	4.77778	4.83333	5.27778	4.88889	4.38889	5.11111	4.94444	5	5.05556	5.22222	4.94444	4.61111	5.27778	4.16667	4.55556	5	5.38889	5.16667
5.94444	5.05556	5.16667	5.38889	5.05556	4.55556	3.72222	5	5.22222	5.22222	5.11111	5.22222	4.77778	5.11111	5.27778	4.83333	5.16667	5.11111	5.16667	5.27778	4.83333	5.16667	5.38889	4.94444	5.77778	5.05556	5.16667	5	5	5.33333	5.05556	4.16667	5	5.11111	4.88889	5.16667	4.94444	5.72222	5.16667	5.05556	3.72222	5.16667	4.16667	5	5.66667	5	4.61111	4.77778	5	5.05556
4.38889	4.77778	5.16667	4.38889	5.66667	5.05556	5.44444	5.16667	5.05556	5.22222	5.38889	4.88889	5.11111	5.11111	5.66667	4.83333	4.66667	5.05556	4.44444	4.16667	5.05556	5.72222	4.22222	5	5.05556	5.05556	5.05556	4.88889	4.55556	4.38889	4.61111	4.94444	5	5.88889	4.77778	5.77778	4.77778	4.72222	5.16667	5	5.05556	4.22222	5.16667	5.22222	4.55556	4.94444	5.05556	5.16667	5	4.88889
4.55556	4.94444	4.83333	4.16667	4.77778	4.66667	5.05556	5.94444	5.16667	4.83333	5.38889	5.11111	4.55556	5.16667	4.61111	5.05556	5	4.61111	5.05556	5.72222	4.88889	4.66667	5.22222	4.61111	5.16667	5.05556	4.94444	4.88889	5	3.72222	5.72222	4.27778	4.66667	5.38889	5	5.05556	4.33333	5.16667	5	4.77778	4.66667	5.16667	4.66667	4.44444	5.05556	4.77778	5	5.05556	5.22222	4.83333
4.83333	5.05556	4.94444	4.77778	5.94444	4.94444	4.77778	5.16667	4.94444	5.11111	5.11111	4.94444	4.5	5.72222	5.16667	5.05556	5.05556	4.77778	4.72222	4.66667	5.44444	5.05556	5	5.22222	4.16667	5.33333	4.61111	5	5.22222	4.94444	4.38889	4.22222	4.66667	5	4.88889	5.27778	5.11111	4.66667	4.88889	5.05556	5.05556	5.44444	5.16667	4.16667	4.55556	5.22222	5.16667	4.55556	4.22222	5.44444
5.05556	5.05556	4.61111	5	4.77778	5.44444	5.22222	4.72222	5.05556	5	4.66667	4.94444	5.05556	5.11111	4.22222	5.11111	5.22222	4.77778	5.05556	4.55556	4.83333	5.05556	5	5.16667	5.16667	4.77778	4.55556	5.16667	4.33333	5.05556	4.83333	4.94444	4.66667	5.05556	4.77778	5.05556	4.16667	5.05556	5	5	5.05556	5.16667	5.11111	5.11111	4.55556	5.72222	4.88889	5.16667	5	5.88889
5	5	5	4.94444	5.77778	5.16667	5.05556	5.05556	4.16667	5	5.11111	5.16667	4.38889	5.16667	4.38889	4.88889	4.94444	4.72222	5	5.38889	5.16667	4.66667	5.11111	4.61111	5	4.83333	5.16667	4.27778	5.11111	4.38889	4.33333	4.94444	4.83333	4.22222	4.77778	4.88889	4.77778	5.11111	5.05556	5.22222	5	4.94444	5	5.94444	5.05556	4.66667	4.16667	4.61111	4.88889	5.05556
5.16667	5	5.05556	5	5.72222	4.77778	4.33333	5.16667	5.11111	5.11111	4.5	4.77778	5.05556	4.83333	4.77778	5.05556	4.61111	5.27778	4.94444	5.5	4.88889	5.38889	5.27778	5.05556	4.77778	4.77778	4.88889	5.05556	4.88889	4.88889	5.05556	4.66667	5.11111	5.05556	4.88889	4.44444	5.22222	4.77778	4.66667	4.55556	4.77778	5.05556	4.77778	4.83333	4.88889	5.05556	4.66667	4.66667	5.22222	4.72222
5.33333	5.77778	4.66667	4.55556	5.72222	5.22222	5.22222	5.05556	5.77778	4.44444	5.16667	5	4.94444	5.33333	5.16667	4.72222	5.16667	5.94444	5	4.83333	4.94444	4.55556	4.83333	4.55556	4.66667	5	5	4.83333	5.94444	4.77778	4.22222	5.72222	4.22222	5	5.33333	4.44444	5	4.83333	5.22222	5.11111	4.38889	5.16667	4.88889	5.88889	5.05556	5	4.77778	4.77778	5.05556	5.66667
5.05556	4.83333	5	4.94444	5.05556	4.55556	5.05556	4.83333	4.44444	5.16667	4.61111	5.11111	4.66667	5.05556	4.38889	5	4.83333	5.11111	5.05556	4.16667	4.94444	4.27778	5.22222	5.05556	4.77778	5.16667	5.16667	5.11111	4.66667	5	5.05556	4.55556	4.88889	5.72222	4.16667	5.72222	5.05556	4.55556	4.22222	4.72222	4.88889	5	5	4.88889	4.72222	4.66667	4.55556	5.05556	4.83333	3.72222
5.16667	5.72222	4.77778	5	5	5.05556	4.44444	3.72222	4.66667	4.77778	4.16667	5.16667	5.88889	4.27778	5	5.66667	5.16667	4.83333	5.44444	5.27778	4.94444	5.16667	4.94444	5.05556	4.66667	4.94444	5.05556	4.94444	4.94444	4.55556	4.5	5.27778	5.16667	5.66667	4.77778	5.38889	5	5	4.83333	5.33333	4.77778	4.88889	4.22222	5.05556	4.55556	5.22222	5.11111	5.05556	4.77778	4.72222
4.94444	4.66667	5	5.16667	5.27778	4.27778	5.05556	5.16667	5.05556	5.05556	5.05556	5.05556	5.05556	5.16667	5.22222	5.11111	4.16667	5.11111	5.44444	5.16667	4.66667	4.83333	5.05556	4.33333	5.05556	5.05556	4.77778	4.77778	5.16667	4.27778	5.22222	5.5	5.16667	5.16667	4.16667	4.83333	5	5	5.05556	5.5	5.11111	5.05556	4.33333	4.61111	4.88889	4.72222	5.05556	5.05556	5	5.16667
4.55556	4.44444	4.94444	4.94444	4.94444	4.94444	5.22222	4.16667	5.22222	4.66667	5.22222	5.16667	5.33333	5.05556	5.27778	4.38889	4.5	5	4.16667	4.77778	5.16667	4.77778	4.61111	5.33333	5	5	4.94444	5.66667	5.22222	5	5.44444	4.38889	4.38889	3.72222	5.66667	5.05556	4.94444	5.05556	4.88889	5	5.33333	5	4.94444	4.44444	5	4.33333	5	4.44444	5	5.16667
4.77778	4.66667	5	5.05556	5	5.94444	4.66667	4.88889	5.33333	5.22222	5	5.22222	5	5	4.83333	5	5	5.05556	4.83333	4.83333	4.16667	5.11111	5.16667	3.72222	4.94444	4.66667	5	5.16667	5.27778	4.33333	5.38889	4.38889	5.16667	4.88889	4.88889	5.05556	3.72222	4.77778	5.05556	5.05556	4.77778	5.05556	4.66667	4.5	5.22222	5.05556	4.77778	5.16667	4.77778	5.22222
5.27778	5.77778	4.66667	5.16667	5.72222	5.16667	5	5.33333	5.38889	5.05556	5	5.05556	4.61111	5.05556	4.27778	5.16667	4.38889	5.22222	5.88889	5	5.22222	4.83333	4.94444	4.38889	5.44444	5.33333	5.16667	5.05556	5.72222	5.16667	5.72222	5.16667	5.22222	5	5	4.66667	5.33333	5.16667	4.77778	4.77778	4.44444	5.22222	4.16667	5	5.22222	5.11111	5.05556	5.16667	5.16667	5.16667
5.05556	4.66667	5.22222	4.55556	5.16667	4.27778	4.44444	5.11111	4.44444	5.05556	5.38889	5	4.44444	5.05556	4.88889	4.44444	5.11111	5.16667	4.61111	4.83333	4.77778	5.16667	4.83333	5	5	5.94444	5.22222	5.05556	4.44444	5.22222	4.55556	5.66667	5.16667	4.27778	5.88889	5.22222	4.55556	5.27778	5.16667	5.44444	5.11111	4.72222	5	5	5.38889	4.77778	4.66667	4.94444	5.05556	5.22222
5	5.05556	4.66667	5.16667	4.88889	5.66667	5.22222	4.94444	4.94444	4.22222	5	4.83333	5.27778	4.16667	5.05556	4.44444	5.22222	5.11111	4.66667	5.22222	5	5.05556	5.05556	4.94444	5.16667	5.38889	4.83333	5.05556	5.22222	5.05556	5	5.05556	4.16667	4.94444	5.05556	5.22222	5.11111	5.22222	5.38889	5.16667	5.27778	5.22222	5.33333	5	5.22222	4.88889	5.33333	4.94444	5.38889	4.16667
5.11111	4.16667	4.44444	4.88889	5	5.22222	4.77778	5.27778	4.16667	5.22222	5.16667	5.33333	5	5.22222	4.66667	4.61111	4.83333	5.11111	5.16667	5.11111	4.83333	5	5	5.16667	5.16667	5.11111	5	4.55556	4.88889	5.27778	4.22222	5	5.16667	4.77778	5	4.77778	5.27778	4.66667	5	4.55556	4.88889	5.05556	5.16667	5.22222	4.44444	5.38889	5.16667	5.05556	4.61111	5.16667
5.38889	4.83333	4.55556	5.77778	5.33333	4.27778	4.16667	4.61111	4.16667	5	4.94444	4.16667	5.22222	5.77778	5.05556	5.05556	4.94444	5.38889	4.66667	5.05556	5	4.83333	5.16667	5.88889	4.77778	5.16667	5	5.05556	5.77778	5.05556	5.11111	4.44444	5.44444	5	5	4.94444	5	5.77778	5.33333	4.66667	5.05556	5.16667	5.22222	4.55556	4.61111	5.11111	5.05556	5.05556	4.77778	4.83333
5.05556	4.88889	4.83333	5.16667	4.38889	5.94444	4.77778	5.38889	4.77778	5	5.05556	5.05556	5.16667	5.5	5.11111	5.16667	5	5	5.16667	4.77778	4.88889	4.88889	4.72222	4.94444	5.16667	5	4.88889	5.05556	4.88889	5.05556	5.05556	5	4.16667	5	5.38889	5	5.16667	5.16667	5.16667	5.94444	5.16667	5.16667	4.44444	5.16667	5.05556	4.77778	5.11111	5.5	5.11111	5.05556
4.88889	5.27778	4.77778	5.16667	5.05556	4.38889	5.94444	4.44444	5.33333	5.33333	5.05556	4.77778	5	4.77778	5.33333	5	5	4.38889	5	4.66667	5.22222	4.66667	5.05556	5.05556	4.77778	4.61111	5.11111	4.77778	4.94444	5.72222	4.27778	4.44444	5.05556	4.5	5	5.05556	5.05556	4.94444	5.16667	4.55556	4.44444	5.33333	5.05556	5.05556	4.38889	5.11111	5.16667	5	4.55556	4.77778
5.05556	5	5	4.88889	4.88889	5.16667	5.33333	5	4.44444	5	5	4.16667	5	5	4.77778	4.16667	5.16667	4.33333	5.05556	5.33333	5.38889	4.66667	4.83333	5.33333	5.22222	5.05556	5	4.88889	5.05556	5.27778	5.16667	5.22222	5.16667	5.05556	4.44444	5.16667	4.88889	4.27778	4.88889	4.88889	5	5.22222	5.05556	4.55556	4.94444	4.94444	5.16667	4.88889	4.55556	5.16667
5.22222	5	5.05556	5.16667	4.77778	5.05556	4.88889	4.55556	4.66667	4.66667	4.77778	4.44444	4.38889	5.16667	4.83333	4.94444	5.77778	5.72222	4.55556	5	5.05556	4.88889	4.44444	5	4.94444	5.16667	4.83333	4.44444	5.44444	4.61111	5.05556	5.16667	5.11111	5.38889	5.16667	5.16667	4.72222	5.05556	5.16667	5.05556	4.38889	5	5.5	4.66667	5	5	4.16667	5.16667	5.5	5.88889
4.94444	5.27778	5.38889	5.16667	4.94444	5.66667	5	5.33333	4.88889	5	4.88889	4.55556	5.33333	5.72222	5	5.05556	5	5.11111	4.55556	5.88889	5.05556	5.05556	5.16667	4.55556	4.44444	4.33333	5.16667	5.44444	5.5	4.38889	5.11111	5.77778	4.77778	5	5.77778	4.94444	5	4.88889	3.72222	4.94444	5	4.16667	4.5	5.77778	3.72222	5.5	4.38889	5.05556	5.05556	4.83333
[truncated: 5,000 more columns]

## Sheet: Difference of means_1 and 2
0.0610101	0.0152525	-0.00878788	-0.0714646	-0.138333	0.00762626	0.0420202	-0.0791919	0.0987374	-0.0294949	-0.00651515	0.0422727	-0.0278788	-0.0463131	-0.00434343	0.0484848	0.0687374	-0.0917677	-0.138434	-0.00858586	0.0783333	-0.0284343	-0.0113131	0.0334343	-0.0687879	-0.0833333	0.0264141	-0.0586869	-0.127071	0.0459596	0.0259596	0.0132323	0.0263131	-0.0607576	-0.059798	-0.0682828	-0.0246465	0.0239394	-0.0615657	-0.104343	0.131061	-0.211263	-0.0235354	-0.0273737	0.0737374	0.0391919	0.044899	-0.00328283	0.0893434	-0.0923737
[truncated: 5,000 more columns]
