# Supplementary material for: Magnetic sense-dependent probabilistic decision-making in humans
Source: Front Neurosci. 2025 Mar 7;19:1497021. doi: 10.3389/fnins.2025.1497021 (PMC11925921; doi:10.3389/fnins.2025.1497021)
Supplement: Supplementary file 7 [file Data_Sheet_7.zip › #9.xlsx]

## Sheet: Original data
4.83333
5.16667
4.94444
4.94444
5.11111
4.66667
4.83333
4.94444
5.16667
5.05556
4.83333
5.05556
5.05556
5.94444
5.11111
5.11111
5.5
4.66667
4.55556
5.27778
4.77778
5
5.05556
4.77778
5.38889
5.05556
5.16667
4.44444
5.05556
4.44444
5.33333
5.38889
5.22222
5
5.22222
5.66667
4.88889
5.05556
5.05556
5.16667
5
5
5.77778
5.88889
5
5.16667
5.16667
5.27778
5.33333
5.16667
4.88889
4.77778
4.5
4.66667
4.61111
5.27778
4.72222
4.44444
4.83333
4.55556
4.61111
3.94444
5.05556
4.66667
3.94444
4.5
5.38889
4.55556
4.44444
4.44444
3.66667
4.55556
5.22222
5.05556
4.72222
4.27778
5.22222
4.72222
4.66667
5.22222
5.22222
5.5
5.27778
4.66667
5
4.05556
5.27778
4.72222
4.66667
5.27778
5.11111
5.11111
4.94444
4.5

## Sheet: Resampled 10,000 data sets-1
5	4.72222	5	5.05556	4.83333	5	4.83333	4.44444	5.05556	4.94444	5.16667	5.05556	3.94444	4.5	4.66667	5.05556	5	4.72222	4.44444	4.88889	5.16667	5.05556	5.38889	4.77778	5.05556	4.77778	4.94444	5	4.94444	4.44444	4.66667	4.66667	5.05556	4.66667	4.66667	5.05556	4.61111	4.5	5.27778	5.16667	4.94444	5	4.61111	5	4.83333	5.16667	5.27778	5.27778	5.16667	4.72222
4.66667	5.66667	5.22222	4.5	5	4.83333	4.61111	4.55556	5.22222	5.66667	5.27778	4.83333	5.33333	4.44444	5	3.94444	5.16667	4.66667	5.33333	5.16667	4.66667	4.55556	5.22222	5.11111	5.27778	4.94444	5.27778	4.44444	4.44444	5.05556	4.94444	5	4.5	4.5	4.83333	5	4.5	5.05556	3.66667	5	4.55556	4.55556	5.05556	4.72222	4.44444	5.11111	5.27778	5	5.16667	5
4.66667	5.16667	5.33333	5.16667	4.5	5.05556	5.27778	4.05556	5.16667	4.5	4.88889	5.5	5.11111	5.11111	4.27778	4.77778	5.05556	4.44444	4.5	5	4.83333	4.66667	5.94444	5.22222	4.44444	5.05556	5.05556	5.5	4.77778	5.27778	5.22222	3.66667	5.11111	4.72222	4.72222	4.72222	5.05556	4.66667	4.94444	4.66667	5.11111	5.16667	4.94444	5.05556	4.88889	4.55556	5.33333	4.77778	4.66667	5.27778
5.05556	5.16667	5.22222	4.72222	4.94444	5.11111	3.66667	4.83333	5.11111	5.05556	5	4.55556	4.66667	4.66667	5.38889	4.66667	4.66667	4.72222	4.05556	5.16667	5.22222	5.05556	5.16667	5.22222	4.61111	5.5	5.16667	5	4.66667	5.27778	4.94444	4.27778	4.94444	4.83333	5.5	5	4.05556	5.27778	5.22222	5.33333	4.55556	4.77778	5.27778	4.5	4.44444	5	3.94444	4.5	4.44444	4.66667
5.05556	4.94444	5.77778	4.94444	5.77778	3.94444	5.16667	4.72222	4.5	5.88889	5.05556	4.66667	5.38889	5.33333	4.83333	5.05556	4.66667	4.77778	5.27778	4.72222	4.83333	5.33333	4.05556	4.83333	5	5	5.05556	4.72222	4.66667	5.22222	5.27778	4.05556	5.22222	5	5.05556	5.05556	3.94444	4.94444	5.05556	5.05556	5.27778	5	4.72222	5.16667	4.77778	4.44444	5	5.05556	4.5	4.83333
4.77778	5.16667	4.83333	4.66667	5.05556	4.61111	4.88889	4.72222	4.61111	5.94444	4.5	5.05556	5.05556	4.77778	4.66667	4.44444	5.05556	5.05556	5	5.16667	4.5	5.27778	5	4.72222	5	5.22222	4.61111	4.77778	5.05556	4.61111	5	4.66667	4.66667	5.16667	4.83333	4.61111	5.11111	5.22222	4.27778	4.83333	3.66667	5	4.61111	4.66667	5.22222	5	5.05556	4.72222	5.27778	4.61111
4.77778	5	5.05556	4.44444	5.22222	5.05556	4.83333	4.61111	5.05556	4.83333	5.27778	4.77778	4.72222	3.94444	3.94444	5.22222	5.16667	5	5.5	4.77778	4.72222	4.61111	5.27778	3.94444	5.66667	4.5	4.66667	5.16667	5.05556	4.5	5.22222	5.05556	4.72222	3.94444	4.66667	5.22222	4.44444	4.72222	5.27778	4.72222	4.5	5.33333	4.94444	5.11111	4.66667	5.38889	5.05556	4.77778	5.16667	5.22222
4.66667	5.11111	5.16667	5.27778	5.05556	3.94444	4.72222	5	4.5	5.38889	4.61111	5.38889	4.5	5.16667	5	4.44444	5.11111	5.22222	4.61111	4.66667	5.22222	5.11111	5.22222	5.11111	5.5	4.88889	5.33333	4.66667	4.44444	4.72222	4.44444	5.22222	5.33333	5.33333	5	5.05556	5.11111	5.22222	5.05556	5.22222	4.66667	5.11111	5.27778	4.5	5.05556	5.33333	4.77778	4.5	4.5	5.22222
5.05556	4.66667	4.94444	4.72222	4.44444	4.66667	5.22222	5	5.11111	4.44444	4.94444	4.61111	4.5	5.27778	5.27778	4.94444	3.94444	4.72222	5.22222	4.66667	4.66667	4.72222	4.5	5.11111	5.16667	5.27778	5.11111	4.55556	5.05556	5.11111	5.16667	5.38889	4.72222	4.55556	4.72222	5.16667	4.94444	4.5	4.72222	5.11111	5	5.94444	4.94444	5.38889	3.94444	4.88889	4.72222	5.38889	5.33333	5
3.66667	5.22222	4.94444	4.5	5.05556	4.55556	4.5	5.38889	4.77778	5.05556	3.66667	4.83333	5.16667	4.5	4.55556	5.27778	4.44444	5	4.88889	4.83333	5.5	4.77778	5.11111	5	5.22222	5.16667	5.11111	5.05556	5.11111	5	4.55556	5.38889	5.22222	5.38889	5.22222	4.66667	5	4.61111	5.22222	5.94444	3.94444	5	4.66667	5	4.44444	4.44444	4.77778	3.94444	4.94444	4.5
5.05556	5.11111	4.94444	4.66667	5.05556	4.72222	5.66667	5.22222	4.66667	5.27778	5.16667	4.66667	5.94444	4.77778	5.11111	4.72222	4.44444	5.05556	5.38889	4.94444	4.83333	4.66667	5.22222	4.44444	3.94444	5.27778	5.05556	4.66667	5	4.44444	5.16667	4.55556	4.55556	3.94444	5.16667	4.72222	5.33333	4.44444	5	5.05556	3.66667	4.72222	4.66667	5.16667	5.27778	4.05556	5.05556	4.44444	5.05556	4.44444
5.94444	4.27778	5.11111	5.22222	4.44444	5.22222	5.77778	4.66667	4.66667	5.16667	5.05556	5.05556	5.05556	4.27778	5.05556	4.55556	5.05556	5.11111	5.05556	4.72222	5.05556	4.72222	4.88889	5.22222	4.83333	4.66667	5.11111	5.27778	5.05556	5.27778	3.94444	5.05556	5.5	5.11111	3.94444	5.16667	3.94444	4.72222	4.83333	4.55556	4.44444	5.5	4.66667	4.83333	5.16667	5.16667	4.05556	5.66667	4.61111	4.55556
4.61111	4.77778	5.16667	4.72222	4.88889	4.55556	5.22222	5.05556	5.05556	4.66667	5.27778	4.72222	4.55556	5	5.16667	4.94444	4.83333	5.27778	4.83333	5.22222	5	5	4.94444	4.55556	4.83333	4.88889	4.66667	4.66667	4.66667	5.16667	5.27778	5.27778	5	4.44444	4.77778	5.38889	3.66667	4.83333	4.55556	4.55556	4.55556	5.27778	5.27778	4.05556	5.5	4.66667	5.11111	4.94444	5.11111	4.61111
5.11111	5.11111	4.44444	5.27778	4.44444	4.55556	5.22222	5.05556	4.66667	4.55556	4.94444	4.55556	4.94444	5.05556	5.22222	5.11111	5.22222	5.16667	3.94444	4.5	4.72222	5.77778	4.72222	4.27778	5.05556	5.22222	5.11111	4.66667	5.05556	4.72222	5.66667	5.05556	5.38889	5	4.66667	4.44444	5.05556	4.61111	4.94444	4.61111	5.27778	4.66667	4.44444	4.66667	5.94444	5.22222	5.27778	5.16667	4.83333	5.22222
4.94444	4.44444	5.16667	3.94444	4.61111	5.33333	4.55556	4.88889	5.27778	4.77778	4.94444	4.66667	4.94444	4.05556	4.5	5.22222	4.94444	4.66667	5.05556	4.44444	5.22222	5.16667	5.16667	4.66667	5.16667	4.66667	4.94444	5.88889	4.44444	4.88889	5.22222	4.66667	4.61111	4.83333	4.44444	4.55556	4.44444	5.11111	4.44444	4.66667	5	5.16667	4.88889	5.05556	4.88889	5.05556	5.16667	5.05556	3.94444	5.16667
5.11111	4.66667	5.22222	4.55556	5.05556	5	5.05556	5.88889	5.27778	5.27778	4.83333	4.27778	5	5.22222	5.11111	5.22222	5.22222	4.55556	5.22222	5	5.16667	4.66667	5.33333	4.55556	4.66667	5.16667	4.72222	4.5	5	4.5	5.05556	5.16667	5.33333	4.61111	4.55556	4.44444	4.66667	5.05556	5.66667	5.05556	5.27778	5.22222	5.27778	4.44444	4.88889	4.55556	4.66667	4.77778	4.72222	4.44444
4.55556	4.77778	5	5.05556	5.22222	4.66667	4.94444	4.66667	4.83333	5.38889	4.55556	5	5.16667	5.38889	4.44444	4.55556	3.66667	4.66667	4.77778	4.77778	5.22222	5	5	5.27778	4.44444	5.22222	5.66667	4.83333	5.66667	4.83333	4.66667	4.44444	4.44444	5.27778	4.66667	4.27778	5.38889	4.5	5.16667	5.27778	5.27778	5.33333	5.05556	5.33333	5.27778	4.94444	4.44444	5.05556	5.22222	4.5
5.05556	5.22222	4.44444	4.94444	5.05556	5.22222	5	5.33333	5.38889	4.44444	4.55556	4.55556	4.94444	4.5	4.83333	4.61111	4.55556	5.16667	3.94444	4.44444	4.77778	4.55556	4.83333	5	4.72222	5.11111	4.66667	3.66667	5.33333	5.05556	5.16667	4.66667	4.77778	4.61111	5.22222	5.38889	4.66667	5.05556	5.11111	4.83333	4.44444	5.38889	4.94444	5.11111	4.66667	5.05556	5.22222	5.16667	5.22222	5.38889
3.66667	5.22222	5.05556	5	5.27778	5.33333	5.16667	4.77778	5.05556	5.16667	4.61111	5.27778	5.05556	4.88889	3.94444	5.05556	4.44444	5.5	4.55556	5.05556	4.66667	5.05556	4.44444	5.05556	3.94444	4.77778	4.44444	4.88889	5.05556	5.05556	5.05556	3.94444	5.22222	5.05556	4.66667	5.16667	4.88889	4.66667	5.05556	4.05556	4.77778	4.66667	5	4.55556	4.66667	5.11111	4.77778	5.11111	5.38889	3.94444
4.77778	3.94444	4.94444	4.44444	4.61111	5.77778	5.16667	4.77778	5	4.83333	3.66667	5.27778	5	5.94444	5.05556	5	5.05556	4.61111	4.72222	4.88889	5.05556	5.05556	4.44444	4.72222	5.22222	4.66667	5.11111	5	5.22222	4.83333	5.22222	4.94444	4.83333	4.66667	5.27778	5.05556	4.44444	4.5	5.27778	4.61111	5.33333	3.66667	5.16667	5.11111	4.5	4.5	5.11111	4.94444	4.66667	5.22222
5.11111	5.11111	4.44444	4.77778	5.5	5.22222	5.94444	5.94444	4.83333	5.11111	4.66667	5.77778	4.27778	5.27778	4.05556	5.16667	5	5	4.55556	5.05556	4.66667	4.66667	4.72222	4.83333	5	4.88889	4.61111	4.83333	4.61111	5.94444	4.88889	5.05556	5.66667	5.94444	5.27778	5.05556	5.66667	4.55556	5.05556	4.27778	5.11111	5.94444	4.44444	5.22222	4.44444	4.44444	5	5.05556	5.16667	5.27778
4.5	3.66667	5.38889	5.16667	4.83333	4.27778	5.27778	4.55556	5.05556	5.27778	5	5.16667	5.38889	4.5	5.16667	4.77778	4.77778	3.66667	5.27778	3.94444	4.5	5.22222	5.27778	5.11111	5	5.27778	5.05556	5.27778	4.94444	5.94444	5.05556	5.22222	5.05556	5.05556	3.66667	4.83333	5.11111	4.61111	5.05556	4.55556	5.05556	4.27778	5.16667	5.05556	5.11111	4.55556	5.11111	4.5	4.44444	5.22222
4.66667	4.83333	4.55556	4.94444	4.66667	4.66667	4.72222	5.11111	5.16667	5.27778	4.55556	5.22222	5.27778	4.83333	5.16667	3.66667	5.16667	4.66667	5	5.22222	4.94444	4.94444	5.33333	3.94444	3.94444	4.55556	5.05556	5.27778	4.94444	3.94444	3.94444	4.94444	5.05556	4.94444	4.72222	5.05556	5.77778	5.05556	5.05556	4.05556	4.83333	5	4.66667	5.05556	4.55556	4.72222	5.27778	4.88889	5.11111	4.77778
4.55556	5.11111	5.94444	4.5	5.05556	4.66667	5.16667	4.66667	4.94444	5.16667	4.55556	5.38889	4.61111	4.55556	4.83333	4.77778	4.44444	5.05556	5.05556	5.22222	5.05556	4.66667	5.38889	4.5	4.66667	4.66667	4.94444	5.27778	4.55556	5.27778	4.83333	5.11111	5.5	5	5	5.22222	5.16667	4.77778	5.05556	5.22222	4.66667	4.83333	4.44444	4.88889	5	5.27778	5	4.83333	5.05556	5.22222
4.55556	5.05556	5	4.66667	4.66667	5.27778	5.66667	4.88889	5.27778	4.83333	4.44444	5.38889	4.55556	5.5	5.22222	5.27778	5.33333	5	4.27778	5.27778	5.27778	4.5	5.16667	4.83333	4.27778	4.44444	4.94444	4.5	4.66667	5.22222	5.66667	5.38889	5.5	5.16667	5	5.5	4.44444	5	4.88889	5.5	5	5.27778	4.77778	4.72222	5.27778	4.94444	4.55556	4.61111	5.5	4.66667
5.22222	5.05556	4.94444	5.05556	4.77778	4.83333	4.72222	4.77778	4.5	5.05556	5.05556	5	4.72222	4.77778	3.66667	5.16667	5.22222	4.77778	4.88889	3.94444	5.22222	4.66667	3.66667	5.77778	4.72222	4.72222	4.77778	5.33333	3.94444	4.66667	4.05556	4.94444	4.77778	5.94444	5.22222	5.94444	4.66667	5.27778	4.94444	4.44444	5	4.77778	5.27778	4.72222	5.05556	4.55556	5.33333	5	4.61111	5.05556
4.83333	5	5.27778	3.94444	5.05556	4.66667	5.38889	4.27778	5.38889	4.44444	5.88889	5.27778	4.83333	5	5.05556	4.77778	5.11111	4.5	4.61111	5.66667	4.66667	4.94444	5	3.94444	3.94444	5	5.05556	5	5.22222	5.5	4.66667	4.83333	4.44444	5.22222	5.05556	4.94444	4.72222	5.22222	5.66667	5.27778	4.94444	4.94444	5.33333	5.27778	4.66667	5	4.05556	5.22222	4.05556	5.05556
4.88889	4.61111	4.55556	4.5	4.83333	5	4.55556	5.38889	4.77778	5.38889	4.5	4.94444	5.5	5.22222	5.05556	5.27778	5.38889	4.27778	4.55556	5.05556	5.11111	5.16667	4.66667	5.77778	5.05556	4.27778	5.38889	4.44444	5.16667	5.38889	5	5.05556	4.88889	5.16667	4.66667	5	4.44444	5.11111	3.94444	4.66667	5.05556	4.5	5.05556	3.94444	5.27778	5.33333	5.16667	4.77778	4.66667	5.16667
4.94444	4.72222	4.83333	5	5.22222	5	5.38889	5.5	5.33333	4.61111	4.27778	5.05556	4.77778	4.55556	5.27778	5.05556	5.05556	5.27778	4.66667	5.27778	5.38889	5.5	4.5	4.72222	5.38889	4.61111	4.94444	4.83333	5.27778	5.05556	4.94444	4.77778	5.16667	5	5.05556	4.55556	5.05556	3.94444	3.94444	4.5	4.44444	5.66667	4.66667	5.27778	4.66667	5.5	5.11111	3.94444	5	4.66667
4.72222	5.05556	5.05556	4.77778	5.16667	4.5	4.77778	3.94444	5.22222	5.22222	5.22222	5.27778	4.77778	5.27778	5.66667	5.27778	5.27778	4.72222	4.83333	5.05556	5.38889	4.61111	5.27778	4.61111	5.22222	5.88889	5.27778	5	4.83333	5.11111	4.83333	5.27778	5	5.22222	4.94444	4.44444	5.27778	4.61111	5.66667	5.27778	4.77778	5.05556	5.16667	5.11111	5.16667	4.66667	5.16667	5.16667	4.77778	5.05556
5.16667	5.11111	5.38889	5.05556	4.83333	4.66667	4.44444	5.5	5.11111	5.05556	5.22222	4.83333	4.44444	4.55556	5.66667	4.83333	5.16667	5.16667	4.66667	4.66667	4.83333	4.77778	5.38889	4.66667	4.83333	4.55556	4.66667	4.83333	5	5.38889	4.72222	4.5	4.55556	5.16667	5.22222	4.61111	4.44444	4.66667	4.66667	5	4.44444	5.22222	5.38889	5.11111	4.66667	5.22222	5.38889	5.05556	4.94444	5
5.33333	5.22222	5.05556	5.22222	5.22222	4.77778	4.66667	4.5	4.66667	5.05556	5.05556	5.22222	4.88889	4.77778	4.05556	4.77778	5.27778	5.22222	5.16667	5.22222	5.05556	5.05556	4.5	5.16667	5.33333	5.05556	4.83333	5.22222	5.88889	5.27778	4.83333	5.27778	5.05556	5.16667	4.66667	5.27778	5.5	4.83333	5.88889	5.5	5.33333	5.11111	5.22222	5.88889	5.16667	4.55556	5	5.11111	5.38889	4.94444
4.83333	4.61111	5.22222	4.83333	5.22222	5.38889	5.33333	4.55556	3.94444	5.38889	4.66667	4.5	4.61111	5.94444	4.61111	4.77778	5.94444	4.44444	5.05556	5.66667	4.55556	5.05556	4.66667	5.11111	5.16667	4.44444	3.94444	4.94444	4.88889	5.22222	5	4.66667	4.72222	4.66667	4.66667	5	5.05556	4.44444	4.72222	4.83333	4.55556	4.72222	5.05556	4.77778	5	5.33333	5.27778	4.66667	4.66667	5.05556
4.5	5.05556	4.72222	4.94444	4.61111	4.61111	4.66667	4.77778	4.83333	4.83333	5.05556	5	5.05556	4.55556	3.66667	5.5	4.72222	4.83333	5.38889	3.66667	4.94444	5.77778	5.05556	4.94444	5.33333	5.05556	5.16667	5.27778	5.27778	4.72222	4.5	4.72222	5	5.16667	4.55556	4.94444	5.05556	4.66667	4.83333	5.05556	5.27778	4.77778	5.88889	4.55556	4.5	5.33333	5	5.33333	5.27778	5.38889
4.72222	5.05556	4.72222	4.83333	5.05556	5	4.72222	5	5.16667	4.94444	3.94444	5.22222	4.77778	5.16667	4.5	5.05556	4.94444	4.55556	3.94444	4.44444	4.94444	4.88889	5.16667	4.94444	5.22222	5.16667	5.16667	5	4.05556	5.27778	4.72222	4.66667	5.16667	5.38889	5.11111	4.66667	4.72222	4.55556	4.55556	5.11111	5	4.83333	5	5.77778	4.72222	5.27778	5.05556	4.66667	5.27778	4.66667
3.66667	4.66667	5.27778	5.22222	4.61111	3.66667	4.83333	5.88889	5.66667	5.16667	5.11111	5.88889	5.33333	5.16667	5.33333	4.55556	5.27778	5.27778	4.94444	5.16667	5.27778	4.44444	5.11111	4.66667	4.66667	4.94444	4.05556	4.55556	5	4.77778	5.33333	3.94444	5.11111	5.05556	4.72222	5.66667	5.11111	5.22222	4.66667	4.94444	5	4.77778	5.16667	5.05556	4.66667	4.5	5.33333	4.83333	4.72222	5.05556
4.94444	5	5.27778	5	3.66667	5.05556	4.72222	4.72222	4.94444	4.72222	4.61111	5.27778	5.33333	4.72222	5.22222	5.88889	5.27778	4.83333	5.38889	5	5.05556	4.66667	5.33333	5.05556	4.72222	4.94444	4.66667	4.83333	5.05556	4.44444	5	5.27778	5.33333	5.05556	5.11111	5	4.83333	5.16667	4.88889	4.72222	5.66667	4.77778	5.11111	5.16667	5.38889	5.16667	5	4.44444	4.94444	5.11111
4.94444	5.05556	5.22222	4.94444	5.27778	5	5	4.5	4.44444	4.5	4.72222	5.22222	4.44444	4.88889	4.72222	4.83333	4.55556	5.05556	5.05556	4.66667	4.83333	5.27778	4.83333	5.05556	5.22222	4.05556	5.27778	5.05556	5.16667	4.72222	5.22222	4.72222	4.66667	5.38889	5.33333	5	4.66667	5.94444	4.72222	4.44444	5.05556	5.16667	4.66667	4.72222	4.66667	5.27778	5.27778	5.16667	4.61111	4.55556
4.27778	4.83333	4.83333	4.94444	4.72222	5.27778	5.22222	5.66667	4.44444	5.22222	5.11111	4.72222	5.66667	4.5	5	5.5	4.66667	4.88889	5.5	5.27778	5.27778	5	4.66667	4.27778	5.5	4.44444	4.55556	5.16667	5.22222	4.05556	5.11111	5.22222	5.05556	5.66667	4.72222	5.05556	4.66667	5	4.55556	5.16667	5.22222	4.77778	4.83333	4.66667	4.66667	4.44444	4.94444	5.38889	5.33333	5.38889
5.05556	5.11111	5.22222	5.16667	5.22222	5.94444	4.88889	5.16667	5	5.05556	5.22222	5.22222	4.5	4.66667	4.55556	4.94444	5	4.44444	4.77778	5.33333	4.77778	5.33333	5.22222	5.27778	4.5	4.55556	5.16667	4.77778	5.16667	4.44444	5.05556	5.38889	5.16667	5.94444	4.44444	5.22222	4.66667	5.11111	4.5	3.94444	4.55556	4.94444	4.94444	5.22222	4.55556	5.05556	4.77778	5.22222	5.22222	5.22222
4.77778	5.88889	4.83333	3.94444	4.61111	5	5.5	4.66667	5.05556	5.27778	5.05556	4.44444	4.94444	4.77778	4.83333	5.05556	4.66667	5.38889	4.44444	4.94444	5	4.83333	5.11111	5.27778	5.27778	5.22222	5.5	5.16667	5.11111	5	5	5	4.66667	4.44444	4.66667	5.27778	4.66667	5.66667	5	4.83333	5.05556	5	5.11111	5	4.5	4.55556	5.11111	5.5	4.61111	4.88889
4.55556	3.94444	4.66667	5.11111	5.66667	4.72222	4.5	5.38889	5.5	4.77778	4.27778	5.05556	4.05556	4.88889	3.94444	4.5	4.61111	4.66667	3.66667	4.27778	5.27778	4.05556	5.16667	5.11111	5.22222	5.11111	5.22222	4.83333	4.61111	3.94444	4.44444	5.05556	5.16667	4.27778	5.05556	5.27778	4.05556	5.66667	5.16667	4.72222	5.5	5.33333	5.88889	4.66667	4.5	5.05556	5.16667	5.27778	4.72222	5.05556
5.22222	5.11111	4.83333	4.77778	4.94444	4.72222	5.22222	5.05556	4.44444	4.83333	4.55556	5.16667	5.05556	4.72222	4.77778	4.83333	5.05556	4.72222	5.22222	5.66667	4.66667	4.66667	5.05556	4.66667	4.66667	4.66667	4.44444	5.05556	5.05556	5.22222	5.33333	5.05556	4.83333	3.94444	4.77778	5.11111	5.11111	4.77778	5.38889	4.83333	5.77778	5.16667	5.27778	5.27778	5.05556	5.05556	4.94444	5.27778	4.5	5.22222
5.16667	5.16667	5.22222	5.05556	5.16667	4.44444	4.66667	4.27778	5.38889	5.38889	5.16667	5.11111	4.66667	4.61111	4.77778	5.22222	4.5	5.38889	4.55556	5.22222	4.66667	4.88889	4.44444	5.27778	5.16667	5.16667	4.44444	5.38889	4.66667	5.11111	5.38889	4.88889	5.11111	5.27778	5.22222	5.38889	4.72222	5.16667	5.22222	4.77778	4.61111	5.16667	4.77778	4.94444	4.94444	5.05556	5.38889	4.44444	4.44444	5.16667
5.05556	3.94444	4.61111	4.77778	5.05556	5.33333	5.22222	5.38889	5.66667	4.66667	5.27778	4.94444	4.83333	5.22222	4.72222	5.33333	4.44444	4.55556	5.05556	4.66667	5.66667	5.66667	5	5.5	5.11111	4.66667	4.5	5.05556	4.88889	4.5	5.05556	4.61111	5.05556	5.11111	4.61111	5.11111	4.94444	4.66667	4.44444	5.16667	4.5	4.27778	5.11111	5.05556	5	3.94444	5.22222	4.5	5.05556	4.5
4.66667	5.33333	4.94444	4.72222	3.94444	5.05556	4.83333	5.11111	4.44444	5.05556	4.66667	4.94444	5.5	4.77778	5.16667	4.72222	5.94444	5.11111	4.55556	5.22222	4.83333	5.11111	5.27778	5.11111	4.44444	5.27778	4.55556	3.66667	4.44444	4.77778	5.11111	5.38889	5.16667	5.05556	4.5	4.83333	3.66667	5.22222	4.88889	4.83333	5	5	4.05556	5	5	5.16667	5	5.16667	5.5	5
5.33333	5.05556	5.22222	5.05556	5	4.44444	5.16667	4.66667	5.5	4.5	5.05556	5.05556	5.33333	4.77778	5.27778	4.05556	5.05556	5.16667	5.27778	5.16667	5.05556	5.11111	4.94444	5.05556	4.5	4.72222	5.27778	4.61111	5.05556	4.05556	4.27778	5.5	5.27778	4.77778	4.05556	5.38889	5.16667	5.16667	5.05556	5.05556	5.27778	5.5	5.33333	5.11111	5	5.94444	4.44444	5.05556	5.16667	5.05556
5.33333	4.72222	4.72222	4.77778	3.94444	5.22222	5.11111	5.16667	5.05556	5	5.27778	5.27778	4.66667	5	5.22222	5.11111	5.16667	5.16667	4.66667	5.16667	4.66667	4.44444	5.16667	4.83333	4.72222	5.22222	5.38889	5	5.16667	4.5	4.83333	4.94444	5.77778	5.5	4.44444	5.16667	5.05556	5.05556	4.66667	5	5.38889	5.05556	5.11111	4.83333	5.22222	5.27778	5.11111	4.66667	5	5.27778
3.94444	5.05556	4.83333	4.55556	5.38889	4.72222	5.05556	4.66667	5.27778	5.27778	5.38889	5.16667	4.66667	4.94444	4.83333	5.05556	4.44444	5.16667	4.55556	5.05556	5.16667	4.88889	5.88889	5.22222	3.94444	4.55556	5.05556	4.77778	4.83333	4.44444	5.05556	5.05556	4.5	5.27778	5.22222	4.94444	4.61111	5.27778	5	5.22222	5.38889	5.11111	4.5	4.44444	4.77778	4.5	5	5.11111	5.88889	5.27778
4.94444	4.94444	4.72222	5.88889	5.38889	4.61111	4.55556	4.44444	4.27778	5	5.22222	5.16667	5.22222	4.72222	5.22222	5.38889	4.83333	4.83333	5.38889	3.94444	4.94444	5	4.83333	5.11111	4.44444	4.44444	5.05556	5.22222	3.94444	4.77778	5.22222	4.77778	5.05556	4.83333	5.16667	5.05556	5	5.66667	4.61111	5.27778	5.27778	4.55556	4.72222	4.66667	5.88889	4.66667	5.5	4.72222	5.27778	5.05556
[truncated: 5,000 more columns]

## Sheet: Resampled 10,000 data sets-2
4.66667	5.22222	5.27778	5.22222	5.38889	4.77778	5.16667	4.27778	4.72222	5.05556	5.27778	5.88889	5	5.5	4.66667	5.11111	4.66667	5.27778	5.05556	5	5.11111	5.88889	5	4.94444	5.05556	4.66667	5.27778	5.22222	4.5	5.27778	4.77778	5.05556	5.27778	5.11111	3.94444	4.83333	4.44444	5.94444	5.16667	5.22222	4.5	5.11111	5.27778	5.22222	4.66667	5.94444	5.11111	4.44444	4.72222	5.11111
4.77778	4.83333	4.66667	4.94444	4.94444	3.94444	4.77778	4.5	4.72222	5.38889	4.55556	4.55556	4.61111	5.05556	4.44444	5.05556	5.16667	4.44444	5.22222	4.44444	5.05556	5.94444	5.27778	5	5.22222	5.33333	5.22222	4.83333	5.11111	3.94444	4.5	4.77778	5.88889	5.38889	4.72222	4.88889	5.5	5.22222	5.27778	5.27778	4.83333	4.83333	5.38889	4.66667	4.83333	4.72222	5	5.5	5	5.11111
4.55556	4.66667	5.11111	5.22222	5	4.55556	5.05556	4.72222	4.5	5	4.55556	5.27778	5.05556	4.61111	5.94444	5.05556	3.66667	4.66667	4.61111	4.44444	4.94444	4.83333	5.05556	5.11111	4.27778	5.22222	4.27778	5	5.27778	5.16667	5.22222	5.16667	4.72222	4.61111	3.66667	5.11111	5.05556	4.72222	4.5	4.83333	5.38889	5.05556	5.05556	5.11111	5.05556	3.66667	4.44444	4.66667	5.16667	4.44444
4.66667	4.83333	4.77778	4.5	5.22222	5.22222	4.66667	5.05556	5.27778	5.5	4.55556	5.27778	5.27778	5.05556	4.44444	5.11111	3.94444	5	4.88889	5.11111	4.94444	4.94444	4.44444	4.83333	4.5	5.05556	4.55556	5.38889	4.61111	4.66667	5.16667	5.27778	3.94444	5.5	4.44444	5.11111	4.55556	4.27778	4.66667	5.33333	4.88889	4.83333	4.66667	5.77778	5.94444	4.83333	4.5	5.05556	4.55556	4.66667
4.88889	4.94444	4.66667	5.5	4.55556	5	5.66667	5.05556	5.05556	5.38889	5.22222	5.16667	5.05556	3.94444	5.27778	4.5	5.22222	5	4.5	5.33333	4.5	5.22222	4.83333	5.11111	4.83333	4.5	5.38889	5.11111	4.5	3.94444	5.5	5.05556	5.05556	4.72222	5.22222	5.16667	5.22222	4.44444	3.94444	5.05556	5.66667	3.94444	5.22222	5.11111	5.05556	4.66667	4.94444	3.94444	5.05556	5.05556
4.83333	5.22222	4.72222	5.16667	5.16667	5.16667	4.5	5.16667	4.5	4.66667	4.44444	5	5.38889	5.27778	5.22222	5	5.05556	5.05556	5.88889	4.72222	4.61111	5.38889	5.11111	5.5	5.16667	5.27778	4.44444	4.55556	4.94444	5.22222	5.88889	4.05556	5.16667	4.94444	4.88889	4.5	4.66667	5	4.05556	5.05556	5.16667	5.16667	5.22222	5	5.11111	5.05556	4.27778	4.44444	5.16667	5.05556
4.55556	5.05556	5.27778	5.22222	4.72222	5	3.94444	3.94444	5.11111	4.77778	5.11111	5.16667	5.22222	4.66667	5.05556	4.61111	5.22222	5.05556	4.66667	4.66667	5.5	4.83333	4.5	5.05556	4.66667	4.44444	5.22222	3.94444	5	5.05556	5.05556	5.22222	5.16667	5.16667	5.05556	5	5.05556	4.83333	5.22222	5.27778	4.05556	5.05556	5.5	4.88889	5.05556	4.83333	4.94444	5	5.05556	5.27778
4.55556	5.05556	4.5	5.22222	5.27778	5	5.22222	5.05556	5.16667	5	4.94444	5.22222	4.55556	5.05556	4.94444	5.38889	5.22222	5.11111	5.05556	5.27778	4.72222	4.61111	5.27778	5.16667	5.05556	4.66667	5.22222	4.55556	4.77778	3.66667	5	4.27778	5.05556	4.94444	4.44444	5.11111	5.38889	4.44444	5.33333	4.94444	4.66667	4.27778	5.33333	5.16667	5.94444	5.05556	5.27778	4.83333	5.05556	5.77778
4.66667	4.94444	5	5.33333	4.44444	5	4.5	5.16667	3.94444	5.05556	5.27778	4.66667	5.27778	4.5	5.5	4.83333	5.05556	4.77778	5	5.33333	4.66667	5.22222	4.83333	5	5.5	5.88889	5.22222	4.66667	4.83333	5.16667	5.16667	5.05556	4.44444	4.44444	5.16667	3.66667	5	5.38889	5.05556	5.27778	4.44444	4.72222	5.11111	4.66667	5	5.11111	5.38889	5.05556	5.38889	5.16667
5.77778	5.11111	5.16667	5.16667	5.27778	5.38889	4.66667	5.05556	5.22222	5.27778	4.44444	5.27778	5.11111	4.88889	5.77778	4.94444	5.16667	4.66667	5	4.83333	4.72222	4.44444	5.05556	5.05556	4.66667	5.16667	4.55556	4.44444	5	4.05556	5	5.22222	4.88889	5.16667	5.22222	3.66667	4.88889	5.22222	4.66667	5.5	4.66667	4.77778	5.27778	5	5.38889	5.33333	5.22222	5.88889	4.27778	4.72222
5.22222	5	5.05556	4.05556	4.44444	4.83333	5.27778	5.16667	5	5.5	3.94444	4.27778	5.05556	4.5	5.38889	5	4.66667	4.77778	4.94444	4.55556	5	5	5.05556	4.66667	4.88889	3.94444	4.55556	4.72222	5.77778	4.66667	5.27778	5.16667	4.44444	4.66667	4.44444	5.5	5	5.88889	5.11111	3.94444	4.61111	5.16667	5.11111	5	4.5	5.16667	4.66667	4.94444	3.94444	4.61111
5.22222	5.33333	4.66667	4.77778	5	5.05556	4.77778	5.22222	4.44444	5.27778	4.66667	4.72222	5.11111	5.27778	4.94444	4.66667	5.05556	5	4.05556	5.05556	5.05556	4.83333	5.77778	5.05556	4.72222	4.88889	5.05556	5.05556	5	4.77778	4.88889	5.27778	4.44444	5.22222	5.16667	4.55556	4.66667	4.94444	4.77778	4.72222	4.83333	4.94444	5.05556	4.44444	4.44444	5.22222	5.22222	5.11111	4.83333	5.05556
5.22222	4.66667	5.16667	4.77778	4.61111	5.16667	5.16667	4.5	5.22222	4.66667	5.5	4.44444	4.83333	5.27778	5.05556	4.44444	4.83333	4.05556	4.55556	4.94444	4.5	5.22222	4.83333	5.27778	5.22222	4.44444	5.16667	5	4.5	5.16667	5.27778	5.88889	4.61111	5.16667	5.27778	5	5.27778	3.94444	5.05556	5.16667	4.94444	5.11111	4.27778	4.72222	5.22222	5.38889	4.44444	4.72222	4.66667	5.05556
4.94444	4.66667	5	4.94444	5.11111	5.27778	4.44444	5	4.27778	5.05556	4.55556	5.05556	5.16667	5.22222	5.05556	4.83333	4.72222	4.83333	5.22222	4.94444	4.44444	5.05556	5.05556	4.83333	5.22222	5.16667	4.66667	5.16667	4.83333	4.66667	5.22222	4.94444	4.66667	5.11111	5.22222	4.66667	5	5.27778	4.77778	3.94444	4.94444	5.11111	4.66667	5.05556	5	5.16667	4.88889	5.94444	5.05556	5.16667
5.5	4.77778	5	3.94444	5.16667	5.11111	4.83333	5.05556	5.27778	5.27778	5.05556	5.27778	5.05556	5.05556	5.27778	3.94444	5.05556	3.94444	5.05556	5.05556	4.55556	4.44444	4.55556	5.05556	5.27778	4.77778	5.22222	5.05556	4.55556	4.72222	4.55556	4.44444	5.38889	3.94444	4.61111	4.55556	4.66667	5.33333	4.44444	4.83333	5.11111	5.16667	4.72222	5	4.55556	4.44444	4.72222	5.05556	4.66667	5.11111
5.16667	3.94444	5	4.77778	4.55556	4.44444	5	4.44444	4.44444	4.77778	5.27778	5.22222	4.83333	4.66667	4.66667	4.94444	5.94444	4.83333	4.61111	5.05556	4.5	4.5	4.66667	4.5	4.44444	5.05556	5.27778	5.16667	5.05556	5.16667	4.94444	4.5	4.44444	5.66667	5.77778	4.66667	5.27778	5.77778	4.55556	4.77778	5.16667	4.66667	5.16667	5.05556	5.05556	5.11111	4.66667	5.16667	5.27778	4.66667
5.5	4.72222	5.11111	4.27778	4.94444	5.27778	5.38889	5.27778	4.66667	4.66667	4.66667	5.11111	4.77778	4.72222	5	4.44444	4.66667	4.61111	5.22222	5.27778	4.61111	4.61111	5.16667	4.72222	5.77778	5.11111	4.55556	5.11111	5.05556	5.11111	5.05556	4.77778	4.66667	4.61111	4.66667	5.38889	4.94444	4.55556	5.38889	5.22222	5.38889	5.11111	5.05556	4.66667	4.94444	4.66667	5.27778	5.05556	4.5	5.27778
5	5.16667	4.66667	4.5	5	4.83333	4.5	4.44444	4.27778	5.16667	4.72222	5.16667	4.72222	5.22222	5.5	5.16667	4.77778	5.22222	5.22222	4.94444	5	3.66667	5.16667	5.22222	4.72222	4.66667	5.16667	5.16667	4.55556	4.94444	5.33333	5.16667	4.66667	4.83333	5	4.77778	5.05556	4.94444	5.66667	4.83333	3.94444	5.16667	5.38889	5.94444	5.38889	4.66667	5.05556	4.77778	5.16667	5.16667
4.5	5.16667	4.77778	5.33333	5.11111	4.05556	4.77778	4.83333	4.66667	4.77778	3.66667	5.16667	3.66667	4.5	5.05556	3.94444	4.66667	4.55556	4.83333	5.27778	5.05556	4.88889	5.11111	5.66667	5	4.66667	5.5	4.72222	5.33333	4.66667	5.11111	5.22222	4.83333	5.94444	4.27778	4.66667	5.66667	5.38889	4.44444	5.22222	3.94444	4.83333	5.27778	5.11111	5.27778	5.38889	4.66667	4.5	4.83333	5.66667
4.88889	5.27778	4.61111	4.77778	4.5	5	5.27778	5.11111	4.66667	5.05556	4.72222	4.72222	5.33333	4.83333	4.55556	5	3.66667	5.05556	5.05556	5.27778	4.44444	5.22222	5	5.94444	5.16667	5.22222	5.94444	5.38889	5.05556	3.66667	3.94444	4.83333	4.66667	4.27778	4.05556	4.72222	5	5.33333	5.88889	3.94444	5.22222	5.66667	4.66667	4.44444	5.38889	5.33333	4.44444	4.83333	5.27778	5.16667
5.22222	3.66667	5	4.05556	4.44444	4.66667	5.27778	5.88889	5.16667	4.72222	5.16667	4.55556	4.83333	5.94444	4.94444	4.77778	5.38889	5.05556	4.72222	5.22222	5.11111	3.94444	5.05556	4.88889	5.33333	5.05556	5.05556	5.38889	5.38889	4.44444	4.66667	5.05556	4.77778	4.83333	5.22222	5.05556	5.22222	5.11111	5.22222	5.5	5.22222	5.27778	4.83333	5	5.22222	5.22222	5.05556	5.05556	5.16667	4.55556
5.11111	5.88889	5.16667	4.55556	5.05556	5.11111	4.44444	5.5	5	4.77778	4.72222	5.11111	5.22222	4.55556	5.27778	5.16667	4.83333	5.16667	4.77778	5.38889	4.27778	4.61111	5.05556	5.33333	5.27778	3.94444	5.27778	4.72222	4.94444	5	5.05556	5	4.66667	5.27778	5.05556	4.66667	4.72222	5.05556	5.05556	4.72222	4.83333	5.22222	4.55556	5.05556	4.5	4.72222	4.66667	4.83333	4.94444	5.27778
5.27778	4.66667	5.16667	5.05556	5.05556	5.22222	4.94444	4.66667	4.72222	5	4.72222	4.27778	4.66667	4.77778	5.33333	5.27778	3.66667	5	5.05556	3.94444	4.44444	4.77778	4.72222	5.11111	4.83333	5.88889	3.94444	5.05556	4.5	5.16667	4.77778	4.94444	4.27778	5.38889	4.94444	5.05556	5.33333	4.5	4.83333	5.16667	5.22222	4.66667	4.66667	4.66667	5.5	4.61111	5.94444	4.66667	5	4.72222
5.38889	3.94444	4.66667	4.27778	5.27778	4.94444	5.16667	5.16667	5.16667	4.5	5.27778	4.55556	4.55556	5.16667	4.61111	5.22222	5.66667	4.83333	4.72222	5.11111	4.5	4.44444	4.44444	4.77778	5.5	4.77778	4.94444	4.55556	5.22222	4.83333	4.88889	4.77778	5.16667	5.22222	4.61111	4.55556	5.22222	4.55556	4.61111	4.5	5.16667	4.27778	5.66667	5	5.16667	4.44444	5.05556	5	5.05556	5.05556
5.5	4.05556	5.05556	4.61111	4.66667	4.05556	5.22222	4.55556	4.61111	5.22222	5.27778	5.11111	5	5	5.11111	5	5.05556	5.27778	5.22222	4.77778	4.5	5.05556	5.38889	5.27778	3.94444	4.61111	5.5	5.38889	5.22222	5.88889	5.16667	5.22222	4.66667	4.55556	4.66667	5.16667	5.11111	5.22222	4.77778	5.27778	5.11111	5.38889	5	5.16667	4.88889	5.94444	5.05556	4.44444	4.66667	5.11111
4.77778	5.11111	3.94444	5.11111	5.16667	4.44444	5.11111	4.88889	4.44444	4.55556	4.61111	4.66667	4.66667	5.16667	4.44444	5.11111	4.94444	5.5	5.11111	5.22222	5.05556	5.27778	5.11111	4.83333	4.27778	5.77778	5.05556	4.66667	5.05556	4.94444	5.05556	4.83333	4.55556	5.66667	4.55556	5.16667	5.11111	5.22222	4.44444	5	5.16667	4.44444	5.16667	5.27778	4.94444	4.72222	3.94444	4.5	4.77778	4.61111
4.66667	4.83333	5.16667	5.11111	5.16667	4.61111	5.5	5.33333	5.05556	5.94444	3.94444	4.83333	5.22222	5.66667	4.72222	4.94444	5.16667	4.66667	5.66667	5.94444	4.66667	4.66667	5	4.55556	5.38889	5.22222	5.22222	5.22222	5	4.72222	4.88889	5.05556	5.66667	5.22222	4.61111	5.66667	4.72222	5.05556	5.33333	4.83333	4.66667	4.44444	3.94444	4.77778	4.94444	4.72222	4.94444	5.05556	5	4.77778
4.66667	5.05556	3.66667	5.38889	4.44444	4.44444	5.11111	5.33333	4.94444	5.33333	5.05556	5.16667	4.83333	5.11111	5.16667	5.11111	4.83333	5.16667	4.55556	5.5	5.11111	4.55556	4.44444	5.05556	4.83333	4.55556	5.16667	4.66667	5.77778	5.38889	5.66667	5.11111	5.27778	4.94444	5	5.05556	5.05556	4.66667	5.16667	5.05556	5.33333	4.77778	4.55556	5.11111	4.61111	4.66667	5.05556	4.55556	5	3.66667
5.88889	4.61111	3.94444	5.11111	5.38889	4.72222	5.5	4.61111	5.94444	5.16667	4.83333	5.5	5.05556	4.77778	5.05556	4.27778	4.61111	5.16667	5.11111	4.61111	4.72222	4.77778	4.83333	5	5.38889	4.88889	5.27778	5.27778	4.5	4.66667	4.55556	4.55556	5.27778	4.55556	5.16667	4.94444	4.5	4.94444	4.5	4.66667	4.94444	5.16667	5.27778	5	4.66667	4.83333	4.44444	4.77778	4.55556	5.77778
5.22222	5.77778	4.83333	4.55556	4.77778	5.05556	5.77778	5	5.22222	4.66667	4.83333	5.05556	4.66667	5.66667	4.88889	4.72222	4.83333	4.61111	5.66667	4.83333	5.05556	5.22222	5.16667	4.77778	5.27778	3.94444	5.05556	4.66667	4.05556	5.05556	5.05556	4.83333	5.22222	4.61111	4.44444	5	4.66667	5.05556	3.66667	5.05556	4.77778	5.27778	4.55556	5	4.94444	4.66667	5.27778	5.05556	4.55556	5.05556
5	5.05556	5.94444	5.33333	3.94444	5.11111	5.05556	4.72222	4.66667	5	5.22222	4.5	3.94444	4.44444	5.33333	4.72222	5.16667	4.66667	4.77778	5.27778	4.66667	5.05556	5.16667	5.16667	5.88889	5.22222	5	5.16667	4.72222	5.27778	3.66667	4.66667	5.05556	5.05556	5	5.05556	5.38889	5.5	5	5.22222	4.55556	5.77778	5	4.77778	5.27778	4.88889	5.27778	4.66667	5.11111	4.44444
4.44444	5.16667	4.66667	3.94444	5	5.5	5.16667	5.11111	5.38889	4.5	4.77778	4.44444	4.66667	5.88889	4.27778	5.38889	4.66667	4.66667	5	4.94444	5.16667	4.55556	3.94444	5.05556	4.88889	5.16667	4.44444	3.94444	4.77778	5.16667	4.72222	4.44444	5.38889	5	5.05556	5	5.66667	4.5	4.66667	5.05556	5.11111	4.44444	5	4.66667	4.94444	5.11111	4.44444	4.55556	4.72222	5.05556
5.22222	4.72222	5.16667	5.38889	5.22222	5.27778	5.16667	5.27778	4.66667	5.27778	5.16667	4.5	4.77778	4.83333	5.66667	4.61111	5.11111	5.05556	5	4.66667	4.94444	4.5	5.22222	5	4.44444	4.94444	5.05556	5.66667	4.83333	5.05556	5.16667	4.94444	5.16667	4.72222	5.05556	4.77778	5.05556	5.22222	5.16667	5.38889	5.05556	4.83333	5.22222	5.05556	4.94444	4.66667	5.22222	4.55556	5.33333	5
5.22222	5.05556	5.27778	5.05556	4.77778	5.27778	4.83333	5.05556	5.16667	4.55556	4.94444	5	5.11111	5.05556	4.66667	5.33333	4.44444	5	5.16667	5.66667	4.55556	4.55556	4.55556	4.5	5.33333	4.66667	5.11111	4.72222	5.38889	5.38889	5.27778	5.5	4.83333	5.16667	5.27778	4.94444	4.5	4.44444	5.16667	4.94444	5	5.16667	5.27778	4.55556	5.05556	5.05556	4.44444	5.16667	5.16667	5.27778
5.11111	4.66667	5.05556	4.61111	5.38889	5.27778	5.05556	4.72222	5.05556	5.38889	4.55556	4.05556	4.55556	5.22222	4.5	5.88889	4.83333	5.22222	5.33333	4.44444	5	4.27778	4.83333	5.05556	5.16667	4.66667	4.61111	5.38889	5.27778	5.33333	4.44444	5.38889	4.94444	4.44444	4.55556	4.44444	4.44444	5.38889	5.05556	5	5.05556	4.72222	4.61111	4.72222	5.5	5.11111	5.38889	5.05556	5.38889	5.16667
4.72222	4.5	5.11111	5.94444	4.55556	5.38889	4.66667	5.33333	5.11111	5.22222	4.72222	5.22222	4.55556	5	5.66667	5.33333	5.22222	4.94444	4.44444	4.72222	5.27778	4.5	5.33333	5.05556	4.66667	5.16667	5.38889	4.27778	5	4.94444	5	4.55556	4.88889	4.66667	4.55556	5.16667	5.77778	4.27778	5.22222	4.44444	5.5	5.11111	4.66667	5.27778	4.55556	5.27778	5.94444	4.44444	4.66667	5.27778
5.5	4.94444	5	5.27778	4.55556	4.77778	5.05556	4.55556	5.27778	4.77778	4.83333	4.72222	5.27778	5.05556	5.27778	4.5	5.05556	5.05556	5.05556	4.94444	4.44444	5.22222	5.11111	5.05556	4.66667	5.05556	4.72222	4.83333	5	5.16667	4.27778	4.83333	4.94444	4.66667	4.44444	5.16667	4.55556	5.22222	5.05556	4.5	5.05556	4.05556	5.16667	4.94444	4.44444	4.55556	5.05556	5.66667	4.55556	5.11111
3.94444	5.5	4.66667	5.11111	5.27778	5.27778	4.72222	5	5.22222	5.33333	4.72222	5.66667	5.38889	5.27778	5.5	4.88889	5.05556	5.27778	5.11111	4.66667	3.94444	4.77778	3.94444	3.94444	4.83333	4.66667	3.66667	5.11111	5	5.05556	5.38889	5	3.94444	5.88889	5	5.05556	5.33333	5.38889	5.05556	4.83333	4.66667	4.94444	4.05556	4.88889	5.27778	4.72222	5.16667	5.22222	4.44444	4.77778
4.55556	4.66667	4.66667	5	4.5	5.16667	3.66667	5.38889	5	5.27778	5	4.77778	5.05556	5.16667	5.38889	3.94444	4.44444	4.05556	5.27778	4.94444	5.05556	4.61111	5.05556	4.72222	5.05556	5.5	5.05556	4.55556	5.05556	5.05556	4.61111	4.83333	5.27778	4.44444	3.66667	4.88889	4.94444	5.11111	4.66667	4.77778	5.16667	4.55556	4.55556	4.66667	4.66667	4.55556	5	5.16667	5	4.83333
4.72222	4.5	4.66667	5.05556	4.88889	5.05556	5.33333	4.94444	3.66667	5.27778	5.11111	4.66667	4.5	4.66667	4.44444	5.05556	4.66667	5	4.77778	5.27778	4.66667	4.77778	4.44444	5.33333	5.16667	4.5	5.16667	5	5.22222	5.11111	4.83333	4.66667	3.94444	4.72222	5	4.72222	5	5.38889	5.88889	5.5	4.66667	5.16667	5.11111	4.88889	3.66667	5.27778	5.05556	5.11111	4.83333	4.44444
4.61111	5.33333	4.77778	5.22222	5.16667	4.44444	5.16667	5.05556	5.94444	5.77778	5.05556	5.94444	5.11111	5.27778	5.05556	5.22222	5.16667	5.5	4.94444	5.66667	5	5.05556	5	4.5	5	5.5	5.16667	5.5	4.44444	5.16667	5.27778	5.33333	3.94444	4.77778	5.5	4.94444	5.94444	4.44444	5.38889	4.72222	5.27778	5.27778	5.11111	4.44444	4.94444	5.16667	5.16667	5.05556	5.77778	5.5
5.88889	5.33333	3.94444	4.94444	4.66667	4.66667	4.94444	4.5	5.94444	4.55556	5	5.94444	4.83333	5	5.05556	4.66667	5.05556	4.66667	5.11111	5.16667	5	5.11111	5.05556	4.88889	4.94444	5.27778	4.66667	4.83333	5.33333	5.16667	4.83333	5.16667	5	5	5.05556	5.27778	4.44444	4.77778	5.05556	5.05556	4.83333	5.16667	5.05556	4.77778	5.27778	4.83333	5	4.66667	5.27778	5
5.11111	4.44444	4.61111	5	5.38889	4.5	4.83333	4.66667	5.22222	5.77778	5.27778	5.27778	4.72222	5	4.83333	4.66667	5.33333	3.66667	3.94444	5	5.94444	5.05556	5.16667	5.33333	5	4.83333	5.05556	4.61111	5.27778	4.66667	5.16667	5.22222	5.05556	5.05556	3.94444	3.94444	4.72222	5.5	5.27778	4.5	4.72222	4.55556	4.05556	4.44444	4.55556	4.55556	4.44444	4.66667	5.16667	5.16667
5.38889	5.33333	5.11111	4.88889	5.05556	5.77778	5.16667	4.94444	3.66667	4.55556	5.05556	5.27778	4.66667	5.22222	5.27778	5.94444	4.72222	4.44444	4.83333	5.05556	5	5.16667	5.22222	5.05556	5.16667	4.44444	5.22222	4.66667	4.44444	5.66667	4.5	5.27778	4.72222	5.38889	4.72222	5.05556	4.55556	5.11111	4.5	5.27778	5.16667	3.94444	5.27778	4.05556	5.22222	5.16667	3.66667	5.05556	5	5.16667
[truncated: 5,000 more columns]

## Sheet: Difference of means_1 and 2
-0.19298	0.0135354	0.158838	-0.075404	0.00237374	-0.070404	0.0229798	-0.0214646	0.070202	-0.0290404	0.0144949	0.0369192	0.0280808	-0.143232	-0.225101	0.0159596	0.0486364	0.0240909	-0.129141	-0.108182	0.156111	0.0848485	0.0613636	-0.0955556	-0.132424	-0.0269697	-0.0481818	-0.00954545	-0.0404545	-0.0159091	-0.0107576	-0.0795455	0.169899	0.0190404	0.0484343	0.143232	-0.220909	-0.0859596	-0.0167677	-0.0495455	-0.0231313	0.105909	0.0214646	0.0179293	-0.0976768	-0.0170202	0.090101	0.00994949	0.00974747	-0.0515657
[truncated: 5,000 more columns]
