# Supplementary material for: Magnetic sense-dependent probabilistic decision-making in humans
Source: Front Neurosci. 2025 Mar 7;19:1497021. doi: 10.3389/fnins.2025.1497021 (PMC11925921; doi:10.3389/fnins.2025.1497021)
Supplement: Supplementary file 7 [file Data_Sheet_7.zip › #10.xlsx]

## Sheet: Original data
42
25
25
17
8
25
33
33
25
50
17
17
25
33
17
25
25
33
33
33
17
33
17
42
33
8
33
33
17
25
33
25
17
25
33
33
25
17
8
33
33
25
25
33
25
33
33
8
8
33
25
25
17
33
8
33
17
17
25
17
25
25
25
0
25
25
33
25
17
17
17
25
25
8
42
33
33
25
25
17
33
17
33
17
17
42
33
17
33
17
25
17
17
17
17
33
33
25
8
33

## Sheet: Resampled 10,000 data sets-1
33	25	17	17	33	25	17	33	17	8	33	8	25	25	17	17	33	33	33	25	33	25	25	25	25	33	33	25	8	17	25	33	33	33	25	33	17	25	25	25	42	25	42	17	33	25	17	25	33	33
25	33	17	17	17	25	17	33	33	17	17	25	33	42	25	33	25	25	8	25	25	33	25	25	8	17	25	17	33	33	33	17	33	25	33	17	33	17	17	25	33	17	25	33	17	42	33	33	33	17
25	8	33	8	25	25	25	17	33	25	33	33	17	42	17	17	33	33	33	17	33	33	17	17	33	42	50	17	17	17	17	17	33	33	17	8	33	33	0	33	33	25	17	17	25	42	0	17	33	33
25	33	25	33	25	17	25	17	17	17	25	17	42	17	17	25	25	25	8	8	33	8	33	33	33	25	17	33	25	8	25	33	33	33	17	17	33	17	8	8	17	25	25	25	8	0	33	33	25	17
33	33	8	17	25	33	33	17	17	33	17	25	33	42	17	25	25	33	33	42	17	25	33	33	25	25	17	25	25	17	25	17	25	25	17	25	33	33	33	33	25	25	33	25	33	33	33	8	25	17
33	25	33	33	42	17	25	25	33	33	25	33	25	25	33	25	33	33	17	25	17	33	25	25	25	33	17	33	17	8	17	25	17	33	17	25	17	33	33	33	33	33	25	33	17	33	33	25	33	33
33	25	33	17	8	17	17	33	17	25	50	25	8	25	50	17	33	25	17	25	50	25	17	33	17	25	25	33	25	17	25	33	25	33	8	33	8	17	25	25	8	33	33	25	33	25	33	17	17	17
17	33	17	17	33	33	8	25	8	17	25	8	33	33	25	25	8	25	42	33	25	17	17	33	25	17	33	25	25	8	17	25	42	8	25	33	17	17	25	8	25	25	25	25	8	17	33	0	17	17
17	33	33	17	42	17	33	17	33	33	25	17	25	17	33	33	33	25	33	17	0	17	17	33	17	42	17	17	8	17	17	17	17	33	33	17	8	42	33	33	25	33	25	17	17	8	25	25	33	25
25	25	33	25	25	25	25	33	17	33	25	25	25	17	33	25	33	33	50	17	33	25	25	17	33	25	25	25	17	33	33	33	17	33	33	33	17	8	33	33	25	25	25	17	25	33	25	33	8	0
25	17	17	33	25	42	25	33	33	25	25	33	8	33	33	33	33	33	25	33	17	8	17	25	50	25	17	33	17	17	25	33	17	25	17	0	17	17	17	42	33	25	17	8	25	33	25	25	42	33
33	33	17	25	17	33	25	25	25	25	17	25	25	25	8	25	17	25	8	33	25	33	25	17	25	17	17	33	8	25	0	8	33	17	25	8	17	17	8	33	25	33	25	25	33	33	17	17	17	25
17	25	25	25	33	17	25	33	33	17	17	25	33	17	8	33	17	33	25	17	17	17	25	8	33	17	25	33	33	17	17	33	25	33	17	25	8	17	25	17	33	8	17	33	33	42	17	17	8	33
33	8	50	25	17	8	25	8	25	25	33	33	25	25	33	33	42	25	8	33	33	33	50	17	17	25	33	25	25	8	17	17	17	33	25	33	8	33	33	33	33	25	33	17	33	25	17	33	17	33
25	17	17	25	25	17	17	17	33	8	8	50	17	17	25	33	8	25	17	17	50	25	25	33	25	17	33	8	25	17	25	8	33	25	25	17	17	8	17	17	25	17	33	17	25	42	17	8	25	17
33	25	33	42	25	25	33	17	42	17	17	50	25	33	25	25	33	33	33	17	25	25	17	25	33	17	17	33	17	25	17	25	17	8	25	17	25	17	42	17	25	17	33	17	17	25	8	33	17	17
17	25	25	17	33	17	33	25	50	25	17	33	17	17	25	25	8	25	8	25	17	25	17	33	17	25	33	17	25	33	8	33	33	17	17	25	33	25	25	17	33	33	17	17	25	25	8	42	25	17
33	17	25	25	17	33	17	8	25	33	25	33	33	25	33	17	0	33	17	17	25	17	17	25	17	8	17	25	25	25	33	8	33	17	25	8	25	8	17	17	33	8	17	0	25	17	25	33	17	33
25	33	33	0	17	25	17	25	33	25	25	8	17	25	17	33	42	17	25	25	17	33	33	42	17	17	42	33	33	8	17	25	33	25	17	25	33	33	17	33	25	33	42	17	17	33	25	8	33	25
33	25	17	17	33	33	17	33	8	33	17	0	17	33	33	17	33	33	25	25	25	25	25	8	8	33	25	8	33	17	8	17	33	33	25	25	25	17	25	33	17	25	25	17	33	33	33	25	8	25
33	8	25	25	25	8	42	33	17	33	8	33	25	33	25	25	50	8	25	33	33	25	33	25	25	17	8	17	17	25	33	25	33	17	25	25	17	8	50	33	17	33	25	33	25	33	33	33	25	33
17	25	17	17	25	33	25	8	17	8	33	33	8	17	17	33	17	33	33	33	33	8	25	25	25	17	33	25	17	33	17	33	33	8	8	8	33	42	17	33	17	8	17	33	25	17	17	25	17	17
17	17	8	25	8	33	17	33	17	33	33	17	17	25	25	8	8	25	33	25	50	42	25	25	17	25	33	25	33	25	17	25	8	25	33	17	42	25	17	33	17	17	17	33	33	33	25	33	25	42
25	17	25	50	17	33	33	33	25	17	33	17	17	33	33	33	33	33	17	25	17	17	33	25	33	42	25	33	17	25	17	33	0	17	33	8	33	33	33	17	17	17	25	8	17	17	25	33	17	17
50	50	17	25	25	17	8	25	25	25	17	17	17	8	17	17	33	42	25	17	8	17	17	33	33	25	33	33	25	17	33	17	25	33	33	33	42	33	0	25	33	33	25	42	33	25	33	33	33	33
33	25	33	17	25	33	33	25	33	25	33	33	25	33	17	8	17	8	33	8	25	25	33	25	33	17	33	8	8	25	33	25	17	33	17	33	33	33	33	33	33	8	33	33	17	25	17	25	17	8
25	17	33	25	17	33	33	33	25	25	25	17	33	25	33	17	17	0	17	17	25	33	8	25	25	25	25	17	25	25	17	8	8	17	33	17	25	17	25	8	17	42	33	17	33	17	33	33	25	25
42	25	33	42	25	33	25	25	25	33	8	25	33	25	33	25	33	33	25	33	33	25	25	33	17	0	25	8	33	17	33	33	33	17	25	17	33	33	33	33	25	8	25	8	42	17	33	25	33	33
17	25	25	33	33	25	33	25	17	33	17	33	33	8	25	17	50	17	17	25	25	25	17	33	0	25	25	17	0	33	33	33	33	50	33	50	17	17	25	17	25	33	33	25	17	33	17	17	42	17
17	25	17	25	17	33	8	17	25	25	25	8	25	8	17	33	25	25	42	17	17	17	8	25	17	8	25	25	33	33	17	33	33	8	25	8	33	33	33	33	8	25	42	33	33	33	33	25	25	17
8	25	17	17	25	25	0	33	17	25	42	17	17	25	25	17	33	8	33	8	25	33	25	25	25	33	17	25	17	25	17	33	8	17	17	17	25	25	25	33	50	17	17	17	33	25	33	25	33	33
17	25	33	33	17	33	25	17	33	33	17	17	25	25	17	17	25	25	25	17	33	33	17	25	33	33	17	17	25	42	33	25	33	17	33	17	17	33	25	17	17	33	25	25	33	33	33	8	33	25
33	25	0	33	33	25	25	33	25	8	25	25	17	25	25	17	25	33	25	25	25	25	33	25	33	17	25	25	8	17	17	42	25	25	25	33	17	33	25	25	33	25	25	17	17	8	33	17	17	50
17	25	25	25	17	17	25	25	17	17	33	33	17	25	25	33	25	17	33	33	42	33	33	33	17	33	33	33	8	25	33	33	17	33	8	17	17	17	17	33	33	8	33	42	42	25	25	33	25	42
25	33	33	17	17	33	33	50	42	42	33	25	25	8	33	33	25	25	33	33	17	25	17	33	0	33	25	42	25	17	33	25	25	25	25	25	8	25	33	17	8	33	25	17	33	25	17	33	33	17
8	25	33	33	33	42	17	33	33	17	17	25	33	33	0	25	33	25	17	17	17	33	33	33	17	25	25	17	25	25	25	42	17	17	33	25	33	33	33	33	25	8	25	25	33	33	33	25	33	8
25	25	33	17	17	25	33	33	25	25	33	25	33	25	8	25	0	25	25	8	33	25	42	25	25	25	8	33	33	25	33	17	25	33	33	25	25	17	8	17	8	17	17	8	17	33	33	17	25	25
33	42	25	33	17	17	25	17	25	25	8	25	33	17	42	33	42	33	17	17	33	42	25	17	0	25	33	25	17	25	25	25	25	17	17	33	17	25	33	33	17	33	25	8	33	42	25	17	17	33
33	8	33	8	8	25	17	8	33	25	33	17	17	25	33	25	8	33	25	17	17	33	25	25	17	8	25	33	25	33	17	25	0	25	17	50	33	25	25	25	33	25	33	8	25	25	17	33	17	17
33	25	8	33	25	33	8	33	25	17	25	33	33	17	25	42	33	17	25	25	25	33	25	33	33	42	17	33	33	33	33	25	17	25	17	33	17	33	33	33	33	33	25	33	33	33	8	0	17	17
42	25	33	33	17	25	25	17	33	33	25	33	25	33	0	25	25	33	33	17	25	33	33	17	25	42	25	33	25	17	33	17	33	33	25	8	25	25	33	33	25	0	8	25	17	17	25	0	8	25
42	25	25	33	33	33	25	33	33	33	17	33	25	25	33	17	25	25	25	33	25	42	8	17	25	25	33	25	33	25	33	25	25	25	17	25	17	33	25	25	33	25	17	17	25	8	17	42	17	25
25	25	17	25	17	17	25	33	33	25	25	33	25	33	17	42	25	33	33	33	33	25	17	17	17	33	17	33	17	17	25	33	33	33	25	25	8	33	33	33	33	25	17	17	33	33	17	17	33	33
8	33	8	17	25	17	42	33	17	17	25	8	25	25	25	25	33	17	25	17	33	33	8	50	25	17	25	33	8	25	33	33	8	25	17	25	25	8	33	25	17	33	17	17	33	33	33	25	25	33
33	33	17	25	25	33	8	17	17	25	25	25	25	17	25	33	17	17	25	8	17	25	33	17	33	17	25	0	17	33	25	25	33	25	33	17	17	25	17	33	17	33	33	25	17	17	33	33	25	25
17	33	25	17	17	33	25	25	17	33	33	17	42	33	50	17	33	25	25	17	8	8	33	17	33	42	25	25	33	25	17	17	33	33	25	33	25	25	25	8	17	8	25	0	33	33	33	17	50	17
33	33	8	33	25	0	17	25	17	42	33	17	17	33	42	33	33	25	33	25	17	25	17	25	50	17	33	33	25	17	25	33	33	33	17	0	17	17	25	42	25	33	25	25	8	33	33	17	33	17
33	33	17	25	17	17	17	25	17	33	33	25	42	33	33	17	17	25	33	17	17	8	17	0	33	25	25	25	33	33	17	33	17	33	17	33	33	25	25	17	25	25	17	33	17	17	33	33	33	25
8	33	17	25	17	25	25	33	17	33	25	17	25	33	25	33	25	17	25	33	33	25	17	17	17	17	8	33	25	33	17	33	33	25	33	25	25	25	25	17	17	33	33	25	17	17	25	33	33	33
33	33	25	33	17	33	33	0	25	8	17	25	17	17	33	25	17	17	25	42	8	25	25	17	17	25	8	25	25	33	17	25	17	17	25	50	25	17	17	25	17	25	17	17	33	25	25	17	17	25
[truncated: 5,000 more columns]

## Sheet: Resampled 10,000 data sets-2
17	42	17	17	25	42	25	33	33	17	17	25	33	33	33	17	33	33	33	33	8	25	8	25	33	25	25	33	17	17	17	17	42	8	17	17	17	42	42	17	17	33	17	17	17	8	25	25	17	33
25	42	42	25	17	33	8	33	25	25	33	33	50	33	33	8	25	42	25	33	25	25	17	25	25	25	25	17	8	8	33	25	17	17	8	17	33	33	25	33	25	25	33	17	17	25	25	25	33	25
33	33	25	25	33	8	33	17	17	0	17	25	8	42	17	17	17	33	17	17	25	17	17	33	17	17	33	17	33	17	17	25	33	25	17	17	17	25	17	8	17	33	33	17	17	25	17	17	8	33
33	8	17	25	8	17	8	8	17	25	17	33	8	33	33	33	25	17	33	17	17	17	8	50	17	8	17	33	8	33	17	17	17	25	25	17	25	33	25	25	25	17	17	8	17	17	17	33	33	33
33	17	8	25	25	17	33	33	17	8	25	33	17	25	17	25	17	33	25	33	17	17	17	33	17	33	33	17	8	33	25	17	17	25	25	17	33	33	8	17	25	17	25	17	17	25	25	33	8	17
25	33	33	17	25	25	33	25	33	8	25	33	50	33	33	25	33	33	25	33	17	8	33	25	33	25	33	8	50	25	25	17	42	42	17	17	25	17	33	33	25	33	33	33	17	33	25	33	17	17
17	33	25	33	25	42	25	25	17	17	33	8	33	33	33	25	8	17	25	25	17	33	8	25	25	33	33	33	17	25	33	17	33	25	33	33	33	42	33	25	8	33	8	33	25	17	17	25	17	25
8	17	17	33	33	42	33	25	17	33	33	25	25	25	17	33	8	17	25	33	8	17	17	25	33	25	33	33	25	25	17	25	8	17	33	17	25	25	25	25	17	25	25	17	8	25	25	25	25	42
8	25	25	8	17	42	25	42	42	17	17	17	17	33	8	17	33	17	33	25	33	33	8	25	17	17	17	17	17	17	17	33	17	17	25	17	17	17	17	17	8	33	33	42	25	17	17	17	8	25
17	25	33	33	42	25	25	33	25	33	42	33	25	17	33	33	33	17	42	17	33	33	17	25	8	25	25	25	33	33	25	17	33	33	25	33	33	17	33	17	8	8	33	33	8	25	17	33	25	25
25	33	33	33	17	17	33	17	25	25	25	33	25	25	17	25	25	33	17	25	17	8	17	17	8	33	17	25	17	25	42	8	25	25	33	33	33	17	25	17	17	25	17	17	42	33	33	25	33	50
25	33	17	17	25	25	25	25	25	8	17	0	0	33	17	25	33	17	33	17	25	17	8	33	42	33	42	25	42	25	25	33	0	33	17	17	25	8	33	25	17	42	17	25	25	25	25	33	25	8
25	33	50	33	17	33	25	25	17	8	17	33	8	25	33	0	25	17	25	17	33	25	33	42	17	17	25	17	8	33	25	50	25	17	25	17	25	8	8	33	25	33	25	17	17	17	17	25	8	42
17	42	17	42	17	25	25	33	17	25	17	25	33	25	33	0	25	17	25	17	42	33	33	8	33	50	33	25	25	17	33	17	33	25	17	25	25	17	25	33	25	33	8	25	33	8	25	33	17	25
25	25	17	25	25	25	25	33	25	33	25	25	17	25	8	17	25	17	25	17	25	25	17	25	33	25	33	17	42	25	25	50	25	17	33	25	17	33	25	17	17	8	25	50	25	17	8	25	25	25
8	25	17	25	33	17	25	17	33	33	33	33	25	25	33	17	33	17	33	17	33	25	42	17	42	33	8	0	33	42	17	33	25	33	17	25	33	25	17	50	25	25	17	17	50	25	25	17	17	17
33	25	33	25	8	42	33	33	17	25	25	33	33	17	17	25	33	33	33	25	33	17	25	33	8	33	25	33	17	17	8	17	42	17	8	8	17	33	17	25	8	17	25	25	17	17	8	50	25	33
25	25	25	17	33	0	33	25	25	17	17	17	17	33	33	25	25	25	25	25	33	25	25	17	33	25	17	17	25	17	33	17	8	25	33	33	17	25	17	25	25	17	33	8	17	25	17	33	25	25
33	25	25	8	17	33	8	25	8	33	25	25	25	25	17	33	33	33	33	25	33	33	42	25	0	17	33	33	25	25	17	25	33	0	25	17	25	25	25	17	50	25	33	33	33	25	33	33	25	42
25	17	25	17	33	17	42	33	33	17	25	25	33	17	17	33	25	25	17	17	25	25	25	25	25	25	33	17	17	17	33	33	33	33	25	33	25	25	17	33	33	8	8	33	8	17	17	8	33	42
33	25	25	17	17	25	42	25	33	17	33	25	33	33	17	17	42	25	25	33	50	33	33	8	25	33	25	25	0	42	17	33	25	8	25	33	8	25	17	25	33	17	17	33	25	25	25	33	42	33
17	25	42	33	33	8	17	33	8	33	25	17	25	25	33	33	33	8	33	17	8	33	8	33	33	42	17	42	25	33	33	8	25	33	8	33	0	17	25	25	33	33	17	33	33	17	25	25	25	17
25	25	0	17	33	33	17	33	33	25	17	33	33	42	25	8	33	25	42	25	33	8	25	17	33	33	33	17	17	33	25	33	25	8	17	25	25	25	33	25	33	25	17	25	25	17	25	33	33	25
25	17	17	33	17	17	17	25	17	8	33	33	33	17	8	33	33	42	17	8	33	25	17	25	33	25	17	8	33	8	33	25	17	25	25	33	25	17	33	17	25	17	8	25	33	17	25	33	33	33
8	25	25	33	17	25	25	33	17	17	25	42	25	33	25	17	25	17	25	42	25	25	25	25	25	25	25	25	17	17	17	17	8	25	25	17	17	17	33	33	25	25	33	33	8	25	8	17	25	33
17	25	33	25	33	25	25	33	25	33	33	17	33	17	33	25	25	17	25	17	17	33	8	17	25	25	33	25	17	17	33	25	25	25	33	33	33	25	17	33	25	17	25	33	33	33	25	33	33	25
25	33	25	25	25	25	17	50	25	33	33	17	17	17	25	33	42	25	33	17	8	17	25	17	17	33	8	17	25	17	33	17	25	25	33	33	33	25	25	17	17	33	33	0	33	17	33	17	17	33
0	33	25	33	25	17	8	25	17	33	42	33	8	17	17	8	42	33	17	42	17	8	25	25	42	25	25	17	33	17	33	25	17	25	8	25	25	17	17	42	25	33	25	17	25	25	17	25	0	33
8	17	17	17	33	17	25	25	25	33	33	25	25	17	33	17	17	25	33	42	33	50	17	8	8	33	25	25	17	33	33	42	33	17	25	25	33	25	25	8	17	17	42	25	8	17	25	25	17	25
25	17	17	17	25	33	33	17	8	17	25	17	33	25	33	33	25	33	17	17	25	17	25	25	25	25	17	8	25	33	33	8	33	33	33	8	25	0	25	17	25	33	42	8	0	17	25	25	17	8
33	33	25	17	8	33	8	33	17	33	25	42	42	17	33	17	25	33	33	42	33	25	25	25	8	8	25	33	33	33	17	25	42	33	17	33	33	33	17	25	33	17	25	25	33	25	17	33	25	33
17	33	25	17	17	33	33	25	25	17	25	25	25	25	25	17	17	33	17	33	17	33	25	33	25	33	25	17	25	33	25	42	17	8	33	25	42	33	42	33	33	25	25	8	33	33	25	33	25	25
17	25	8	33	17	25	25	25	33	33	42	17	33	17	25	0	17	25	33	17	17	25	8	25	25	33	33	17	33	33	17	17	25	17	8	25	17	17	25	33	25	33	25	25	33	25	33	25	17	25
25	25	17	33	25	17	8	17	25	25	25	33	17	17	33	33	25	33	8	33	25	17	17	0	17	25	25	33	17	25	33	17	17	8	25	25	42	8	33	17	33	33	25	25	33	17	25	33	17	25
42	25	33	33	17	33	17	17	33	33	33	33	17	33	25	25	33	33	50	33	17	25	33	33	8	25	33	25	17	25	25	33	42	25	42	25	25	25	17	33	25	33	33	33	25	33	17	33	42	33
17	8	25	50	33	17	17	17	33	33	33	17	33	17	17	25	33	17	8	17	25	8	17	17	33	25	33	25	17	33	33	25	25	25	17	25	50	17	8	8	17	17	25	33	33	25	17	33	25	25
8	25	17	17	17	33	17	33	25	33	17	17	17	33	25	25	17	17	25	17	17	33	33	33	8	33	33	33	25	25	17	33	33	25	8	33	17	17	33	33	25	17	17	25	17	33	33	17	17	17
33	33	8	8	25	17	50	25	8	33	33	17	8	8	17	8	17	33	42	8	8	33	33	17	25	17	33	33	17	25	33	33	25	25	33	17	25	25	33	25	25	17	17	25	17	33	25	8	17	25
33	33	17	33	42	25	42	8	17	17	8	17	33	33	33	33	25	33	25	25	8	17	33	17	17	25	17	17	25	33	42	8	25	17	25	25	25	17	42	25	25	8	25	17	33	33	25	25	25	25
17	33	25	25	25	17	25	17	17	8	33	42	33	25	25	17	25	33	33	17	25	25	42	17	25	17	17	33	17	33	33	33	33	25	25	33	25	17	50	8	33	8	17	8	8	42	33	33	33	25
25	25	33	33	17	25	25	17	8	17	25	25	17	33	33	25	17	8	33	17	25	33	25	17	33	25	25	17	25	25	17	33	33	33	33	17	17	25	33	17	17	25	25	25	42	33	25	17	17	17
25	17	33	17	17	25	8	33	33	17	17	25	17	25	33	25	33	8	33	33	33	17	17	33	25	33	33	17	25	33	25	33	17	25	33	33	33	33	8	0	33	8	25	33	25	33	25	25	33	33
8	17	8	33	25	25	8	25	8	0	33	25	17	33	25	8	17	17	25	25	17	25	33	25	17	25	33	25	25	33	33	8	17	8	17	25	17	42	17	25	33	8	17	8	25	25	17	33	33	25
17	17	0	50	25	33	17	17	33	25	25	33	33	33	25	33	25	25	33	17	25	25	33	25	33	25	25	33	8	33	8	25	25	25	17	33	17	25	17	25	33	17	17	17	8	25	8	25	33	8
17	17	25	25	33	25	42	33	25	25	17	33	17	17	17	17	25	17	8	33	25	33	25	17	33	25	33	17	8	33	33	8	25	17	33	33	17	50	25	17	42	33	25	25	17	25	25	25	33	17
33	42	33	25	25	42	42	33	33	33	8	25	33	17	17	25	17	25	25	33	8	33	25	33	33	8	25	42	33	17	25	0	33	25	17	25	33	42	25	33	17	33	33	33	17	0	8	17	25	33
17	25	17	50	42	33	17	33	25	33	17	33	17	33	17	25	42	17	33	33	33	33	25	25	25	17	33	33	25	17	17	33	25	33	33	33	17	17	25	17	25	25	17	25	17	33	33	33	33	25
0	33	17	25	25	25	25	25	33	42	17	33	33	25	33	33	25	25	25	17	17	42	8	25	33	33	25	33	17	25	33	33	17	50	17	33	50	8	25	25	25	25	17	17	25	33	25	17	0	33
17	25	17	33	8	42	17	33	25	33	33	25	25	33	25	17	33	17	17	8	25	25	33	33	25	33	33	33	17	33	17	33	33	25	33	17	17	33	33	33	33	25	25	33	25	33	25	17	8	33
33	33	25	33	25	17	33	25	17	8	17	25	17	33	33	33	33	33	33	17	25	33	25	33	25	33	8	25	0	33	25	8	25	25	25	33	17	17	25	25	25	17	33	25	8	25	33	33	33	17
[truncated: 5,000 more columns]

## Sheet: Difference of means_1 and 2
4.96	-0.56	0.76	-1.78	-0.96	-0.42	-1.16	-1.52	2.2	1.86	-0.7	-2.02	0.06	-1	0.36	3.36	-0.72	0.92	-1.66	-1.04	1.86	0.66	1.04	0.66	-0.44	-2.02	-1.6	1.24	0.42	-3.12	-2.46	1.64	-0.92	2.12	-0.28	-1.84	-2.04	0.26	-0.22	2.26	0.16	0.44	1.52	-2.26	3.14	2.62	2.58	-2.96	1.84	-2.28
[truncated: 5,000 more columns]
