# Supplementary material for: Magnetic sense-dependent probabilistic decision-making in humans
Source: Front Neurosci. 2025 Mar 7;19:1497021. doi: 10.3389/fnins.2025.1497021 (PMC11925921; doi:10.3389/fnins.2025.1497021)
Supplement: Supplementary file 7 [file Data_Sheet_7.zip › #11.xlsx]

## Sheet: Original data
42
8
17
33
17
42
25
25
25
25
0
42
17
33
42
17
25
25
25
33
8
25
33
17
17
8
25
25
42
25
25
33
25
8
17
25
25
33
33
17
25
25
33
25
25
25
33
25
17
42
33
8
17
17
33
17
33
33
17
8
25
33
25
17
25
25
8
0
25
25
33
17
17
25
25
8
42
33
8
33
33
8
17
25
0
33
17
25
25
25
42
17
25
33
33
17
8
17
42
25

## Sheet: Resampled 10,000 data sets-1
33	25	17	25	33	42	8	33	17	17	33	33	25	33	42	17	42	25	25	17	42	8	33	33	33	25	8	8	33	25	33	17	17	42	25	42	33	25	42	33	25	17	17	8	25	25	25	17	17	25
25	0	25	25	42	42	8	17	8	25	25	8	33	33	17	17	25	17	42	17	8	25	33	17	25	8	42	25	8	33	25	42	8	17	25	17	25	25	17	25	25	42	17	25	8	17	17	17	0	25
33	25	17	33	8	25	33	25	17	25	8	0	17	33	33	8	25	25	33	33	8	0	33	8	17	42	25	33	33	25	33	25	25	25	42	33	25	0	25	33	8	25	42	25	8	8	25	8	17	25
25	25	25	25	8	0	25	17	42	42	33	42	8	42	25	25	33	25	8	25	25	33	33	33	17	42	33	0	33	8	25	17	33	17	8	25	42	0	33	17	33	42	0	8	8	17	17	17	42	25
25	25	8	33	25	17	42	25	25	17	17	25	25	8	25	25	33	33	17	33	0	25	33	42	42	8	33	8	25	33	8	25	17	25	8	25	33	25	8	25	33	25	25	17	25	25	25	25	8	25
25	25	33	33	25	17	25	25	8	8	17	8	25	17	33	33	17	25	0	33	25	8	33	33	25	0	25	25	17	25	25	33	33	17	25	8	17	25	33	25	33	17	17	25	17	25	42	33	0	17
0	25	17	8	8	25	25	33	25	33	17	25	25	33	17	33	42	33	17	33	25	25	33	8	25	25	25	25	33	33	25	33	33	42	17	42	8	33	25	42	0	25	25	33	25	17	25	33	25	17
25	25	25	25	17	25	33	25	8	0	17	33	25	25	25	17	0	33	33	33	25	33	8	0	42	25	25	25	25	8	25	17	25	42	42	17	17	25	17	17	25	33	0	33	25	25	33	33	17	25
33	33	25	25	25	0	25	33	17	25	25	33	42	17	0	8	33	25	25	33	25	8	17	33	25	33	33	33	33	25	25	17	17	33	8	33	25	25	25	8	25	17	33	42	25	25	8	25	8	17
33	25	25	17	17	8	25	8	33	25	33	25	25	42	33	33	17	42	42	17	33	25	8	33	25	25	17	25	33	25	17	25	8	33	25	25	33	8	25	25	17	25	17	33	42	42	33	17	25	25
33	33	25	25	42	33	25	17	33	8	25	8	8	17	8	25	33	33	42	42	17	0	42	25	33	17	25	25	8	17	25	17	17	33	33	25	17	8	17	25	25	17	33	33	25	33	25	25	25	17
25	25	25	33	25	25	17	25	25	17	25	25	25	8	25	33	17	17	33	33	25	8	25	33	17	33	8	8	8	17	8	25	8	8	17	33	17	25	25	33	33	8	42	17	17	25	25	17	25	33
25	17	17	17	42	17	8	33	0	17	17	25	25	8	42	25	25	33	33	25	17	25	17	42	42	8	25	33	42	25	25	17	17	33	25	8	0	33	17	25	17	42	25	25	8	25	33	17	17	25
33	17	33	0	25	25	25	17	8	25	25	25	25	17	25	33	17	25	25	25	33	25	17	42	8	8	17	17	17	17	42	25	0	25	33	25	42	42	25	33	42	33	25	17	33	42	17	0	8	33
25	17	17	42	25	25	33	17	25	17	17	25	33	42	17	17	25	17	33	17	42	33	25	42	25	25	42	25	25	17	33	17	25	25	17	33	25	42	17	25	17	25	17	42	17	25	25	33	25	25
25	17	25	17	33	33	8	17	17	25	17	25	42	17	25	33	25	17	0	25	25	17	8	17	8	25	42	25	33	25	17	25	17	25	42	25	33	17	17	42	25	8	17	25	25	25	17	25	25	8
33	33	25	33	17	33	25	33	33	25	25	25	17	17	33	42	25	33	25	17	33	8	25	17	17	0	33	33	25	33	25	25	0	33	8	42	25	8	25	25	8	25	25	25	33	25	25	25	33	42
33	25	8	25	17	17	17	25	25	25	33	25	33	8	33	25	33	17	8	33	17	33	33	33	42	42	33	33	33	17	25	25	42	8	8	33	33	33	33	25	42	17	17	33	25	17	33	33	25	25
17	8	17	25	42	8	25	25	25	25	8	17	17	17	42	25	33	33	25	8	33	8	42	42	8	33	17	33	17	33	17	25	33	17	25	42	25	8	33	25	8	25	17	25	17	33	8	33	33	17
33	8	17	25	8	17	17	17	42	8	17	25	33	25	25	25	42	25	17	17	17	25	25	0	25	25	8	25	33	25	17	17	42	33	42	25	8	25	17	42	33	17	8	17	8	33	25	25	33	25
33	25	8	8	33	33	33	33	33	25	25	25	42	8	25	25	8	33	25	33	42	8	25	25	33	25	33	42	25	8	42	25	25	25	33	25	25	8	17	25	33	25	25	42	33	17	42	17	33	42
17	0	8	25	8	42	25	25	25	33	25	25	8	33	25	25	42	42	42	25	42	8	17	33	33	33	17	42	8	8	0	33	25	8	8	17	33	33	25	25	17	25	33	42	0	17	8	25	42	42
17	8	25	42	17	17	42	42	25	33	33	0	33	42	33	25	42	17	25	33	17	42	25	17	42	17	25	17	8	17	17	33	17	25	17	25	42	17	33	25	33	8	25	8	8	33	33	17	8	8
25	33	42	17	33	33	8	25	17	33	8	17	25	25	33	25	25	8	33	42	25	33	17	25	25	25	33	33	8	25	17	42	33	33	25	42	33	17	17	25	33	25	25	17	33	25	25	25	25	42
25	33	33	25	17	25	17	25	42	33	17	17	33	25	17	25	17	25	17	25	33	8	25	25	25	25	8	25	8	42	25	17	25	17	25	25	25	33	33	25	25	25	25	33	17	42	17	17	25	8
8	25	33	25	17	42	17	33	25	25	8	25	25	42	33	33	17	25	42	17	8	17	25	25	25	17	33	17	33	8	25	25	8	25	33	17	42	25	33	33	8	25	33	33	17	25	17	33	8	8
17	17	25	33	33	25	25	17	17	25	17	17	25	33	8	33	33	33	8	25	8	25	25	25	0	25	25	33	33	33	42	33	17	25	8	17	42	33	33	33	42	17	33	25	25	33	25	17	33	25
25	17	33	25	42	33	17	42	8	25	42	25	25	25	8	25	33	17	17	42	25	17	8	25	42	33	8	33	25	42	33	42	25	25	8	33	33	0	25	0	0	17	33	33	17	8	33	25	17	25
33	25	17	17	25	17	17	17	25	17	8	33	8	25	42	17	25	33	17	8	25	8	8	17	25	8	8	8	25	8	33	17	17	25	33	42	8	33	25	25	8	8	25	25	25	33	25	42	25	33
33	25	25	33	17	8	8	25	17	25	17	25	33	25	33	17	25	25	17	33	8	17	33	17	25	33	25	25	17	25	42	25	33	8	25	17	33	42	17	25	8	17	33	25	25	33	8	8	17	33
25	17	33	25	25	33	25	42	25	33	33	42	25	33	17	33	33	25	17	25	17	33	25	42	8	33	17	0	25	42	42	42	33	8	8	25	33	25	25	25	33	8	8	33	33	33	25	25	25	17
25	17	33	33	42	17	25	25	25	33	42	33	33	17	0	25	17	8	42	25	17	25	42	25	42	42	17	25	25	42	17	25	25	25	33	25	33	8	25	17	8	33	25	33	33	42	8	17	25	17
17	25	17	42	42	17	17	33	17	25	17	42	17	33	25	42	17	33	25	42	25	25	17	17	33	33	25	17	42	25	25	25	8	25	17	17	33	33	17	33	17	17	25	25	25	8	33	17	25	25
25	25	25	8	42	42	25	42	17	17	25	25	33	25	25	33	17	17	25	33	25	42	25	8	33	8	25	25	25	42	25	17	25	8	42	25	25	42	25	25	33	25	25	8	25	33	17	25	42	42
17	8	33	25	33	25	25	33	33	25	8	33	25	17	25	17	33	25	25	8	8	17	25	17	33	17	33	25	25	8	33	25	17	8	25	25	33	25	25	25	25	25	17	0	17	42	25	8	25	25
25	25	17	25	25	33	25	17	25	17	17	25	25	25	25	17	25	33	33	25	17	33	25	33	25	25	8	33	33	42	42	42	25	17	42	25	8	17	25	33	42	17	25	25	25	25	42	33	17	25
8	25	17	17	33	25	33	17	25	33	33	33	42	33	33	25	25	42	17	17	42	33	25	25	25	42	17	0	25	25	33	25	25	33	33	8	25	42	25	33	42	33	33	25	33	17	25	17	25	33
25	25	17	25	25	0	33	33	17	17	17	25	33	33	25	33	25	17	25	25	8	25	25	17	33	33	17	17	17	33	17	25	17	25	25	17	17	33	25	25	33	33	17	0	33	33	25	33	17	17
17	25	0	33	8	25	42	8	25	8	8	17	25	25	25	0	33	25	25	8	25	25	8	17	42	0	17	33	17	17	25	0	8	8	17	25	17	25	17	25	8	42	42	33	33	17	33	17	25	0
17	17	25	17	25	42	25	17	42	25	25	25	8	17	25	25	33	17	33	25	8	17	8	25	17	33	33	33	17	17	25	25	0	17	33	33	25	25	33	17	33	25	0	17	25	25	8	17	33	17
0	17	33	25	42	25	25	8	17	33	25	25	42	8	33	25	0	0	33	17	25	17	25	17	25	25	33	25	25	8	42	17	25	25	25	8	33	17	8	42	42	25	25	25	17	25	25	8	42	25
25	25	17	17	8	8	25	25	25	17	33	33	8	33	17	25	33	25	25	25	33	33	17	25	33	17	33	25	33	33	33	25	8	25	25	17	17	33	25	33	33	17	25	25	25	17	25	0	17	8
25	0	25	17	33	8	8	25	25	42	33	25	33	33	33	25	8	33	33	25	25	33	8	33	25	33	33	42	25	17	33	8	33	0	8	33	25	42	17	0	17	33	25	25	17	17	25	25	17	25
25	42	33	25	25	25	17	25	25	42	33	0	25	33	25	33	0	17	25	25	0	25	42	42	25	42	25	17	0	33	42	25	25	25	33	8	33	42	25	25	25	33	25	33	33	17	33	25	17	33
8	17	17	17	25	25	25	33	17	25	33	42	17	33	25	33	25	25	17	17	17	25	25	25	0	8	17	8	42	8	33	25	33	25	33	8	25	33	42	33	25	17	33	25	33	25	17	33	33	33
0	33	17	33	25	25	17	25	33	8	8	17	25	25	17	25	33	33	8	17	33	33	42	25	8	17	25	33	33	8	42	17	33	25	33	25	33	42	25	8	8	33	25	42	8	17	17	17	17	25
33	17	8	33	8	25	33	25	0	25	17	25	17	33	25	8	25	25	33	33	25	25	33	33	25	33	42	8	8	17	25	42	17	25	42	17	17	42	0	0	25	17	17	33	25	25	8	42	25	17
8	25	33	0	33	25	25	17	42	25	33	25	33	33	33	42	17	17	25	33	33	17	25	0	17	25	33	33	25	8	42	8	33	33	17	25	25	17	42	42	25	33	42	25	25	33	25	33	25	25
33	8	25	0	8	25	33	17	42	25	25	25	25	25	0	33	17	25	0	17	42	42	33	42	25	0	33	33	0	17	33	42	8	17	33	0	17	33	17	17	33	17	33	17	8	33	8	42	33	8
25	25	17	17	25	33	25	8	17	0	17	8	8	25	25	25	25	25	17	25	33	25	17	42	8	33	25	25	25	25	25	17	42	25	17	8	33	25	17	17	25	42	42	25	25	17	33	33	25	8
[truncated: 5,000 more columns]

## Sheet: Resampled 10,000 data sets-2
25	25	33	25	17	33	17	25	25	17	33	17	17	33	8	42	8	8	25	25	8	33	25	42	17	17	33	33	25	33	17	25	8	25	17	25	33	17	25	33	25	0	25	42	42	25	25	33	33	25
8	25	33	33	0	33	25	17	25	42	33	8	0	33	42	17	17	25	33	25	33	25	42	33	33	25	8	8	42	25	25	17	33	25	25	17	33	17	25	33	33	33	8	17	8	25	17	25	8	17
17	17	33	25	25	33	17	33	25	25	17	17	25	25	42	42	17	25	8	25	33	17	25	33	42	17	25	42	33	33	42	42	25	33	25	17	42	17	33	17	25	25	42	33	17	8	25	0	33	17
25	25	0	33	25	8	17	33	17	8	17	8	25	33	0	17	33	17	33	25	25	17	33	17	17	17	25	17	25	25	25	42	8	25	33	25	33	17	42	8	8	33	25	33	25	17	25	33	8	25
17	17	25	17	33	8	25	33	33	25	42	25	17	17	17	17	42	33	25	17	25	42	25	25	25	17	42	25	33	25	25	33	25	33	25	25	42	33	25	17	17	8	25	25	25	25	25	33	33	17
17	17	42	17	17	17	25	33	25	25	33	25	33	33	25	17	8	33	33	33	25	25	17	8	0	25	25	8	25	25	8	25	8	25	17	8	8	17	17	42	33	8	33	33	25	42	17	8	25	8
33	25	8	17	25	0	17	42	42	25	25	25	25	33	33	17	17	42	25	25	17	17	17	25	17	8	33	25	8	42	42	17	25	25	25	17	42	25	25	8	25	25	42	25	25	8	17	17	17	17
25	17	33	8	33	33	25	25	25	42	25	25	33	25	17	25	8	25	33	33	17	8	42	25	8	25	25	33	17	25	33	25	33	8	25	25	17	42	17	0	42	25	33	25	25	25	25	8	25	25
42	8	33	17	25	25	33	25	33	17	25	33	25	0	25	25	33	17	42	17	33	25	25	8	17	25	8	25	33	33	33	33	0	8	25	17	42	42	33	33	25	8	25	25	0	42	25	33	25	25
33	17	42	25	0	17	25	25	25	25	25	17	33	25	25	17	17	42	25	25	25	25	42	25	25	17	17	17	33	17	33	25	8	33	25	33	8	25	42	17	17	42	0	42	25	42	25	25	25	25
17	25	25	25	17	17	25	17	25	25	33	25	33	33	25	17	33	25	25	25	42	25	25	25	33	42	17	17	25	8	17	42	25	25	33	25	42	25	17	8	25	8	42	25	17	42	17	25	33	17
0	8	17	25	33	25	17	25	8	25	25	8	42	8	17	17	25	33	33	33	33	25	25	42	25	25	33	33	8	33	25	33	33	25	8	17	25	25	33	8	42	33	33	25	17	17	42	25	0	33
25	25	25	25	25	42	33	25	17	17	25	25	8	25	25	33	42	33	25	17	17	25	25	25	25	25	42	25	17	42	25	25	8	8	25	25	25	25	42	17	8	25	17	0	25	17	17	17	25	42
17	33	25	25	17	8	25	8	25	25	8	33	25	33	25	33	25	33	8	42	42	25	25	42	17	25	25	8	33	42	25	8	33	25	42	25	25	17	8	25	17	33	25	25	8	17	17	25	17	33
25	25	25	25	17	42	25	33	42	17	8	0	25	42	33	17	33	25	17	33	0	25	25	17	25	25	33	33	8	33	33	33	8	17	25	33	8	17	33	42	17	17	8	25	25	42	0	25	33	17
8	25	8	17	33	25	33	17	17	0	25	17	25	33	25	25	17	42	42	8	42	17	25	33	33	33	33	25	42	33	33	33	17	42	25	17	25	25	25	17	33	33	17	42	25	17	17	17	17	33
17	42	25	25	8	17	17	17	25	17	17	25	25	25	17	25	33	33	25	8	25	33	25	25	25	25	17	25	17	17	33	17	17	42	33	25	17	33	33	25	25	17	8	25	33	8	33	25	8	17
25	42	25	25	42	33	33	42	17	42	17	17	33	25	42	33	8	17	25	17	8	8	17	8	33	25	17	17	42	8	33	42	42	42	25	25	8	17	17	42	17	8	8	25	25	17	33	42	25	25
8	42	33	25	25	17	8	17	17	17	25	42	25	25	25	25	25	8	25	25	8	25	8	33	17	8	25	33	25	42	17	8	25	25	25	17	25	8	17	42	42	33	25	25	8	42	33	25	25	42
0	17	25	33	25	17	33	17	0	17	33	17	33	25	33	17	17	25	25	25	33	25	25	25	33	33	25	25	42	25	33	42	0	17	17	25	33	33	33	25	8	25	17	25	25	33	25	42	25	17
25	25	42	17	25	17	8	33	17	25	42	25	17	25	17	17	25	17	17	25	25	25	25	8	25	25	33	25	25	17	25	8	17	25	17	8	0	42	33	17	25	8	25	25	25	8	17	33	17	33
42	25	25	25	42	33	25	25	8	25	33	17	33	42	33	42	25	33	0	25	17	33	25	33	17	25	17	25	25	25	25	25	17	42	42	42	42	42	17	25	25	33	25	25	25	25	8	33	8	33
33	8	17	33	25	42	25	25	8	17	25	8	17	33	17	8	42	8	33	25	8	25	8	33	42	33	25	8	25	25	42	42	25	25	33	25	17	42	33	8	25	0	8	42	25	25	17	33	33	17
25	17	33	42	33	8	33	25	8	25	25	25	17	17	25	25	25	42	17	33	17	25	42	8	33	17	33	25	33	42	42	25	25	25	17	25	8	8	25	0	25	8	17	8	17	17	25	33	17	17
0	17	17	33	33	33	33	33	33	8	25	17	0	8	33	25	17	33	33	17	25	17	33	8	33	25	8	42	33	8	25	8	33	8	33	33	8	25	25	17	25	17	33	17	25	42	33	42	0	33
17	33	25	25	17	8	25	25	33	25	17	17	33	25	33	42	17	25	25	8	25	0	25	17	25	25	8	42	33	33	8	42	33	33	25	42	25	25	42	25	8	8	8	25	8	8	25	25	33	8
33	0	25	17	33	25	8	17	33	17	25	25	25	25	25	33	25	42	8	8	33	25	25	8	25	8	17	17	42	25	25	8	25	42	25	25	25	17	33	17	8	17	33	25	25	33	33	25	33	25
25	25	8	17	42	33	8	25	33	25	8	17	33	25	33	17	25	33	33	8	25	33	42	17	25	25	33	33	17	42	33	8	25	8	33	33	17	17	33	8	42	25	25	33	42	17	8	33	25	17
17	8	17	33	17	25	33	33	0	25	25	33	8	25	17	25	8	25	17	17	33	25	17	42	8	8	17	8	25	33	25	42	8	17	25	33	42	33	8	25	25	17	8	8	8	8	33	25	33	25
17	33	17	17	17	17	17	17	8	25	25	33	33	33	17	33	17	25	25	25	25	17	17	25	25	33	25	25	33	17	25	25	17	33	42	17	8	17	8	17	0	42	8	8	33	25	17	8	42	33
33	17	25	8	17	33	33	8	8	25	25	33	42	25	25	17	33	17	25	25	8	8	25	25	25	33	25	25	33	25	8	8	17	17	25	33	33	17	25	25	33	0	33	17	42	33	17	42	33	8
17	33	33	25	42	8	25	25	42	25	33	25	25	17	25	33	33	33	17	8	17	33	25	42	25	17	25	17	25	25	25	33	17	17	25	25	0	42	8	17	33	17	8	33	25	8	33	8	17	25
42	33	8	25	25	25	33	8	33	25	42	17	25	42	33	33	25	25	33	33	25	25	25	33	8	8	0	17	17	25	42	8	25	25	17	33	17	17	17	17	25	25	25	42	17	25	25	25	33	25
17	42	25	33	17	17	25	42	8	42	8	25	25	33	33	33	42	25	25	33	33	42	33	25	25	42	33	25	17	33	33	25	17	8	25	33	25	0	25	17	0	17	25	0	33	42	33	33	8	33
8	25	25	33	17	25	25	17	17	33	33	8	17	33	25	33	33	33	25	33	33	17	25	17	17	0	33	25	25	8	0	33	33	25	0	17	33	17	33	17	33	42	25	25	17	25	25	17	33	42
0	25	25	17	33	0	33	17	33	33	33	25	25	42	25	8	33	33	33	25	17	8	0	17	25	0	25	17	17	33	33	33	33	25	8	33	25	8	25	42	17	33	33	17	25	33	8	17	25	25
17	33	42	25	42	25	17	25	25	25	25	17	17	17	42	25	25	25	25	17	25	25	25	17	33	25	25	33	25	33	25	17	17	33	17	25	33	25	33	17	33	33	25	17	25	33	17	17	25	25
25	17	17	33	17	33	25	25	25	25	0	42	25	25	42	33	25	33	25	25	25	25	33	17	33	33	17	33	33	33	25	25	8	17	25	25	25	25	33	33	25	8	17	17	17	25	33	8	8	33
0	33	33	25	17	8	25	42	33	25	25	17	25	42	17	8	25	33	42	33	42	17	33	25	25	25	17	8	25	25	25	17	17	33	25	33	17	17	33	17	42	25	25	33	33	25	25	17	33	8
33	25	8	25	25	42	17	25	8	0	25	25	17	25	25	42	33	25	25	42	17	25	17	42	42	33	25	42	8	17	25	17	8	8	25	25	33	8	42	25	33	33	8	33	17	33	17	33	33	33
25	25	17	25	17	25	17	25	8	33	17	25	17	8	25	25	42	17	17	17	25	25	42	8	17	17	42	25	25	25	17	42	42	25	42	8	25	8	8	17	25	33	25	25	25	33	25	42	42	25
8	25	25	25	42	0	25	0	8	25	17	33	33	8	33	17	25	33	25	42	25	33	42	17	25	8	25	17	17	33	25	33	25	33	42	42	25	17	33	25	0	42	17	33	25	25	33	17	17	33
17	25	8	17	33	25	25	25	8	25	17	8	17	42	8	25	17	25	25	25	25	17	17	8	8	25	25	25	25	17	33	25	25	17	25	25	17	17	17	25	25	33	33	25	8	0	17	33	8	25
25	25	25	42	42	42	25	25	17	25	17	33	25	42	42	42	17	8	25	42	17	17	17	17	25	8	17	25	0	8	33	17	42	17	8	8	33	42	8	33	25	33	17	8	33	42	42	42	25	25
25	8	25	33	17	8	42	8	33	25	33	17	33	25	8	25	8	25	17	8	33	17	25	17	8	25	33	17	33	33	25	17	25	25	33	42	25	8	33	17	17	42	17	25	33	25	25	33	25	0
17	8	33	25	0	25	25	42	42	25	42	25	17	17	8	25	25	0	25	25	33	33	25	17	33	25	25	25	25	25	25	25	33	25	17	25	33	33	25	17	8	8	25	33	25	25	8	17	25	17
0	42	33	25	17	33	33	33	17	17	33	17	0	0	42	25	42	0	42	17	25	17	25	8	33	17	17	25	25	25	25	42	17	33	25	17	25	25	42	42	33	0	25	25	33	25	17	25	33	33
33	25	33	17	25	33	17	17	17	17	25	33	25	42	42	42	25	25	33	25	25	25	25	25	17	42	33	17	42	25	0	8	25	25	17	33	25	17	25	25	17	25	17	33	33	17	8	25	33	33
17	0	17	17	25	42	33	17	8	17	33	8	33	0	33	17	25	8	25	33	8	25	33	0	25	25	33	8	17	8	17	25	0	25	25	25	33	8	42	25	8	33	25	17	17	42	33	25	25	25
25	33	42	33	0	33	42	8	0	25	33	25	25	25	17	17	8	42	33	33	17	25	33	25	33	25	33	25	8	8	25	33	8	17	25	25	17	33	25	25	25	17	17	25	17	8	25	8	17	42
[truncated: 5,000 more columns]

## Sheet: Difference of means_1 and 2
3.06	-2.16	-2.46	-1.18	1.24	0.38	-1.32	0.5	2.44	-0.08	-2.82	2.14	1.46	-0.36	-1.22	0.06	0.5	-0.62	-1.46	1.02	-0.66	-0.92	-1.58	3.2	1.02	1.46	0.14	0.42	-1.9	-2.96	1.74	-0.9	0.84	-1.36	-0.24	-1.32	1.64	2.9	-2.74	3.4	1.28	1.78	2.56	0.48	-0.88	0.66	0.62	-2.12	-0.56	-1.32
[truncated: 5,000 more columns]
