# Supplementary material for: Magnetic sense-dependent probabilistic decision-making in humans
Source: Front Neurosci. 2025 Mar 7;19:1497021. doi: 10.3389/fnins.2025.1497021 (PMC11925921; doi:10.3389/fnins.2025.1497021)
Supplement: Supplementary file 8 [file Data_Sheet_8.zip]

Archive with 7 entries (7 files):
- #15.xlsx
- #16.xlsx
- #17.xlsx
- #18.xlsx
- #19.xlsx
- #20.xlsx
- #21.xlsx
