# Supplementary material for: Magnetic sense-dependent probabilistic decision-making in humans
Source: Front Neurosci. 2025 Mar 7;19:1497021. doi: 10.3389/fnins.2025.1497021 (PMC11925921; doi:10.3389/fnins.2025.1497021)
Supplement: Supplementary file 8 [file Data_Sheet_8.zip › #18.xlsx]

## Sheet: Original data
50
16.6667
16.6667
33.3333
16.6667
50
50
50
0
50
0
33.3333
16.6667
50
0
0
16.6667
0
33.3333
16.6667
0
50
33.3333
16.6667
33.3333
16.6667
0
33.3333
50
33.3333
0
16.6667
16.6667
16.6667
0
16.6667
33.3333
33.3333
50
33.3333
16.6667
33.3333
33.3333
16.6667
0
33.3333
33.3333
33.3333
0
33.3333
50
16.6667
16.6667
16.6667
33.3333
33.3333
33.3333
33.3333
0
0
16.6667
33.3333
33.3333
16.6667
0
33.3333
0
0
16.6667
33.3333
16.6667
33.3333
0
50
16.6667
0
33.3333
33.3333
0
16.6667
16.6667
16.6667
16.6667
33.3333
0
16.6667
16.6667
50
33.3333
0
33.3333
16.6667
66.6667
0
33.3333
0
16.6667
33.3333
33.3333
0

## Sheet: Resampled 10,000 data sets-1
16.6667	33.3333	33.3333	50	33.3333	16.6667	50	16.6667	0	33.3333	33.3333	16.6667	33.3333	33.3333	33.3333	16.6667	0	0	0	16.6667	50	16.6667	0	33.3333	50	16.6667	50	0	33.3333	0	50	0	50	50	16.6667	33.3333	0	16.6667	16.6667	0	0	16.6667	33.3333	33.3333	50	33.3333	33.3333	0	66.6667	16.6667
33.3333	0	0	33.3333	16.6667	16.6667	16.6667	16.6667	0	16.6667	33.3333	16.6667	0	33.3333	33.3333	16.6667	33.3333	0	0	33.3333	33.3333	33.3333	33.3333	16.6667	16.6667	50	16.6667	16.6667	0	33.3333	50	0	0	33.3333	33.3333	50	33.3333	33.3333	0	0	16.6667	16.6667	16.6667	33.3333	16.6667	0	16.6667	33.3333	16.6667	16.6667
16.6667	16.6667	33.3333	16.6667	33.3333	16.6667	33.3333	33.3333	0	0	16.6667	16.6667	0	0	0	16.6667	16.6667	0	33.3333	50	33.3333	16.6667	33.3333	16.6667	16.6667	33.3333	16.6667	0	33.3333	0	0	0	16.6667	0	50	16.6667	16.6667	50	33.3333	50	33.3333	16.6667	50	33.3333	33.3333	33.3333	33.3333	33.3333	16.6667	33.3333
50	16.6667	16.6667	0	16.6667	16.6667	33.3333	0	0	16.6667	33.3333	33.3333	50	16.6667	16.6667	33.3333	0	16.6667	16.6667	50	0	33.3333	0	16.6667	0	16.6667	16.6667	50	0	0	0	33.3333	16.6667	33.3333	33.3333	33.3333	33.3333	0	33.3333	16.6667	16.6667	0	33.3333	16.6667	0	0	16.6667	33.3333	16.6667	33.3333
16.6667	0	0	0	0	16.6667	33.3333	0	16.6667	50	33.3333	16.6667	0	33.3333	50	16.6667	50	16.6667	0	33.3333	0	50	33.3333	33.3333	16.6667	16.6667	16.6667	33.3333	33.3333	50	16.6667	16.6667	0	16.6667	0	16.6667	33.3333	16.6667	16.6667	0	50	50	33.3333	33.3333	16.6667	16.6667	0	33.3333	33.3333	16.6667
16.6667	16.6667	0	50	33.3333	0	33.3333	50	33.3333	0	0	0	16.6667	16.6667	16.6667	16.6667	50	16.6667	16.6667	16.6667	33.3333	16.6667	33.3333	0	0	16.6667	0	0	33.3333	50	0	0	16.6667	50	33.3333	33.3333	16.6667	0	16.6667	33.3333	50	0	16.6667	0	16.6667	16.6667	33.3333	33.3333	16.6667	33.3333
0	33.3333	0	33.3333	0	33.3333	33.3333	0	0	50	33.3333	50	50	0	0	0	16.6667	16.6667	0	16.6667	16.6667	33.3333	16.6667	0	33.3333	16.6667	33.3333	33.3333	50	50	16.6667	0	33.3333	16.6667	16.6667	16.6667	50	16.6667	33.3333	0	33.3333	33.3333	0	33.3333	16.6667	33.3333	33.3333	33.3333	50	33.3333
33.3333	33.3333	16.6667	33.3333	16.6667	16.6667	16.6667	0	16.6667	33.3333	0	33.3333	16.6667	33.3333	0	0	33.3333	0	33.3333	16.6667	16.6667	16.6667	16.6667	33.3333	16.6667	33.3333	50	66.6667	33.3333	33.3333	16.6667	33.3333	33.3333	0	0	16.6667	33.3333	50	50	16.6667	33.3333	0	16.6667	33.3333	50	16.6667	33.3333	33.3333	33.3333	16.6667
16.6667	16.6667	33.3333	33.3333	16.6667	33.3333	16.6667	0	33.3333	33.3333	16.6667	50	33.3333	16.6667	33.3333	0	16.6667	50	33.3333	33.3333	16.6667	33.3333	16.6667	16.6667	0	0	50	33.3333	16.6667	33.3333	33.3333	16.6667	33.3333	16.6667	33.3333	16.6667	33.3333	50	16.6667	33.3333	16.6667	50	33.3333	33.3333	0	0	33.3333	16.6667	0	16.6667
50	33.3333	0	16.6667	0	33.3333	33.3333	16.6667	16.6667	33.3333	16.6667	33.3333	0	16.6667	16.6667	16.6667	50	33.3333	16.6667	16.6667	33.3333	16.6667	0	16.6667	50	0	50	33.3333	66.6667	33.3333	0	33.3333	16.6667	33.3333	16.6667	16.6667	33.3333	33.3333	0	16.6667	50	16.6667	33.3333	0	16.6667	0	0	0	33.3333	33.3333
50	16.6667	33.3333	50	16.6667	33.3333	16.6667	33.3333	0	33.3333	0	16.6667	0	16.6667	16.6667	33.3333	50	50	0	16.6667	33.3333	0	0	33.3333	16.6667	16.6667	16.6667	16.6667	0	16.6667	16.6667	16.6667	33.3333	50	16.6667	16.6667	50	16.6667	33.3333	50	33.3333	16.6667	50	16.6667	33.3333	16.6667	33.3333	33.3333	50	33.3333
33.3333	50	0	33.3333	33.3333	50	16.6667	16.6667	33.3333	16.6667	33.3333	0	50	16.6667	0	33.3333	33.3333	16.6667	33.3333	16.6667	50	16.6667	0	33.3333	16.6667	16.6667	33.3333	33.3333	0	16.6667	50	16.6667	16.6667	0	50	33.3333	33.3333	16.6667	33.3333	33.3333	33.3333	50	33.3333	50	33.3333	33.3333	0	16.6667	33.3333	50
0	16.6667	50	50	33.3333	33.3333	16.6667	33.3333	0	0	33.3333	16.6667	16.6667	50	33.3333	33.3333	16.6667	16.6667	0	16.6667	66.6667	33.3333	33.3333	16.6667	50	0	33.3333	50	16.6667	33.3333	33.3333	33.3333	16.6667	33.3333	0	33.3333	16.6667	16.6667	0	33.3333	0	16.6667	50	16.6667	33.3333	16.6667	33.3333	16.6667	0	50
0	50	50	33.3333	33.3333	16.6667	0	0	33.3333	16.6667	33.3333	50	0	0	16.6667	16.6667	33.3333	16.6667	16.6667	0	33.3333	16.6667	16.6667	33.3333	33.3333	50	16.6667	0	33.3333	16.6667	33.3333	33.3333	16.6667	16.6667	33.3333	16.6667	0	16.6667	16.6667	0	33.3333	16.6667	16.6667	0	0	0	33.3333	16.6667	0	16.6667
33.3333	33.3333	33.3333	33.3333	33.3333	33.3333	33.3333	33.3333	50	50	16.6667	16.6667	50	50	0	16.6667	16.6667	16.6667	0	33.3333	0	50	0	33.3333	50	0	0	33.3333	0	33.3333	33.3333	0	33.3333	33.3333	33.3333	50	50	16.6667	33.3333	16.6667	0	33.3333	50	50	16.6667	33.3333	33.3333	16.6667	50	16.6667
33.3333	33.3333	33.3333	16.6667	33.3333	33.3333	50	33.3333	33.3333	0	33.3333	16.6667	33.3333	33.3333	0	33.3333	16.6667	16.6667	0	16.6667	33.3333	0	16.6667	33.3333	16.6667	0	33.3333	0	0	33.3333	50	0	33.3333	33.3333	33.3333	16.6667	33.3333	0	33.3333	33.3333	16.6667	16.6667	0	33.3333	16.6667	33.3333	16.6667	33.3333	16.6667	33.3333
50	16.6667	33.3333	33.3333	0	0	33.3333	33.3333	50	33.3333	33.3333	16.6667	33.3333	16.6667	33.3333	16.6667	16.6667	0	0	33.3333	0	16.6667	16.6667	33.3333	16.6667	33.3333	33.3333	33.3333	16.6667	33.3333	16.6667	33.3333	33.3333	0	0	33.3333	0	33.3333	33.3333	0	0	33.3333	0	16.6667	33.3333	16.6667	50	16.6667	50	0
0	33.3333	50	33.3333	0	16.6667	16.6667	33.3333	16.6667	33.3333	33.3333	16.6667	16.6667	33.3333	33.3333	50	50	33.3333	16.6667	0	33.3333	50	16.6667	33.3333	50	0	33.3333	33.3333	33.3333	33.3333	0	16.6667	50	16.6667	0	50	16.6667	16.6667	50	0	0	16.6667	33.3333	50	16.6667	0	33.3333	33.3333	33.3333	0
50	33.3333	33.3333	0	16.6667	0	0	50	0	16.6667	50	33.3333	33.3333	16.6667	0	16.6667	33.3333	0	50	0	33.3333	50	16.6667	33.3333	0	33.3333	33.3333	33.3333	50	0	16.6667	33.3333	0	16.6667	33.3333	33.3333	50	50	33.3333	16.6667	0	16.6667	33.3333	16.6667	33.3333	0	0	33.3333	16.6667	0
50	0	33.3333	50	33.3333	33.3333	33.3333	16.6667	50	0	66.6667	16.6667	16.6667	0	33.3333	16.6667	33.3333	16.6667	0	16.6667	16.6667	33.3333	16.6667	33.3333	16.6667	16.6667	0	0	16.6667	16.6667	16.6667	50	33.3333	33.3333	33.3333	16.6667	33.3333	16.6667	0	33.3333	50	50	0	16.6667	33.3333	0	16.6667	50	16.6667	50
0	0	33.3333	16.6667	33.3333	33.3333	0	33.3333	0	33.3333	16.6667	50	33.3333	33.3333	0	33.3333	0	16.6667	33.3333	0	16.6667	0	33.3333	50	16.6667	33.3333	16.6667	16.6667	33.3333	16.6667	16.6667	0	16.6667	16.6667	0	16.6667	0	33.3333	0	33.3333	16.6667	16.6667	16.6667	16.6667	33.3333	33.3333	0	16.6667	16.6667	33.3333
0	16.6667	0	16.6667	50	0	33.3333	0	0	16.6667	33.3333	16.6667	33.3333	50	16.6667	0	0	16.6667	33.3333	16.6667	16.6667	0	0	33.3333	16.6667	0	50	33.3333	16.6667	33.3333	0	16.6667	16.6667	50	0	16.6667	0	33.3333	33.3333	16.6667	16.6667	0	0	0	16.6667	16.6667	33.3333	16.6667	0	50
0	50	16.6667	33.3333	0	0	16.6667	16.6667	33.3333	50	0	16.6667	50	16.6667	33.3333	16.6667	33.3333	50	50	66.6667	16.6667	50	33.3333	33.3333	0	33.3333	33.3333	0	16.6667	33.3333	33.3333	33.3333	33.3333	33.3333	33.3333	16.6667	50	33.3333	0	50	33.3333	50	66.6667	33.3333	16.6667	50	33.3333	33.3333	0	50
33.3333	33.3333	0	33.3333	16.6667	16.6667	50	33.3333	16.6667	16.6667	33.3333	33.3333	0	16.6667	0	16.6667	50	33.3333	33.3333	50	33.3333	33.3333	0	33.3333	33.3333	16.6667	33.3333	33.3333	16.6667	50	0	50	16.6667	50	50	33.3333	33.3333	16.6667	33.3333	16.6667	16.6667	16.6667	33.3333	33.3333	0	33.3333	16.6667	16.6667	50	0
16.6667	33.3333	16.6667	16.6667	33.3333	33.3333	0	50	0	0	16.6667	0	16.6667	16.6667	50	33.3333	33.3333	0	50	33.3333	16.6667	50	16.6667	16.6667	50	16.6667	0	16.6667	0	16.6667	0	16.6667	50	33.3333	0	33.3333	16.6667	16.6667	50	0	33.3333	33.3333	33.3333	0	50	33.3333	50	16.6667	0	33.3333
33.3333	50	33.3333	16.6667	50	33.3333	50	16.6667	33.3333	50	33.3333	0	16.6667	0	16.6667	50	33.3333	33.3333	33.3333	50	0	16.6667	33.3333	0	50	0	16.6667	33.3333	50	0	16.6667	16.6667	16.6667	16.6667	16.6667	50	16.6667	16.6667	33.3333	0	0	33.3333	33.3333	0	16.6667	16.6667	0	16.6667	16.6667	33.3333
16.6667	16.6667	50	0	33.3333	50	0	16.6667	16.6667	0	0	0	0	50	33.3333	16.6667	50	0	50	0	33.3333	33.3333	33.3333	16.6667	33.3333	33.3333	33.3333	16.6667	33.3333	0	16.6667	33.3333	33.3333	33.3333	0	33.3333	16.6667	33.3333	50	0	33.3333	33.3333	16.6667	0	0	50	16.6667	16.6667	16.6667	33.3333
16.6667	50	16.6667	16.6667	33.3333	0	16.6667	16.6667	33.3333	33.3333	16.6667	16.6667	33.3333	33.3333	33.3333	16.6667	16.6667	0	33.3333	0	33.3333	16.6667	50	0	16.6667	0	50	33.3333	16.6667	0	33.3333	33.3333	16.6667	16.6667	16.6667	16.6667	16.6667	16.6667	33.3333	33.3333	16.6667	50	16.6667	16.6667	16.6667	0	33.3333	50	16.6667	16.6667
50	16.6667	33.3333	16.6667	50	16.6667	33.3333	0	16.6667	33.3333	16.6667	0	16.6667	16.6667	33.3333	33.3333	16.6667	0	16.6667	16.6667	16.6667	0	33.3333	16.6667	50	33.3333	66.6667	0	33.3333	0	33.3333	33.3333	16.6667	0	0	33.3333	16.6667	33.3333	33.3333	50	0	0	16.6667	16.6667	16.6667	33.3333	0	16.6667	16.6667	33.3333
33.3333	33.3333	16.6667	16.6667	50	33.3333	16.6667	33.3333	16.6667	33.3333	16.6667	50	0	0	33.3333	0	16.6667	33.3333	50	33.3333	33.3333	33.3333	0	33.3333	16.6667	33.3333	50	16.6667	33.3333	16.6667	33.3333	16.6667	33.3333	0	33.3333	16.6667	33.3333	16.6667	50	33.3333	16.6667	33.3333	16.6667	16.6667	50	33.3333	0	33.3333	50	0
33.3333	16.6667	33.3333	33.3333	0	16.6667	50	16.6667	16.6667	33.3333	33.3333	16.6667	16.6667	50	50	16.6667	0	33.3333	0	16.6667	50	0	16.6667	33.3333	16.6667	33.3333	50	16.6667	16.6667	0	50	16.6667	0	50	16.6667	33.3333	50	0	16.6667	33.3333	16.6667	0	33.3333	16.6667	33.3333	33.3333	50	16.6667	33.3333	16.6667
16.6667	16.6667	33.3333	16.6667	16.6667	0	50	0	33.3333	0	16.6667	16.6667	0	16.6667	50	16.6667	16.6667	33.3333	16.6667	33.3333	0	33.3333	33.3333	33.3333	16.6667	0	33.3333	33.3333	16.6667	33.3333	16.6667	33.3333	33.3333	0	0	33.3333	16.6667	33.3333	16.6667	33.3333	33.3333	33.3333	50	0	33.3333	16.6667	16.6667	33.3333	33.3333	16.6667
33.3333	0	0	16.6667	33.3333	33.3333	0	16.6667	16.6667	33.3333	0	33.3333	16.6667	50	50	16.6667	16.6667	0	16.6667	33.3333	16.6667	50	16.6667	0	0	16.6667	50	33.3333	16.6667	16.6667	33.3333	33.3333	16.6667	0	16.6667	50	16.6667	50	16.6667	33.3333	0	50	33.3333	0	0	0	50	0	33.3333	16.6667
50	33.3333	16.6667	0	33.3333	33.3333	33.3333	16.6667	33.3333	33.3333	16.6667	16.6667	50	16.6667	16.6667	0	33.3333	0	16.6667	0	66.6667	16.6667	50	16.6667	0	0	50	33.3333	33.3333	33.3333	33.3333	33.3333	66.6667	0	33.3333	16.6667	16.6667	16.6667	16.6667	33.3333	16.6667	50	16.6667	0	33.3333	50	0	33.3333	33.3333	50
16.6667	33.3333	33.3333	50	33.3333	16.6667	16.6667	33.3333	33.3333	16.6667	33.3333	16.6667	0	50	16.6667	33.3333	0	33.3333	33.3333	33.3333	0	0	0	16.6667	0	33.3333	33.3333	33.3333	0	33.3333	0	33.3333	50	50	16.6667	33.3333	16.6667	33.3333	50	33.3333	0	50	0	50	16.6667	0	16.6667	50	16.6667	33.3333
0	16.6667	16.6667	16.6667	0	0	16.6667	50	16.6667	16.6667	16.6667	33.3333	16.6667	33.3333	16.6667	33.3333	0	0	33.3333	33.3333	33.3333	0	16.6667	16.6667	0	33.3333	16.6667	33.3333	16.6667	0	16.6667	16.6667	0	16.6667	50	0	33.3333	0	0	0	33.3333	50	33.3333	16.6667	16.6667	33.3333	16.6667	33.3333	0	0
33.3333	0	33.3333	16.6667	33.3333	50	16.6667	0	0	16.6667	16.6667	0	50	0	33.3333	33.3333	16.6667	16.6667	16.6667	0	16.6667	33.3333	16.6667	16.6667	0	16.6667	33.3333	16.6667	16.6667	50	0	50	0	16.6667	0	16.6667	16.6667	33.3333	33.3333	16.6667	33.3333	16.6667	16.6667	33.3333	16.6667	0	0	0	33.3333	16.6667
16.6667	0	33.3333	33.3333	33.3333	33.3333	33.3333	0	33.3333	33.3333	33.3333	50	0	33.3333	16.6667	0	16.6667	16.6667	16.6667	50	0	16.6667	16.6667	16.6667	16.6667	16.6667	16.6667	33.3333	16.6667	50	16.6667	0	33.3333	50	16.6667	33.3333	16.6667	0	16.6667	0	33.3333	0	16.6667	16.6667	16.6667	33.3333	16.6667	33.3333	0	33.3333
16.6667	33.3333	33.3333	16.6667	16.6667	16.6667	33.3333	16.6667	33.3333	0	0	33.3333	33.3333	0	16.6667	0	50	0	33.3333	16.6667	0	66.6667	50	50	33.3333	33.3333	50	0	16.6667	16.6667	33.3333	0	50	16.6667	50	16.6667	0	33.3333	33.3333	33.3333	16.6667	16.6667	33.3333	16.6667	33.3333	16.6667	33.3333	16.6667	0	33.3333
50	0	16.6667	50	33.3333	33.3333	0	0	33.3333	0	0	0	16.6667	50	0	50	0	33.3333	33.3333	16.6667	33.3333	0	33.3333	16.6667	16.6667	16.6667	16.6667	33.3333	16.6667	50	0	0	33.3333	50	0	50	33.3333	16.6667	50	16.6667	0	33.3333	33.3333	33.3333	16.6667	33.3333	16.6667	33.3333	16.6667	50
33.3333	0	16.6667	0	50	33.3333	0	33.3333	0	33.3333	16.6667	16.6667	0	0	33.3333	50	16.6667	16.6667	16.6667	16.6667	33.3333	16.6667	16.6667	0	33.3333	0	33.3333	33.3333	16.6667	16.6667	16.6667	16.6667	33.3333	16.6667	16.6667	33.3333	16.6667	50	16.6667	0	33.3333	16.6667	33.3333	33.3333	16.6667	50	33.3333	16.6667	50	0
33.3333	33.3333	16.6667	33.3333	50	50	33.3333	16.6667	33.3333	33.3333	33.3333	33.3333	50	0	16.6667	50	16.6667	50	16.6667	50	33.3333	16.6667	33.3333	0	33.3333	33.3333	50	0	33.3333	16.6667	16.6667	0	0	0	33.3333	16.6667	33.3333	50	50	16.6667	16.6667	33.3333	16.6667	0	33.3333	0	16.6667	33.3333	16.6667	33.3333
66.6667	33.3333	16.6667	16.6667	33.3333	33.3333	16.6667	16.6667	33.3333	33.3333	50	33.3333	33.3333	16.6667	33.3333	0	0	0	0	16.6667	16.6667	0	33.3333	0	0	50	33.3333	16.6667	33.3333	0	50	33.3333	16.6667	0	0	16.6667	33.3333	33.3333	50	50	16.6667	16.6667	16.6667	16.6667	33.3333	50	33.3333	0	0	33.3333
16.6667	33.3333	16.6667	33.3333	16.6667	0	16.6667	0	16.6667	33.3333	16.6667	0	33.3333	0	16.6667	33.3333	16.6667	33.3333	16.6667	66.6667	0	16.6667	50	66.6667	33.3333	33.3333	33.3333	33.3333	0	66.6667	0	16.6667	16.6667	33.3333	50	16.6667	16.6667	16.6667	33.3333	33.3333	16.6667	0	33.3333	16.6667	50	50	33.3333	0	33.3333	33.3333
0	33.3333	33.3333	16.6667	0	0	33.3333	16.6667	0	33.3333	0	50	0	33.3333	16.6667	33.3333	33.3333	33.3333	50	50	0	0	50	0	0	33.3333	50	0	33.3333	33.3333	0	0	16.6667	0	33.3333	50	0	33.3333	33.3333	0	16.6667	16.6667	33.3333	33.3333	0	33.3333	33.3333	16.6667	16.6667	33.3333
33.3333	50	0	16.6667	0	0	33.3333	0	50	50	33.3333	16.6667	16.6667	0	33.3333	33.3333	50	33.3333	33.3333	16.6667	50	33.3333	50	0	0	0	16.6667	16.6667	0	66.6667	16.6667	16.6667	16.6667	50	16.6667	16.6667	0	16.6667	16.6667	33.3333	0	16.6667	16.6667	33.3333	0	0	16.6667	66.6667	33.3333	0
33.3333	33.3333	33.3333	0	33.3333	33.3333	16.6667	16.6667	50	33.3333	16.6667	16.6667	16.6667	50	50	33.3333	33.3333	16.6667	0	16.6667	0	33.3333	0	50	50	0	16.6667	0	33.3333	0	16.6667	16.6667	0	16.6667	16.6667	33.3333	16.6667	33.3333	33.3333	50	0	0	0	16.6667	0	33.3333	16.6667	33.3333	16.6667	0
0	33.3333	50	0	50	16.6667	33.3333	16.6667	16.6667	0	50	33.3333	33.3333	16.6667	0	0	16.6667	16.6667	33.3333	0	33.3333	33.3333	16.6667	33.3333	16.6667	0	0	50	33.3333	33.3333	16.6667	0	33.3333	0	16.6667	0	33.3333	0	0	16.6667	0	16.6667	16.6667	66.6667	50	16.6667	33.3333	16.6667	50	0
50	50	16.6667	0	16.6667	0	0	33.3333	33.3333	50	50	66.6667	0	33.3333	16.6667	33.3333	50	0	33.3333	33.3333	0	16.6667	16.6667	0	0	16.6667	33.3333	0	16.6667	16.6667	0	33.3333	0	16.6667	0	16.6667	0	33.3333	33.3333	0	33.3333	16.6667	33.3333	16.6667	33.3333	16.6667	0	33.3333	33.3333	16.6667
16.6667	33.3333	33.3333	16.6667	33.3333	16.6667	50	0	16.6667	50	33.3333	16.6667	16.6667	33.3333	33.3333	33.3333	33.3333	50	33.3333	16.6667	33.3333	50	33.3333	16.6667	33.3333	0	16.6667	0	33.3333	0	33.3333	33.3333	16.6667	33.3333	50	33.3333	33.3333	33.3333	16.6667	16.6667	50	50	0	33.3333	0	33.3333	16.6667	50	33.3333	16.6667
[truncated: 5,000 more columns]

## Sheet: Resampled 10,000 data sets-2
33.3333	33.3333	33.3333	0	16.6667	16.6667	33.3333	33.3333	33.3333	0	33.3333	16.6667	0	16.6667	16.6667	33.3333	33.3333	33.3333	16.6667	33.3333	0	33.3333	33.3333	0	33.3333	16.6667	33.3333	0	16.6667	33.3333	16.6667	0	0	16.6667	16.6667	16.6667	16.6667	0	0	33.3333	16.6667	33.3333	33.3333	33.3333	0	0	33.3333	50	33.3333	16.6667
16.6667	16.6667	33.3333	16.6667	33.3333	33.3333	16.6667	50	0	16.6667	16.6667	16.6667	33.3333	0	0	16.6667	16.6667	16.6667	0	16.6667	33.3333	16.6667	33.3333	33.3333	50	33.3333	0	50	16.6667	33.3333	0	33.3333	33.3333	50	33.3333	16.6667	16.6667	33.3333	33.3333	0	16.6667	33.3333	16.6667	16.6667	16.6667	50	16.6667	33.3333	33.3333	16.6667
33.3333	0	33.3333	16.6667	16.6667	33.3333	0	0	16.6667	33.3333	33.3333	16.6667	16.6667	16.6667	0	33.3333	16.6667	16.6667	33.3333	16.6667	16.6667	16.6667	16.6667	50	16.6667	16.6667	50	16.6667	33.3333	0	66.6667	33.3333	33.3333	33.3333	16.6667	33.3333	33.3333	50	50	0	33.3333	50	66.6667	50	33.3333	33.3333	33.3333	33.3333	0	0
33.3333	16.6667	33.3333	16.6667	66.6667	16.6667	16.6667	16.6667	0	0	33.3333	33.3333	33.3333	50	33.3333	16.6667	16.6667	0	33.3333	16.6667	16.6667	33.3333	16.6667	33.3333	0	0	0	50	0	66.6667	33.3333	16.6667	33.3333	0	50	33.3333	0	0	50	16.6667	16.6667	33.3333	16.6667	16.6667	0	33.3333	16.6667	0	0	16.6667
33.3333	0	50	16.6667	33.3333	33.3333	33.3333	0	16.6667	0	16.6667	33.3333	33.3333	0	50	0	16.6667	50	50	33.3333	33.3333	33.3333	33.3333	33.3333	16.6667	33.3333	16.6667	16.6667	50	0	16.6667	33.3333	50	16.6667	16.6667	16.6667	16.6667	16.6667	50	33.3333	50	16.6667	0	0	16.6667	16.6667	50	66.6667	16.6667	33.3333
16.6667	33.3333	16.6667	16.6667	0	33.3333	16.6667	50	0	16.6667	16.6667	0	16.6667	33.3333	33.3333	0	0	16.6667	50	50	16.6667	0	16.6667	0	0	16.6667	33.3333	16.6667	16.6667	33.3333	0	50	33.3333	33.3333	0	33.3333	50	33.3333	50	33.3333	50	33.3333	16.6667	0	33.3333	50	0	33.3333	33.3333	0
33.3333	50	50	16.6667	33.3333	0	50	33.3333	0	50	33.3333	50	16.6667	16.6667	16.6667	0	33.3333	16.6667	33.3333	33.3333	33.3333	33.3333	66.6667	16.6667	16.6667	33.3333	33.3333	0	16.6667	50	33.3333	50	16.6667	50	33.3333	16.6667	16.6667	16.6667	33.3333	33.3333	16.6667	0	33.3333	16.6667	0	33.3333	50	0	33.3333	33.3333
33.3333	50	16.6667	0	33.3333	50	0	16.6667	16.6667	16.6667	0	16.6667	16.6667	0	50	50	33.3333	33.3333	33.3333	16.6667	50	33.3333	50	33.3333	33.3333	16.6667	0	16.6667	33.3333	16.6667	0	16.6667	16.6667	16.6667	50	50	0	33.3333	33.3333	0	16.6667	16.6667	16.6667	0	16.6667	16.6667	33.3333	33.3333	16.6667	33.3333
16.6667	0	66.6667	50	50	16.6667	0	33.3333	0	16.6667	16.6667	33.3333	16.6667	16.6667	33.3333	33.3333	16.6667	0	16.6667	33.3333	16.6667	0	16.6667	16.6667	0	50	0	33.3333	16.6667	0	16.6667	16.6667	16.6667	33.3333	33.3333	33.3333	0	50	0	33.3333	16.6667	33.3333	50	33.3333	33.3333	0	16.6667	0	16.6667	16.6667
16.6667	0	0	33.3333	50	16.6667	16.6667	16.6667	16.6667	33.3333	16.6667	33.3333	0	0	0	16.6667	0	16.6667	0	0	50	0	16.6667	16.6667	16.6667	0	33.3333	33.3333	0	16.6667	0	0	33.3333	33.3333	16.6667	50	33.3333	16.6667	50	16.6667	33.3333	33.3333	50	16.6667	33.3333	33.3333	16.6667	16.6667	16.6667	16.6667
16.6667	33.3333	33.3333	33.3333	0	33.3333	33.3333	33.3333	0	50	0	0	33.3333	33.3333	33.3333	33.3333	0	33.3333	33.3333	33.3333	16.6667	33.3333	16.6667	16.6667	33.3333	0	16.6667	16.6667	0	33.3333	50	0	16.6667	0	33.3333	16.6667	0	16.6667	50	33.3333	16.6667	16.6667	33.3333	0	0	50	33.3333	16.6667	33.3333	33.3333
33.3333	50	50	50	33.3333	0	16.6667	16.6667	0	33.3333	0	33.3333	33.3333	16.6667	50	16.6667	0	33.3333	16.6667	16.6667	0	50	33.3333	16.6667	50	33.3333	33.3333	50	33.3333	50	16.6667	33.3333	16.6667	0	0	50	16.6667	33.3333	33.3333	33.3333	16.6667	16.6667	16.6667	16.6667	50	33.3333	16.6667	0	50	33.3333
16.6667	33.3333	33.3333	50	16.6667	33.3333	33.3333	33.3333	50	50	0	33.3333	33.3333	50	33.3333	33.3333	33.3333	33.3333	16.6667	16.6667	16.6667	66.6667	16.6667	16.6667	50	0	50	33.3333	0	16.6667	33.3333	0	33.3333	0	16.6667	0	16.6667	16.6667	33.3333	33.3333	16.6667	16.6667	33.3333	16.6667	50	33.3333	33.3333	33.3333	16.6667	16.6667
33.3333	16.6667	33.3333	16.6667	16.6667	33.3333	0	33.3333	16.6667	16.6667	50	16.6667	33.3333	50	50	50	33.3333	33.3333	0	0	0	33.3333	0	16.6667	50	33.3333	0	33.3333	0	0	33.3333	50	0	16.6667	16.6667	0	16.6667	33.3333	16.6667	16.6667	0	33.3333	33.3333	16.6667	0	50	33.3333	33.3333	33.3333	33.3333
33.3333	33.3333	0	33.3333	33.3333	0	33.3333	16.6667	16.6667	50	0	33.3333	33.3333	0	0	16.6667	33.3333	16.6667	33.3333	33.3333	33.3333	33.3333	0	16.6667	0	50	33.3333	16.6667	33.3333	16.6667	33.3333	16.6667	33.3333	0	16.6667	0	33.3333	16.6667	50	0	0	0	33.3333	50	0	33.3333	33.3333	16.6667	33.3333	50
16.6667	16.6667	33.3333	50	33.3333	0	33.3333	0	0	33.3333	0	0	16.6667	0	50	16.6667	0	33.3333	16.6667	50	33.3333	50	33.3333	50	33.3333	16.6667	33.3333	16.6667	16.6667	16.6667	16.6667	0	16.6667	33.3333	0	16.6667	66.6667	33.3333	16.6667	50	33.3333	33.3333	16.6667	33.3333	16.6667	33.3333	50	16.6667	33.3333	0
33.3333	0	0	16.6667	33.3333	50	33.3333	16.6667	50	33.3333	50	33.3333	0	0	66.6667	33.3333	16.6667	16.6667	0	33.3333	0	16.6667	16.6667	16.6667	33.3333	33.3333	33.3333	16.6667	33.3333	33.3333	33.3333	16.6667	0	0	33.3333	0	50	0	33.3333	33.3333	16.6667	33.3333	50	33.3333	16.6667	16.6667	33.3333	33.3333	50	16.6667
50	0	33.3333	0	0	33.3333	16.6667	33.3333	16.6667	33.3333	33.3333	16.6667	33.3333	0	33.3333	33.3333	0	16.6667	16.6667	33.3333	33.3333	0	33.3333	16.6667	0	66.6667	0	50	33.3333	16.6667	33.3333	50	0	0	33.3333	66.6667	33.3333	33.3333	0	16.6667	50	16.6667	50	16.6667	0	0	50	50	16.6667	50
33.3333	16.6667	50	50	16.6667	33.3333	50	33.3333	16.6667	0	16.6667	50	33.3333	50	16.6667	33.3333	33.3333	33.3333	50	33.3333	33.3333	0	0	16.6667	33.3333	0	66.6667	33.3333	16.6667	33.3333	16.6667	0	50	33.3333	0	33.3333	16.6667	0	33.3333	16.6667	33.3333	16.6667	0	16.6667	50	0	16.6667	33.3333	50	16.6667
0	16.6667	33.3333	0	33.3333	50	0	16.6667	33.3333	50	16.6667	33.3333	50	0	33.3333	16.6667	16.6667	16.6667	16.6667	50	50	16.6667	16.6667	16.6667	0	33.3333	16.6667	33.3333	0	16.6667	33.3333	16.6667	16.6667	50	33.3333	33.3333	0	33.3333	0	0	0	16.6667	16.6667	16.6667	33.3333	0	0	33.3333	16.6667	0
66.6667	0	33.3333	16.6667	33.3333	0	66.6667	50	16.6667	0	50	33.3333	16.6667	16.6667	16.6667	16.6667	50	50	16.6667	0	33.3333	33.3333	50	16.6667	33.3333	0	66.6667	16.6667	33.3333	0	33.3333	16.6667	66.6667	0	0	33.3333	16.6667	0	16.6667	33.3333	33.3333	16.6667	0	50	0	0	50	16.6667	16.6667	33.3333
33.3333	33.3333	33.3333	0	16.6667	50	16.6667	16.6667	16.6667	16.6667	50	0	50	16.6667	16.6667	0	33.3333	0	33.3333	16.6667	16.6667	0	66.6667	16.6667	33.3333	16.6667	33.3333	33.3333	33.3333	0	0	16.6667	50	50	33.3333	50	16.6667	33.3333	0	16.6667	33.3333	33.3333	50	33.3333	16.6667	33.3333	0	33.3333	0	0
33.3333	16.6667	16.6667	0	0	16.6667	0	0	16.6667	50	33.3333	16.6667	33.3333	50	16.6667	16.6667	33.3333	0	0	16.6667	33.3333	16.6667	33.3333	50	33.3333	50	33.3333	0	33.3333	33.3333	0	16.6667	50	16.6667	0	33.3333	0	33.3333	33.3333	33.3333	0	0	16.6667	16.6667	33.3333	33.3333	50	0	0	33.3333
0	33.3333	16.6667	33.3333	0	33.3333	33.3333	0	33.3333	33.3333	33.3333	16.6667	16.6667	50	50	33.3333	16.6667	33.3333	16.6667	16.6667	16.6667	0	0	0	16.6667	0	33.3333	16.6667	33.3333	50	0	0	33.3333	16.6667	0	33.3333	16.6667	16.6667	16.6667	33.3333	50	33.3333	0	16.6667	50	33.3333	16.6667	16.6667	50	33.3333
33.3333	16.6667	33.3333	16.6667	33.3333	0	16.6667	16.6667	0	0	16.6667	16.6667	50	0	50	0	16.6667	33.3333	0	16.6667	0	33.3333	33.3333	16.6667	16.6667	16.6667	33.3333	16.6667	16.6667	50	0	50	16.6667	0	33.3333	50	16.6667	33.3333	33.3333	50	0	33.3333	0	33.3333	16.6667	33.3333	0	0	33.3333	0
33.3333	16.6667	33.3333	33.3333	33.3333	33.3333	33.3333	0	16.6667	33.3333	33.3333	66.6667	33.3333	16.6667	0	33.3333	33.3333	33.3333	50	16.6667	0	50	50	33.3333	16.6667	16.6667	16.6667	50	0	16.6667	33.3333	16.6667	33.3333	50	0	33.3333	0	33.3333	16.6667	33.3333	50	33.3333	16.6667	16.6667	50	16.6667	16.6667	33.3333	0	33.3333
33.3333	33.3333	16.6667	33.3333	50	16.6667	0	50	0	16.6667	33.3333	0	0	33.3333	33.3333	0	50	33.3333	33.3333	0	0	16.6667	16.6667	33.3333	33.3333	50	16.6667	0	16.6667	16.6667	33.3333	33.3333	33.3333	0	33.3333	16.6667	16.6667	0	33.3333	0	33.3333	0	33.3333	0	16.6667	33.3333	33.3333	0	33.3333	0
33.3333	50	0	0	16.6667	0	16.6667	16.6667	0	33.3333	16.6667	16.6667	33.3333	0	0	33.3333	50	16.6667	33.3333	33.3333	50	0	50	0	50	0	33.3333	33.3333	0	16.6667	16.6667	16.6667	16.6667	0	16.6667	16.6667	16.6667	0	33.3333	50	16.6667	33.3333	33.3333	0	0	0	50	16.6667	16.6667	33.3333
33.3333	0	16.6667	16.6667	16.6667	16.6667	16.6667	33.3333	33.3333	33.3333	33.3333	16.6667	16.6667	33.3333	33.3333	33.3333	33.3333	0	16.6667	33.3333	0	50	0	16.6667	66.6667	16.6667	16.6667	16.6667	33.3333	33.3333	33.3333	16.6667	33.3333	0	16.6667	33.3333	33.3333	33.3333	33.3333	0	50	50	50	0	16.6667	50	33.3333	16.6667	33.3333	0
50	33.3333	33.3333	16.6667	16.6667	33.3333	33.3333	33.3333	16.6667	0	33.3333	33.3333	33.3333	33.3333	0	33.3333	16.6667	16.6667	66.6667	33.3333	16.6667	33.3333	33.3333	16.6667	16.6667	50	50	16.6667	16.6667	50	16.6667	50	0	0	33.3333	0	0	33.3333	33.3333	0	33.3333	0	33.3333	16.6667	0	16.6667	33.3333	0	16.6667	16.6667
50	50	33.3333	33.3333	50	33.3333	0	16.6667	16.6667	33.3333	33.3333	33.3333	0	33.3333	16.6667	33.3333	16.6667	16.6667	16.6667	0	16.6667	0	16.6667	0	50	0	50	33.3333	33.3333	33.3333	16.6667	50	16.6667	16.6667	66.6667	50	16.6667	50	16.6667	16.6667	33.3333	16.6667	0	0	0	16.6667	16.6667	0	50	0
50	33.3333	33.3333	16.6667	0	33.3333	33.3333	33.3333	16.6667	0	33.3333	0	0	0	0	33.3333	33.3333	33.3333	16.6667	50	16.6667	33.3333	0	0	50	0	33.3333	16.6667	33.3333	33.3333	16.6667	50	50	33.3333	0	0	33.3333	16.6667	16.6667	0	33.3333	0	16.6667	0	50	16.6667	33.3333	33.3333	33.3333	16.6667
16.6667	16.6667	0	50	66.6667	16.6667	16.6667	16.6667	0	0	0	16.6667	33.3333	0	50	16.6667	33.3333	0	16.6667	0	16.6667	16.6667	33.3333	16.6667	33.3333	50	16.6667	16.6667	16.6667	0	0	0	33.3333	33.3333	16.6667	33.3333	33.3333	50	16.6667	16.6667	16.6667	16.6667	33.3333	0	0	33.3333	0	50	16.6667	16.6667
16.6667	16.6667	16.6667	33.3333	33.3333	16.6667	33.3333	50	0	50	33.3333	50	33.3333	33.3333	16.6667	66.6667	16.6667	16.6667	16.6667	50	16.6667	0	50	33.3333	50	16.6667	33.3333	16.6667	33.3333	33.3333	0	50	33.3333	33.3333	16.6667	16.6667	16.6667	33.3333	0	33.3333	50	16.6667	16.6667	33.3333	33.3333	0	16.6667	0	16.6667	50
16.6667	16.6667	0	33.3333	33.3333	0	0	0	33.3333	0	16.6667	0	16.6667	33.3333	33.3333	0	50	0	33.3333	16.6667	50	16.6667	0	50	16.6667	0	50	0	33.3333	0	0	50	33.3333	16.6667	33.3333	33.3333	0	16.6667	16.6667	50	0	33.3333	16.6667	16.6667	0	33.3333	33.3333	16.6667	33.3333	33.3333
33.3333	16.6667	16.6667	16.6667	16.6667	33.3333	33.3333	50	33.3333	16.6667	33.3333	33.3333	33.3333	16.6667	50	33.3333	50	50	0	0	16.6667	33.3333	0	16.6667	33.3333	0	16.6667	50	33.3333	16.6667	16.6667	0	33.3333	33.3333	33.3333	16.6667	50	16.6667	33.3333	16.6667	33.3333	0	16.6667	16.6667	50	16.6667	50	33.3333	0	16.6667
16.6667	0	33.3333	33.3333	33.3333	16.6667	16.6667	33.3333	16.6667	33.3333	16.6667	33.3333	0	16.6667	33.3333	16.6667	16.6667	33.3333	33.3333	50	0	0	50	33.3333	0	50	33.3333	0	33.3333	0	33.3333	0	33.3333	33.3333	0	0	33.3333	33.3333	33.3333	33.3333	33.3333	16.6667	33.3333	50	16.6667	16.6667	33.3333	50	16.6667	33.3333
0	50	16.6667	0	0	16.6667	33.3333	33.3333	16.6667	33.3333	16.6667	33.3333	50	33.3333	50	33.3333	16.6667	16.6667	0	33.3333	0	50	16.6667	0	33.3333	66.6667	16.6667	33.3333	50	33.3333	0	33.3333	0	0	33.3333	0	33.3333	16.6667	16.6667	0	33.3333	50	50	0	0	0	16.6667	33.3333	33.3333	16.6667
50	33.3333	16.6667	33.3333	16.6667	50	16.6667	33.3333	0	33.3333	0	0	33.3333	33.3333	16.6667	33.3333	50	0	16.6667	50	33.3333	16.6667	33.3333	16.6667	0	33.3333	33.3333	0	16.6667	50	33.3333	33.3333	33.3333	0	50	33.3333	0	66.6667	16.6667	33.3333	33.3333	16.6667	33.3333	16.6667	33.3333	33.3333	50	16.6667	0	33.3333
0	33.3333	0	33.3333	16.6667	0	33.3333	16.6667	33.3333	0	16.6667	16.6667	16.6667	33.3333	0	0	33.3333	33.3333	50	33.3333	33.3333	33.3333	0	0	33.3333	33.3333	50	50	33.3333	0	16.6667	50	33.3333	33.3333	0	16.6667	16.6667	0	33.3333	0	16.6667	33.3333	33.3333	33.3333	0	33.3333	0	16.6667	33.3333	16.6667
0	16.6667	50	33.3333	16.6667	16.6667	33.3333	33.3333	0	16.6667	0	0	16.6667	16.6667	33.3333	0	16.6667	0	16.6667	0	16.6667	33.3333	50	16.6667	0	33.3333	33.3333	16.6667	0	0	0	50	16.6667	0	33.3333	33.3333	50	0	33.3333	0	33.3333	50	0	33.3333	0	16.6667	16.6667	0	16.6667	33.3333
33.3333	16.6667	0	33.3333	0	16.6667	0	0	33.3333	33.3333	33.3333	16.6667	0	0	50	0	16.6667	16.6667	33.3333	16.6667	33.3333	33.3333	16.6667	0	50	16.6667	0	33.3333	0	16.6667	50	16.6667	33.3333	16.6667	33.3333	33.3333	16.6667	33.3333	16.6667	33.3333	33.3333	0	33.3333	33.3333	50	16.6667	0	16.6667	50	33.3333
33.3333	16.6667	33.3333	33.3333	0	33.3333	50	0	33.3333	33.3333	16.6667	16.6667	50	0	33.3333	16.6667	0	33.3333	16.6667	16.6667	33.3333	50	16.6667	0	16.6667	33.3333	16.6667	33.3333	33.3333	50	0	16.6667	33.3333	16.6667	16.6667	50	16.6667	0	33.3333	50	16.6667	0	16.6667	0	16.6667	0	16.6667	33.3333	0	16.6667
0	16.6667	50	0	16.6667	33.3333	16.6667	33.3333	16.6667	33.3333	16.6667	0	0	33.3333	50	33.3333	16.6667	16.6667	0	0	0	16.6667	50	50	0	33.3333	33.3333	0	16.6667	16.6667	0	16.6667	50	33.3333	16.6667	0	33.3333	16.6667	33.3333	16.6667	33.3333	50	33.3333	16.6667	0	0	33.3333	33.3333	33.3333	33.3333
50	33.3333	33.3333	33.3333	50	16.6667	33.3333	33.3333	16.6667	16.6667	33.3333	0	33.3333	16.6667	16.6667	66.6667	33.3333	16.6667	16.6667	33.3333	16.6667	33.3333	0	50	50	33.3333	33.3333	33.3333	0	33.3333	16.6667	0	50	33.3333	0	0	0	50	33.3333	33.3333	33.3333	33.3333	0	16.6667	16.6667	16.6667	50	33.3333	16.6667	16.6667
0	50	0	33.3333	16.6667	16.6667	33.3333	0	0	0	33.3333	50	0	50	0	33.3333	33.3333	16.6667	33.3333	33.3333	0	0	16.6667	16.6667	16.6667	0	33.3333	33.3333	33.3333	16.6667	33.3333	0	50	16.6667	16.6667	16.6667	16.6667	16.6667	16.6667	0	16.6667	33.3333	16.6667	33.3333	0	16.6667	66.6667	16.6667	33.3333	50
16.6667	33.3333	33.3333	16.6667	50	16.6667	33.3333	16.6667	0	33.3333	16.6667	33.3333	16.6667	16.6667	0	0	33.3333	0	16.6667	50	33.3333	16.6667	0	50	0	33.3333	33.3333	0	16.6667	33.3333	16.6667	33.3333	33.3333	33.3333	16.6667	16.6667	33.3333	50	33.3333	33.3333	33.3333	16.6667	33.3333	0	16.6667	0	0	50	33.3333	33.3333
16.6667	33.3333	16.6667	16.6667	33.3333	33.3333	0	16.6667	33.3333	16.6667	50	16.6667	33.3333	33.3333	16.6667	33.3333	16.6667	16.6667	16.6667	33.3333	16.6667	33.3333	33.3333	0	0	50	16.6667	16.6667	16.6667	16.6667	16.6667	0	16.6667	33.3333	33.3333	16.6667	33.3333	33.3333	33.3333	16.6667	50	0	33.3333	0	33.3333	16.6667	0	33.3333	0	0
33.3333	33.3333	33.3333	0	33.3333	33.3333	16.6667	50	16.6667	50	33.3333	0	33.3333	16.6667	50	0	0	16.6667	33.3333	16.6667	16.6667	16.6667	16.6667	33.3333	33.3333	16.6667	16.6667	33.3333	33.3333	16.6667	16.6667	0	0	50	0	33.3333	0	33.3333	0	16.6667	16.6667	16.6667	16.6667	0	33.3333	33.3333	33.3333	16.6667	33.3333	50
16.6667	0	16.6667	16.6667	33.3333	16.6667	16.6667	66.6667	33.3333	33.3333	50	33.3333	33.3333	0	50	33.3333	33.3333	0	0	0	0	16.6667	33.3333	16.6667	33.3333	33.3333	33.3333	33.3333	16.6667	16.6667	50	50	0	16.6667	16.6667	50	0	16.6667	33.3333	33.3333	33.3333	16.6667	33.3333	33.3333	33.3333	0	0	33.3333	50	0
[truncated: 5,000 more columns]

## Sheet: Difference of means_1 and 2
-0.666667	2	-2.33333	0.333333	-0.333333	-1.66667	2	-6	5	1	0	1	-3	2.66667	-5	-1	0.666667	-1.66667	-0.333333	7.10543e-15	3	0.333333	-2.66667	1.66667	-4.66667	-6	2.33333	-1.33333	1	1	0.333333	-3.33333	-4	2.33333	0	1.33333	3.33333	-7.10543e-15	7.10543e-15	-1	-6.33333	1.66667	-0.666667	3.66667	2.66667	0.333333	-4	1.66667	-0.333333	2
[truncated: 5,000 more columns]
