# Supplementary material for: Magnetic sense-dependent probabilistic decision-making in humans
Source: Front Neurosci. 2025 Mar 7;19:1497021. doi: 10.3389/fnins.2025.1497021 (PMC11925921; doi:10.3389/fnins.2025.1497021)
Supplement: Supplementary file 8 [file Data_Sheet_8.zip › #20.xlsx]

## Sheet: Original data
42
25
25
17
8
25
33
33
25
50
17
17
25
33
17
25
25
33
33
33
17
33
17
42
33
8
33
33
17
25
33
25
17
25
33
33
25
17
8
33
33
25
25
33
25
33
33
8
8
33
25
8
17
33
8
8
25
25
17
33
33
25
42
17
33
17
17
33
42
17
25
8
33
25
0
33
17
8
17
25
33
17
25
33
33
8
25
33
17
33
25
25
17
42
0
42
25
25
17
33

## Sheet: Resampled 10,000 data sets-1
25	25	33	17	42	8	17	42	25	25	42	25	33	25	17	25	17	25	17	17	25	17	8	25	25	33	17	33	25	42	17	33	0	33	25	25	8	33	33	33	33	33	8	25	0	17	25	33	33	25
25	33	8	42	33	17	33	25	42	33	17	8	8	17	17	17	33	17	17	17	8	33	17	17	25	33	8	8	8	17	17	33	33	33	0	17	17	25	42	33	25	33	42	33	17	33	33	33	8	25
17	33	25	33	25	33	33	33	17	33	25	33	33	25	25	33	8	25	17	17	25	33	33	17	42	8	8	25	33	8	33	25	33	25	8	17	33	17	25	25	17	17	33	42	33	33	33	33	25	42
42	33	33	25	33	8	25	25	17	42	42	8	25	33	25	33	17	25	25	42	25	33	17	33	33	33	25	25	33	33	25	25	25	8	33	8	33	25	17	8	25	33	8	33	33	0	33	33	33	8
25	17	33	33	33	33	8	17	33	17	25	33	42	33	33	33	25	8	17	25	25	25	33	25	33	33	0	8	17	25	33	25	17	17	25	33	33	25	25	25	25	25	8	42	25	33	25	33	17	8
25	25	33	25	33	25	25	33	17	25	33	33	0	17	17	42	8	25	33	33	33	25	42	33	33	17	25	17	33	8	33	33	25	50	25	25	17	33	33	33	17	33	33	33	25	25	17	33	25	42
42	25	33	33	25	17	8	17	17	17	8	25	25	42	25	33	42	42	33	25	17	17	33	17	8	17	25	33	25	33	25	17	25	33	17	25	42	17	33	25	17	17	17	25	33	33	8	25	8	42
17	42	25	33	33	42	25	33	33	33	8	42	8	25	17	17	25	17	33	25	17	8	33	33	33	33	33	17	8	25	33	33	17	33	17	8	42	17	25	25	33	33	33	42	25	25	8	17	33	33
25	33	33	33	0	33	33	8	17	25	42	33	0	25	33	25	17	33	17	42	42	25	17	8	25	33	8	25	25	0	33	8	25	25	25	25	33	33	17	8	33	33	17	25	33	33	33	8	33	33
33	33	42	17	42	33	0	33	25	25	33	8	8	17	33	17	33	17	33	25	25	25	8	25	17	17	33	17	17	33	25	25	8	17	17	33	25	25	33	33	17	17	17	25	8	25	33	25	17	25
25	17	33	33	25	17	33	8	33	17	17	33	8	33	25	33	8	17	33	8	17	42	8	17	17	17	33	17	17	25	25	8	25	17	17	8	25	42	33	33	17	33	33	33	25	17	33	33	17	25
33	17	25	42	25	25	25	25	17	25	33	25	17	33	17	25	17	33	33	33	25	42	33	17	17	25	8	8	25	33	25	25	8	25	25	42	33	8	33	25	8	33	25	33	33	17	33	8	17	33
25	17	25	42	33	25	0	33	17	33	33	17	8	25	33	25	17	33	25	33	17	25	25	17	33	17	42	33	17	33	33	17	17	25	33	8	17	8	25	8	42	33	33	25	33	33	17	17	17	8
25	33	25	33	25	33	17	33	42	25	33	33	33	25	25	25	25	33	17	25	33	42	33	42	50	33	33	33	0	25	25	25	25	33	17	33	42	17	17	25	17	33	33	25	25	8	33	17	17	33
8	33	17	33	42	25	17	17	25	8	33	17	17	25	25	8	8	33	33	25	17	0	25	8	8	25	17	25	33	33	25	25	17	25	33	33	25	33	8	25	25	33	33	8	17	8	8	8	17	25
25	33	25	33	25	17	33	0	42	17	33	8	25	33	25	8	17	17	25	17	17	33	33	17	25	25	25	25	17	33	17	42	33	33	25	17	25	25	33	33	25	33	25	33	0	33	33	17	17	25
25	33	33	42	25	25	33	33	25	25	17	17	8	17	33	17	25	33	33	8	33	17	17	17	17	25	42	17	25	8	33	17	33	42	33	25	33	8	42	25	25	25	33	42	8	33	25	25	17	17
17	25	33	17	25	33	42	17	25	25	25	17	25	33	33	33	42	8	33	25	17	33	17	33	33	17	25	33	33	8	25	33	33	33	17	17	25	33	25	0	25	25	17	33	17	8	33	25	17	8
8	25	25	17	17	17	42	33	25	25	17	8	33	8	17	8	25	33	33	17	42	25	17	33	25	17	33	33	33	25	17	33	25	25	25	33	33	17	25	17	33	33	33	42	25	25	8	25	42	33
17	17	17	33	33	8	33	17	42	25	17	25	25	25	25	25	25	33	42	8	8	33	25	0	17	17	33	33	25	33	42	33	17	25	33	33	50	17	17	25	17	42	33	25	17	42	33	25	25	17
33	25	25	25	42	25	25	33	42	17	33	33	33	17	17	33	33	33	8	33	25	17	25	17	42	25	25	25	8	25	25	33	17	25	33	25	25	50	33	0	33	8	42	42	33	17	25	25	33	25
25	8	33	25	25	25	33	25	33	25	42	8	33	17	33	42	33	33	33	33	33	17	25	33	17	33	17	33	33	25	17	33	33	33	25	25	8	17	8	33	17	17	25	8	33	17	33	42	8	8
42	25	33	17	25	25	17	25	50	50	25	25	8	17	17	8	25	25	33	33	8	33	17	25	25	33	25	17	33	0	33	17	33	17	25	17	33	17	25	42	25	33	25	33	17	33	8	17	17	50
33	33	42	25	33	25	17	25	33	17	25	17	25	25	17	33	17	17	8	33	33	42	25	8	33	17	8	17	25	17	17	8	25	25	8	33	17	33	25	25	17	25	17	25	17	17	17	33	25	42
33	8	8	33	33	17	25	8	8	17	33	25	25	42	8	25	33	17	25	33	25	25	25	33	8	8	8	33	25	33	25	25	25	33	25	33	17	17	33	33	25	25	25	33	0	25	33	17	33	25
33	33	33	8	25	25	33	0	25	17	17	25	33	33	25	33	25	8	0	25	33	17	33	33	33	33	8	33	42	17	25	25	17	17	33	33	17	8	33	25	33	25	25	0	8	25	17	25	25	17
33	17	17	25	17	17	33	8	8	42	33	25	25	25	17	25	8	33	33	33	42	25	33	25	17	17	8	17	33	33	33	33	33	17	42	17	33	33	25	17	33	33	17	33	17	33	25	42	17	25
33	33	17	0	17	25	33	33	17	17	33	25	33	25	25	33	8	17	17	33	0	17	25	17	33	33	8	33	25	42	25	17	25	42	17	17	33	17	25	33	33	8	17	25	25	17	17	33	33	17
42	25	8	33	17	25	33	17	33	17	33	25	17	8	33	25	8	33	50	8	17	8	25	33	42	33	17	8	25	17	33	17	42	25	33	8	25	33	33	8	33	33	25	33	42	17	33	33	42	17
17	17	8	0	25	33	8	0	8	33	42	33	25	25	17	17	17	25	17	25	50	25	50	8	8	17	25	25	25	33	8	25	33	25	33	8	33	42	33	17	25	25	25	33	17	25	25	25	25	33
8	33	0	33	17	25	17	33	17	25	42	17	33	17	8	17	17	17	33	42	33	17	33	33	8	33	33	33	33	33	25	33	33	17	42	25	25	33	25	25	33	8	33	33	33	33	17	25	25	25
33	8	33	25	42	42	17	25	8	25	25	17	0	25	17	8	33	33	25	33	33	25	25	17	25	33	33	17	42	17	33	25	17	33	33	25	17	8	33	33	25	33	33	25	25	33	25	42	42	25
33	8	17	25	25	0	42	25	33	25	33	8	17	8	8	25	25	33	25	33	25	17	17	25	42	25	25	33	42	17	42	25	33	33	33	33	42	33	25	25	25	17	33	42	17	8	25	25	33	25
25	8	33	33	17	25	25	8	25	8	25	17	17	42	25	33	8	8	33	25	25	33	33	17	33	17	33	25	25	33	25	33	25	33	25	42	25	8	33	17	17	25	25	0	33	33	42	33	17	8
17	17	33	25	33	17	8	33	25	17	8	17	33	33	33	25	17	33	25	25	33	33	33	33	17	17	25	33	50	33	25	33	0	17	8	33	25	33	25	17	33	33	33	17	17	25	33	25	33	25
8	33	17	33	25	17	17	25	17	25	33	42	33	8	33	42	33	33	25	25	25	25	8	8	33	25	17	33	33	8	33	17	33	17	42	17	17	17	17	33	25	17	25	25	42	33	17	25	33	25
8	33	25	17	8	33	33	33	25	17	25	42	8	25	25	17	33	17	33	25	33	25	33	33	8	33	42	33	25	33	8	17	25	33	33	17	17	33	25	17	33	25	25	42	33	0	42	33	8	25
42	33	17	33	25	0	17	17	25	42	17	25	33	17	17	17	25	0	17	8	25	17	8	25	25	17	17	25	25	17	33	17	25	33	33	17	25	33	17	50	33	33	17	42	33	8	25	17	17	8
25	33	17	17	25	0	0	25	25	33	42	33	8	33	8	8	25	17	33	17	25	17	8	17	25	33	33	25	17	25	33	8	25	8	17	8	33	42	33	17	33	33	25	8	8	33	33	33	33	25
33	25	17	33	25	33	25	33	33	8	8	8	33	42	17	17	17	25	25	25	25	33	17	8	17	8	17	25	25	25	17	50	33	33	33	8	8	25	33	17	8	33	33	25	25	25	8	17	42	25
42	33	17	33	17	17	33	42	42	33	25	25	25	17	33	25	17	33	25	17	0	33	17	8	42	33	8	33	25	25	50	33	33	33	33	25	25	25	33	33	25	25	33	25	17	42	42	33	33	17
33	17	17	33	25	33	25	33	25	0	8	25	25	25	8	17	33	25	17	8	25	33	33	33	25	33	33	25	17	17	8	25	33	25	8	33	42	33	25	8	25	33	17	17	17	25	33	17	8	25
33	17	33	33	17	25	25	17	33	25	25	33	25	17	17	17	8	25	17	42	17	8	42	33	25	0	50	33	33	33	17	25	33	33	33	25	25	25	8	33	17	25	42	17	33	25	50	33	8	33
33	25	33	8	33	33	8	25	25	8	8	33	33	33	17	25	33	25	25	17	8	33	42	17	17	33	17	8	42	25	25	17	8	0	17	17	17	25	25	8	33	25	17	42	17	33	33	8	8	25
8	33	33	17	33	25	33	33	8	33	17	33	33	25	17	8	8	33	33	8	33	17	25	17	42	33	17	17	33	25	25	17	33	33	17	25	8	8	17	33	25	8	33	25	33	17	25	17	33	33
17	17	25	25	17	33	33	17	42	25	33	17	42	25	33	17	25	17	33	25	25	25	8	17	33	25	33	33	25	50	17	25	42	25	25	33	33	17	33	25	17	17	17	33	33	17	33	8	33	17
42	25	17	42	8	25	33	8	33	33	25	8	8	17	25	42	33	25	33	8	33	8	25	17	25	17	17	17	25	17	50	8	25	17	33	33	33	33	17	25	17	25	33	0	17	25	17	8	33	17
25	42	8	25	17	25	17	33	25	33	25	17	42	25	17	25	33	17	33	17	25	17	8	17	17	33	17	33	33	33	33	42	25	33	17	33	8	25	17	33	8	25	42	17	33	17	25	8	17	17
33	33	33	33	8	33	33	25	25	33	33	17	33	25	8	42	17	25	33	33	25	8	50	8	33	33	33	8	33	8	17	25	25	42	42	33	33	25	8	25	17	25	8	42	25	25	25	17	33	25
8	0	17	0	33	33	33	17	33	33	33	17	25	17	17	33	33	17	33	8	33	25	17	25	17	25	17	33	17	25	33	25	25	33	25	25	42	25	33	33	25	0	42	17	8	33	17	17	33	0
[truncated: 5,000 more columns]

## Sheet: Resampled 10,000 data sets-2
17	42	8	17	17	33	17	8	33	0	33	25	25	8	8	25	25	33	25	33	25	17	25	25	17	25	33	42	33	17	33	33	42	25	17	8	42	25	33	33	25	33	17	17	33	33	17	17	8	25
33	17	17	33	25	25	25	25	8	42	17	0	17	8	33	25	33	33	33	33	17	25	17	25	17	17	25	17	17	25	25	17	25	25	33	33	25	17	33	17	8	8	25	25	33	8	25	17	17	25
33	33	33	50	25	17	33	8	17	17	25	17	33	25	25	42	25	33	0	33	25	25	33	8	42	17	50	8	33	8	25	25	33	17	17	17	17	17	25	33	25	25	25	8	17	8	33	42	17	33
17	33	25	33	17	17	17	8	25	42	33	17	33	25	17	33	0	33	17	33	42	8	17	17	33	25	33	25	17	0	17	33	25	17	25	33	25	33	33	33	0	33	17	33	25	17	17	8	17	33
17	25	33	17	33	25	17	25	25	17	25	33	25	25	0	25	8	17	25	25	42	42	33	33	33	33	33	17	17	8	25	33	8	25	42	25	17	25	33	33	25	17	17	25	33	33	17	25	25	25
17	17	17	33	33	0	33	8	8	25	25	33	33	17	25	8	33	8	0	25	33	25	25	33	17	17	17	17	42	8	42	33	25	25	33	33	17	25	33	17	17	8	8	8	17	42	8	25	33	25
33	25	33	8	17	25	33	8	17	8	25	33	25	25	17	33	17	25	17	25	17	17	0	17	33	25	17	33	33	25	17	25	25	42	42	17	33	33	17	25	17	8	33	33	33	8	25	33	25	33
17	25	25	50	17	33	17	25	25	17	8	33	25	33	33	8	25	17	42	33	42	33	17	33	42	25	25	0	17	33	17	33	8	25	25	8	17	8	17	42	25	25	8	17	17	33	33	25	33	25
25	33	33	25	17	25	8	25	17	42	42	33	42	8	25	17	0	25	17	33	33	17	17	33	17	42	8	25	33	42	8	33	42	33	25	33	17	17	25	25	33	17	8	25	33	33	25	33	0	0
33	33	25	33	8	17	33	33	25	33	33	25	25	25	33	33	17	33	33	25	8	33	42	33	33	17	33	17	17	17	17	33	25	33	33	25	42	25	33	17	8	17	33	25	8	33	25	33	17	17
17	33	33	8	8	42	8	33	25	17	17	33	25	42	17	17	33	33	17	25	33	8	33	17	17	25	8	25	17	8	8	8	33	33	17	25	33	0	8	25	25	8	17	25	42	33	33	25	33	8
25	17	33	33	25	25	8	17	33	17	33	25	33	25	25	42	8	33	33	33	33	33	33	17	17	17	33	8	17	17	25	17	17	25	33	8	33	17	17	50	33	42	17	25	25	25	33	33	25	33
42	42	25	17	8	25	33	8	17	0	25	25	33	33	8	25	17	25	17	33	17	33	42	8	33	25	17	42	17	8	17	17	25	25	17	17	33	8	17	33	33	50	8	33	17	33	25	25	33	17
33	25	17	33	25	25	17	25	8	17	8	25	8	33	33	33	25	33	42	33	25	25	17	33	33	0	25	33	17	33	17	33	33	17	8	8	25	17	17	17	33	25	17	25	33	25	33	8	17	8
25	33	33	25	33	33	25	25	17	33	8	17	17	25	33	17	33	17	25	42	8	17	17	17	25	42	25	25	17	17	17	0	33	17	33	25	8	17	8	33	33	33	17	42	17	42	25	25	17	25
33	33	17	33	33	25	17	33	42	33	33	25	17	25	0	33	25	17	25	25	25	33	17	25	17	8	17	33	33	17	25	8	25	25	17	17	33	33	25	33	8	33	33	50	33	25	33	17	17	33
33	25	17	42	8	25	33	25	33	33	25	17	33	25	17	33	33	17	17	8	25	33	33	33	17	33	17	17	25	33	25	8	33	33	25	42	17	33	42	8	25	17	17	25	8	17	25	33	33	17
17	33	17	17	33	17	25	33	25	8	25	17	25	17	25	17	17	8	33	17	17	33	42	17	33	33	17	8	25	33	33	17	33	17	8	17	25	17	25	33	17	25	33	42	8	8	17	25	8	42
33	25	33	0	33	8	17	33	25	33	25	25	33	33	25	33	17	17	17	33	33	33	8	33	33	17	17	25	42	25	25	25	8	17	33	33	8	25	33	33	17	17	8	17	33	42	25	25	33	25
8	8	42	25	25	33	17	33	25	8	17	25	33	33	33	42	25	25	25	25	17	25	17	25	33	25	25	17	17	17	17	25	17	33	17	25	33	8	33	8	25	25	42	25	25	17	42	33	33	50
25	17	33	0	25	8	33	33	17	42	25	42	25	25	8	33	17	0	17	25	25	25	33	8	33	8	33	33	17	8	33	8	25	25	8	33	33	33	33	17	25	25	33	33	33	25	17	17	33	8
33	17	8	17	8	33	33	8	8	17	17	25	8	33	17	8	25	25	25	8	33	42	17	8	33	17	17	25	8	17	8	17	8	17	8	25	33	33	33	8	33	33	25	33	33	25	33	8	25	42
8	17	33	33	33	25	17	17	33	8	33	25	33	25	17	8	25	33	17	17	17	8	17	25	25	33	33	25	25	25	8	8	25	25	25	25	33	33	25	17	42	25	17	25	17	33	33	25	33	42
50	8	33	8	17	33	17	25	17	33	33	8	8	17	25	17	8	25	33	25	25	17	0	33	33	17	17	8	8	17	8	42	17	33	33	33	33	42	8	25	17	33	33	17	33	25	17	25	17	17
17	33	33	33	33	8	33	8	33	33	17	17	17	33	42	33	25	25	17	33	25	33	8	42	17	25	33	25	17	17	33	25	17	33	25	33	8	17	33	42	33	25	17	25	33	33	8	25	33	25
25	8	17	25	33	17	33	33	33	25	33	25	17	33	17	25	33	25	8	33	33	25	17	17	42	33	8	25	8	42	17	25	17	8	25	33	33	33	33	33	42	33	33	42	33	17	17	17	17	33
33	42	25	33	33	17	17	8	17	0	8	17	33	50	17	8	25	25	33	17	17	25	17	33	17	25	17	25	33	33	25	8	8	25	25	33	33	25	42	25	25	25	25	33	25	17	17	33	25	17
17	17	25	42	17	33	17	8	25	25	42	25	8	33	33	25	33	17	25	8	33	25	8	25	33	8	33	42	25	33	33	25	33	17	33	33	25	33	8	33	0	25	25	33	33	33	8	33	25	17
8	17	33	33	25	25	33	8	17	42	25	25	33	17	25	33	25	33	17	25	33	8	25	17	8	17	25	25	42	25	25	33	33	17	33	33	17	17	33	25	42	33	17	33	33	33	33	25	42	25
17	8	25	33	17	17	8	25	25	33	25	33	17	25	42	33	17	33	33	8	25	33	33	33	33	33	33	0	33	17	25	17	25	33	8	17	33	0	25	25	8	42	8	17	17	50	33	33	25	17
17	33	33	33	33	25	42	17	33	17	33	25	42	17	25	33	8	25	33	33	17	8	42	25	8	17	25	8	33	17	33	17	33	17	25	25	25	42	17	25	33	25	25	50	33	17	25	33	25	25
25	25	25	25	33	25	25	33	25	8	8	33	33	8	25	33	25	17	17	33	33	33	33	17	25	25	33	25	25	17	33	8	42	17	25	17	25	33	17	8	17	33	17	33	0	25	33	33	8	17
33	25	8	33	25	33	25	25	17	25	17	33	33	33	33	33	17	50	8	33	8	17	17	25	33	33	42	17	42	17	33	33	33	8	33	33	42	25	17	0	33	17	33	25	33	42	25	33	25	25
33	33	33	33	17	17	33	25	33	17	17	33	33	33	25	17	17	17	8	25	17	17	8	33	25	8	25	17	17	33	33	25	17	33	33	17	17	8	25	25	33	33	33	25	33	50	17	25	25	17
17	17	17	0	25	8	33	33	17	25	42	33	17	33	33	25	33	33	33	17	25	25	25	17	25	33	8	33	17	33	33	8	25	25	33	33	8	33	0	17	50	25	33	33	25	25	25	25	25	17
25	8	17	8	33	25	33	8	33	17	33	17	17	8	33	33	17	17	33	33	8	33	17	17	33	25	33	17	33	33	8	17	25	33	17	25	33	17	33	33	25	50	17	0	25	17	0	17	25	25
17	17	25	25	33	25	25	33	33	8	8	8	8	33	33	25	33	17	8	42	33	25	17	25	17	0	25	33	25	33	33	25	17	33	25	17	25	25	25	25	8	8	8	33	17	17	25	17	0	25
25	25	33	8	8	33	33	33	33	33	25	33	33	42	33	25	33	8	17	25	42	33	33	33	33	33	33	8	33	33	17	42	25	33	17	17	8	33	33	17	33	8	8	33	25	33	33	50	25	25
17	17	33	33	25	33	42	17	33	33	17	25	42	17	17	33	25	25	17	17	25	25	25	17	33	33	33	42	25	17	25	33	50	25	42	25	42	25	33	33	17	33	17	25	25	17	17	0	25	8
8	33	25	25	25	17	17	25	25	33	25	33	33	33	33	33	33	33	17	17	17	33	17	17	8	42	17	33	17	25	0	33	33	17	25	33	42	33	42	25	25	17	25	8	33	25	25	8	25	17
17	33	25	0	17	42	17	42	8	17	33	42	25	25	8	33	33	25	17	33	42	33	17	8	33	17	17	25	8	8	25	25	25	25	25	33	0	42	33	8	8	25	33	33	25	33	25	17	33	33
25	25	33	25	25	0	25	25	17	25	25	8	42	8	33	17	25	33	17	25	25	33	17	33	25	25	42	17	33	17	8	33	33	33	33	33	42	25	33	33	17	8	33	33	8	8	17	42	8	25
33	25	33	33	25	25	8	42	17	33	8	25	33	8	33	33	17	42	33	33	33	8	17	17	33	25	33	33	33	25	25	33	33	33	42	33	33	17	25	17	25	17	25	33	33	17	17	33	25	17
33	25	25	25	17	17	33	25	25	25	17	25	17	17	17	33	33	8	42	42	17	25	25	33	17	17	17	17	33	17	25	33	8	17	33	33	33	42	17	8	25	33	17	8	25	42	25	25	25	33
33	17	17	33	25	25	25	17	25	8	25	17	17	25	33	17	25	25	8	33	33	8	33	33	17	50	25	17	33	33	25	25	33	17	33	42	0	33	25	8	25	25	17	25	25	17	33	17	33	33
17	33	25	33	33	25	33	33	25	33	33	33	25	42	33	17	33	33	25	17	25	8	25	0	17	8	8	33	42	25	33	17	8	8	8	25	33	42	8	8	33	42	25	33	33	33	33	8	8	8
25	33	17	33	42	17	17	17	25	33	17	33	25	33	17	33	8	33	25	17	8	25	33	33	17	25	8	25	17	8	33	8	33	25	25	17	33	17	17	33	25	8	25	25	33	33	25	33	17	25
17	25	8	25	33	17	8	8	25	25	8	17	17	25	33	25	25	17	17	25	17	0	25	17	17	17	33	0	17	25	33	33	17	33	33	17	25	33	8	17	17	33	17	8	25	33	25	33	33	33
33	33	25	8	25	33	17	33	33	33	33	33	33	25	17	33	17	33	33	8	33	8	25	8	17	25	25	33	17	17	33	33	25	42	25	17	25	33	33	33	33	17	25	33	17	33	33	8	33	25
17	17	42	8	33	0	25	42	33	42	33	17	33	33	17	8	25	8	8	25	17	33	8	33	17	25	33	25	33	17	33	33	17	33	25	25	33	33	8	33	25	25	17	25	33	33	33	8	33	8
[truncated: 5,000 more columns]

## Sheet: Difference of means_1 and 2
2.12	0.12	-1.16	1.9	1.4	1.14	0.46	0.38	2.54	0.86	2.84	-2.16	-3.06	-1.06	-2.28	-1.74	-0.34	-0.32	4.56	-2.14	-0.36	0.44	2.4	-1.8	0.34	1.26	-2	2.06	1.76	2.92	3.2	1.4	0	1.96	-0.14	-1.52	0.54	-0.52	1.34	0	0.36	0.94	4.8	0.92	-2.92	-3.18	1.62	-0.14	0.86	0.16
[truncated: 5,000 more columns]
