# Supplementary material for: Magnetic sense-dependent probabilistic decision-making in humans
Source: Front Neurosci. 2025 Mar 7;19:1497021. doi: 10.3389/fnins.2025.1497021 (PMC11925921; doi:10.3389/fnins.2025.1497021)
Supplement: Supplementary file 8 [file Data_Sheet_8.zip › #21.xlsx]

## Sheet: Original data
42
8
17
33
17
42
25
25
25
25
0
42
17
33
42
17
25
25
25
33
8
25
33
17
17
8
25
25
42
25
25
33
25
8
17
25
25
33
33
17
25
25
33
25
25
25
33
25
17
42
25
17
17
33
17
8
8
17
33
33
25
25
8
33
25
25
8
25
17
8
25
17
17
25
17
17
25
42
25
17
33
42
33
33
25
17
17
33
33
25
0
17
33
8
33
17
8
8
17
25

## Sheet: Resampled 10,000 data sets-1
42	25	25	42	33	33	17	8	17	17	33	25	25	25	25	42	25	33	33	33	17	17	42	0	42	17	17	25	17	17	33	17	17	17	17	17	17	25	33	17	33	33	17	33	17	17	25	33	25	25
0	17	33	17	25	17	8	17	33	25	25	8	17	8	25	25	25	33	33	17	25	8	42	17	25	25	17	17	42	25	33	17	33	25	33	42	25	42	17	25	17	33	25	25	33	25	17	8	25	25
17	33	42	17	33	17	33	17	17	8	25	42	33	8	42	25	8	33	25	17	17	8	17	8	17	17	33	42	8	17	17	8	25	0	25	17	25	25	33	25	17	42	25	33	25	17	25	17	25	8
17	17	33	25	25	25	8	25	42	17	33	25	25	42	33	33	8	25	33	25	17	17	8	25	33	25	25	25	33	25	17	17	33	17	25	25	17	33	25	8	33	25	33	25	17	33	17	0	33	25
33	25	25	17	8	33	33	42	42	25	25	33	25	17	8	8	42	33	25	17	33	17	25	25	33	25	33	33	42	8	25	17	33	25	33	25	33	33	0	33	17	17	17	33	25	8	17	33	33	17
25	25	8	25	8	42	42	25	25	17	25	42	8	17	25	25	33	42	25	42	25	33	17	17	8	33	25	0	17	42	25	25	25	25	17	33	8	17	17	8	25	17	25	42	17	25	25	33	8	25
25	25	33	42	33	8	33	8	25	25	33	17	17	25	33	33	25	33	25	8	42	33	25	25	25	8	25	25	17	25	25	17	33	8	25	33	33	33	8	0	42	33	33	25	33	17	8	8	25	8
17	25	8	42	33	25	17	8	25	17	42	33	8	8	8	42	33	33	8	25	33	33	17	8	17	33	17	42	33	33	33	25	33	42	33	33	25	17	17	25	25	8	25	33	17	25	33	0	33	33
17	17	8	17	25	25	42	25	17	25	17	25	25	17	8	42	0	25	25	33	42	17	25	42	17	25	17	17	8	33	25	33	17	17	33	17	25	8	25	17	33	17	8	17	8	17	33	25	42	17
8	17	33	42	33	33	17	42	33	8	33	17	8	17	8	25	17	17	25	25	33	25	25	42	25	25	42	25	25	25	17	42	25	33	17	42	25	8	25	17	42	17	17	25	25	25	25	17	25	25
17	25	8	25	33	17	25	17	17	17	25	33	33	33	17	17	17	33	25	17	25	25	42	8	25	8	25	8	25	42	17	17	33	33	25	33	17	17	17	25	33	8	17	25	17	25	17	8	25	25
8	25	25	17	25	25	17	33	17	33	17	25	25	25	17	25	25	25	33	42	33	25	8	8	17	42	17	33	33	25	42	33	17	25	17	25	17	33	25	17	25	8	25	0	17	25	17	8	25	42
17	33	25	8	25	17	17	25	25	25	33	25	25	17	17	25	33	8	33	17	25	0	17	8	33	42	8	17	25	25	17	25	17	25	42	25	25	17	25	25	25	8	42	17	25	33	33	25	17	25
17	17	17	25	42	17	25	25	8	17	25	25	8	25	8	17	8	33	25	17	25	25	8	17	25	42	17	33	17	25	42	17	25	25	17	25	25	33	25	25	33	8	42	25	25	25	42	25	8	25
33	17	25	33	17	17	33	42	17	33	25	8	42	33	17	42	42	33	33	33	25	25	17	33	25	25	8	33	42	33	42	33	25	33	17	8	25	17	25	42	17	25	25	33	8	17	33	42	8	33
42	33	33	25	8	25	33	25	25	25	17	17	8	17	8	33	25	25	42	17	25	0	33	25	8	25	25	33	25	42	25	17	17	25	8	17	17	25	17	17	25	33	33	33	25	33	17	33	8	17
33	33	33	25	33	25	42	33	25	17	25	25	25	8	8	42	33	17	25	25	17	33	17	25	33	17	8	8	17	0	33	25	25	8	25	33	8	25	8	17	0	25	25	33	25	33	17	17	33	25
17	25	25	33	25	0	0	25	25	25	17	33	8	33	33	25	17	25	33	25	25	25	17	17	33	33	33	17	25	25	8	42	8	25	25	17	17	17	33	0	25	17	25	42	42	17	33	17	8	25
17	25	33	25	0	0	17	42	17	33	25	25	25	42	33	42	17	42	8	8	17	8	25	8	33	17	25	33	25	25	42	8	17	25	33	25	33	17	25	25	25	42	42	17	33	42	33	25	17	25
17	25	25	33	25	25	25	0	33	33	33	8	17	25	25	25	25	25	33	33	8	8	8	33	25	17	42	17	33	8	25	17	33	17	33	8	8	33	42	33	33	0	25	25	42	25	33	25	25	25
25	0	33	25	42	25	25	25	25	33	33	0	25	25	25	25	17	0	0	25	33	17	42	25	17	33	25	17	33	8	25	17	8	33	0	33	8	17	25	17	0	17	0	17	25	8	8	33	25	25
33	8	33	17	33	25	33	25	25	8	33	25	17	8	25	33	33	8	25	33	8	8	17	17	33	25	17	25	42	25	42	8	25	33	17	25	25	25	25	42	33	33	33	17	0	25	25	33	33	25
25	42	25	33	25	25	17	42	8	25	25	25	25	25	33	33	33	33	33	33	17	17	25	25	17	8	17	25	25	17	25	25	42	25	17	33	25	25	25	25	25	33	25	25	25	17	42	33	25	42
8	42	25	33	25	25	8	17	25	25	25	17	8	25	42	0	42	42	25	17	8	8	25	17	17	17	25	25	0	33	33	8	33	33	17	42	33	17	25	25	33	17	8	42	17	33	25	17	17	42
25	42	0	25	17	8	25	8	42	33	25	33	8	33	25	8	42	33	17	33	25	8	17	25	25	17	25	25	0	25	25	33	25	33	17	33	25	0	25	33	25	8	17	25	25	25	42	33	17	33
17	17	8	17	42	42	8	25	8	25	17	25	17	42	25	33	8	25	17	33	33	17	25	8	25	33	17	33	33	8	25	25	17	33	25	25	17	8	33	33	17	17	17	25	25	33	33	17	42	42
17	25	25	17	25	8	8	8	33	8	17	25	17	25	8	17	42	33	17	25	42	33	25	8	33	25	17	33	25	17	25	8	42	33	25	17	8	17	17	25	8	25	17	17	25	0	42	8	33	8
17	17	42	25	17	8	17	0	8	17	17	17	17	8	33	33	33	25	33	33	25	8	25	33	8	17	25	25	17	33	8	25	33	17	8	25	17	8	17	33	33	25	17	25	17	17	33	8	25	42
25	8	8	25	25	33	25	25	33	33	8	8	33	17	25	17	8	25	25	17	33	17	33	17	17	33	25	25	33	17	8	33	17	25	33	8	17	25	42	33	25	17	33	25	25	33	42	25	17	25
25	33	25	8	33	33	17	33	25	33	33	42	25	25	25	25	25	33	25	17	17	42	25	25	25	8	33	17	17	33	42	42	42	25	17	25	25	17	33	33	17	17	33	0	17	17	8	33	25	42
25	25	33	25	17	8	25	17	17	17	8	33	8	25	0	25	33	17	25	42	8	25	33	8	17	8	33	33	25	17	8	17	17	17	17	25	33	17	17	25	33	33	17	33	17	25	25	33	25	0
33	17	25	25	33	25	33	0	17	17	17	25	17	17	33	25	17	33	33	25	25	8	33	33	25	25	17	33	17	33	25	17	8	17	25	25	17	25	17	17	25	25	25	25	17	33	25	25	42	0
25	25	25	8	33	17	33	17	25	25	17	8	17	42	33	25	8	25	42	8	33	33	17	25	33	25	17	25	33	25	17	42	17	25	25	25	8	42	17	17	8	17	33	33	17	25	17	17	8	25
17	25	17	17	17	33	33	25	0	33	33	25	17	25	25	17	17	25	17	25	17	42	17	25	25	33	17	25	25	17	33	33	8	33	17	17	17	33	8	25	33	42	33	8	25	25	25	33	25	17
25	42	33	25	17	17	8	8	25	25	17	17	25	33	42	17	25	8	25	25	17	33	42	33	17	25	33	17	17	8	25	33	17	25	25	8	33	33	17	25	25	25	25	25	33	0	25	42	42	17
33	33	42	0	25	17	17	25	17	17	42	0	17	17	33	25	17	25	42	25	25	33	8	8	33	25	17	42	33	17	8	25	17	25	25	33	25	8	0	33	17	33	25	25	25	17	17	17	17	17
8	17	25	33	42	17	17	33	33	8	33	8	17	42	33	8	17	33	33	33	33	25	17	33	25	25	25	25	8	8	17	17	33	25	25	25	17	17	25	25	42	33	17	33	33	25	33	17	33	33
33	17	33	33	25	25	17	25	25	25	25	0	17	8	8	25	33	25	8	25	33	25	25	17	25	33	25	17	25	33	42	42	25	8	17	17	42	33	33	17	17	25	42	33	17	33	8	25	17	33
17	17	33	17	8	17	25	33	25	17	17	17	25	33	17	42	33	25	25	25	33	25	25	25	42	33	17	8	8	17	17	17	0	17	17	17	25	33	25	25	8	25	25	17	0	8	33	8	8	25
33	42	25	8	25	17	8	25	0	25	33	42	42	25	25	17	25	25	17	25	33	42	33	25	33	33	25	25	17	42	25	33	33	8	33	33	42	25	33	33	25	42	8	17	25	25	25	25	33	25
25	17	25	17	8	17	8	25	42	17	25	25	25	17	8	25	25	17	42	25	25	33	25	17	25	25	33	17	8	25	17	33	25	33	25	25	33	25	17	17	17	17	25	25	25	8	17	8	33	25
33	8	25	33	33	42	8	25	25	17	17	25	17	25	25	25	25	25	17	25	25	25	25	17	33	17	33	25	33	25	8	42	42	33	25	17	33	25	33	17	33	25	17	33	25	17	25	17	25	25
25	25	33	42	8	33	33	17	25	17	25	25	33	25	25	8	8	25	25	25	17	17	0	25	33	33	25	42	33	33	17	25	33	25	17	25	25	33	25	42	42	42	33	33	8	25	8	42	33	17
17	17	17	25	25	25	25	42	25	0	33	42	17	17	17	25	17	25	25	17	25	25	0	42	17	17	17	25	17	42	33	17	25	25	17	17	0	17	25	25	25	25	33	42	25	17	0	25	17	33
25	25	33	25	17	17	25	25	8	17	33	17	17	33	17	42	25	33	25	17	25	25	17	17	25	33	42	25	25	17	25	8	25	25	42	33	33	25	25	25	8	42	33	25	33	25	25	25	25	25
17	25	25	33	25	17	17	8	25	33	17	25	33	17	25	33	17	25	25	8	8	42	25	33	25	42	25	33	42	42	25	25	33	33	25	17	33	25	8	33	33	17	25	25	8	25	8	25	8	25
25	17	17	17	25	17	17	25	8	25	17	33	33	8	33	33	25	33	17	33	33	8	17	33	25	17	8	17	25	33	17	25	17	25	25	42	17	25	25	25	17	17	33	0	17	17	33	33	25	25
25	17	17	33	42	25	33	33	17	25	33	17	25	25	42	25	8	33	17	33	25	25	33	42	8	33	42	25	17	42	25	17	25	17	33	17	17	17	25	17	8	17	25	33	8	42	17	0	25	25
25	25	17	25	25	17	17	25	25	33	25	33	33	25	42	17	25	17	25	25	17	42	17	25	17	25	25	17	17	17	33	17	8	8	8	42	33	25	25	25	42	25	17	17	8	17	17	42	25	42
17	17	25	17	33	25	8	25	25	25	33	17	33	25	17	25	42	42	33	25	25	33	33	25	8	25	17	33	17	33	17	25	25	8	17	25	25	17	25	17	17	42	8	33	8	33	25	42	17	25
[truncated: 5,000 more columns]

## Sheet: Resampled 10,000 data sets-2
25	25	8	25	17	25	42	25	0	25	17	17	42	42	8	33	25	33	17	17	17	25	42	17	0	33	8	25	25	17	17	25	25	17	42	25	25	17	0	25	33	33	8	25	17	25	33	25	33	33
25	17	17	25	42	17	25	0	8	8	25	25	17	42	25	25	33	25	25	25	33	33	33	25	25	17	8	25	25	33	8	42	33	17	17	25	17	33	42	33	33	33	8	33	17	25	25	25	25	42
25	0	17	8	33	17	17	25	25	25	8	17	17	25	33	17	33	25	17	33	33	17	25	8	25	17	8	8	33	17	17	25	25	25	17	33	17	33	25	42	42	25	17	17	25	42	42	42	25	42
25	33	17	33	33	25	33	8	25	17	8	8	17	17	25	0	8	33	8	42	0	17	33	33	17	17	25	42	25	8	17	25	25	17	25	17	25	25	17	33	8	8	42	25	25	42	33	8	17	25
42	42	17	8	33	25	42	25	17	25	17	17	33	17	17	33	25	17	17	8	33	25	17	42	8	33	25	25	33	25	8	25	17	33	42	33	25	25	8	33	33	8	25	33	33	42	25	17	25	25
42	17	8	8	42	8	33	25	17	17	25	25	25	33	17	8	25	33	33	25	25	33	33	25	33	8	25	17	33	17	17	42	8	25	33	42	33	8	33	17	25	33	33	8	33	33	25	33	33	0
17	8	25	25	25	8	8	25	25	17	33	25	25	17	25	17	25	25	33	17	25	25	42	17	33	33	33	25	17	17	25	17	42	25	8	33	8	33	17	33	25	42	17	33	17	33	25	33	33	25
17	0	17	17	25	33	42	17	17	17	33	33	8	8	0	25	17	17	33	17	25	33	25	33	8	17	25	25	17	8	25	17	17	25	17	17	25	33	25	33	8	25	42	25	8	8	25	17	25	25
33	25	25	25	25	25	33	25	25	25	25	17	25	17	0	0	17	33	25	25	17	17	25	33	25	17	25	8	33	17	17	17	42	8	33	33	17	25	42	8	33	17	17	17	17	25	17	25	42	17
33	42	17	25	33	33	25	25	33	33	8	17	17	17	17	33	17	33	17	33	25	25	33	8	25	25	8	42	17	8	42	33	33	33	33	25	17	25	17	25	8	25	33	25	33	17	42	8	0	25
17	25	33	33	25	33	17	33	25	33	33	33	25	17	42	33	8	25	33	33	17	0	42	25	25	25	33	33	8	33	33	25	42	25	25	17	33	33	25	17	8	25	17	33	17	17	33	17	17	17
8	33	33	8	17	33	42	25	33	17	25	25	25	25	8	17	25	8	33	25	17	25	8	25	25	17	17	25	25	25	25	17	25	17	25	17	25	25	17	17	25	42	33	42	25	33	17	17	17	33
25	17	17	33	25	33	17	25	25	17	25	8	25	17	42	25	25	25	17	17	33	25	33	25	17	8	25	25	33	33	25	42	17	33	42	17	25	25	33	25	8	42	33	17	33	25	33	33	17	17
8	25	17	8	17	17	33	42	25	17	17	8	33	17	25	8	25	42	25	17	33	8	25	25	33	8	17	33	42	33	25	25	33	25	42	17	25	42	17	25	25	25	42	25	8	25	33	25	0	17
25	25	25	33	17	25	25	0	42	25	0	17	25	25	25	25	8	17	17	17	17	33	8	0	33	17	42	33	42	33	25	42	25	17	33	25	17	33	17	25	25	25	42	8	25	8	33	33	25	8
17	33	25	25	25	17	8	33	33	17	25	8	25	33	17	25	17	25	17	17	17	25	25	33	33	17	25	42	17	25	25	17	8	8	25	33	33	25	42	33	25	25	33	25	42	25	33	33	25	42
17	33	8	33	33	33	8	0	42	17	8	25	25	33	17	25	17	17	25	42	25	33	25	42	25	17	33	25	25	8	25	17	25	25	17	25	0	17	33	42	25	33	25	25	33	42	33	8	8	25
33	17	25	17	25	17	25	33	8	25	25	25	25	25	25	17	8	8	33	17	25	42	17	17	17	25	42	25	25	25	33	25	25	17	25	17	17	25	33	25	25	33	17	25	25	17	25	25	17	0
42	17	33	17	17	33	25	8	17	25	25	17	8	25	25	17	17	25	17	25	8	25	17	42	25	33	25	25	25	33	25	25	17	8	25	8	33	25	17	42	17	33	33	17	17	25	8	33	42	17
8	42	17	17	17	25	8	25	33	8	17	25	33	25	0	8	33	25	25	17	33	25	33	42	17	25	17	25	8	25	25	8	17	17	33	42	25	25	33	17	25	25	33	17	33	25	25	25	17	17
25	17	0	25	25	17	33	17	25	17	33	42	17	25	25	25	17	8	33	17	8	17	8	8	25	17	42	17	8	33	33	25	42	25	33	25	8	25	17	25	17	25	17	33	25	25	17	17	25	25
8	25	25	33	25	33	25	8	42	33	25	8	8	25	33	17	42	25	8	33	25	17	25	33	25	33	25	25	17	17	25	8	17	17	17	25	33	25	17	42	33	33	33	25	25	8	8	17	17	42
42	33	42	33	25	25	0	17	33	25	17	8	25	8	25	17	25	17	25	25	25	25	42	17	25	8	17	25	25	17	25	17	42	25	33	25	33	17	8	25	17	25	8	17	33	25	17	25	17	33
17	8	42	33	42	25	42	8	25	8	25	25	8	33	25	17	17	17	33	42	17	8	25	0	33	25	25	25	42	17	33	17	17	17	25	8	25	25	25	17	0	17	25	42	42	17	25	33	25	17
33	17	17	17	25	25	25	25	17	25	8	33	17	25	8	17	25	25	25	17	25	42	33	33	17	17	33	17	25	8	25	17	17	25	8	8	17	17	17	25	25	17	25	17	25	25	33	33	17	25
17	25	0	17	17	33	8	17	33	33	8	25	42	42	17	8	25	8	17	8	0	17	8	33	33	25	25	8	17	25	17	25	33	25	42	25	17	17	25	33	42	25	17	17	25	17	33	25	33	17
33	25	25	33	17	25	17	17	0	17	17	17	33	33	25	42	17	17	17	25	33	25	17	33	25	33	33	33	17	42	17	42	25	42	8	25	8	17	0	8	25	25	42	42	25	25	25	17	25	0
8	25	8	33	17	25	42	25	33	17	25	33	25	17	8	17	25	25	17	25	25	33	17	17	17	33	17	17	8	33	25	17	17	33	17	33	33	17	25	17	25	25	25	42	33	42	25	0	8	25
25	25	8	33	33	17	8	25	17	25	17	25	33	8	33	25	17	8	17	25	25	33	33	33	25	17	25	17	8	25	25	8	25	0	17	42	33	8	8	42	42	33	33	17	25	8	0	42	33	17
25	25	33	33	25	17	17	42	33	8	17	8	33	17	25	25	8	33	25	17	42	25	33	25	42	42	8	42	42	33	42	25	17	33	25	33	17	33	33	25	33	25	17	25	8	42	8	33	42	25
25	17	33	8	25	17	25	8	25	17	25	42	33	25	33	25	17	8	42	17	25	17	8	25	42	42	8	25	17	25	33	42	17	33	25	25	17	42	25	42	8	33	8	25	25	17	17	8	17	33
33	25	17	25	25	33	25	8	42	33	25	17	17	8	25	42	33	42	25	17	25	25	25	25	25	42	8	17	8	0	25	33	25	25	25	25	33	33	33	33	25	8	25	25	8	42	25	33	25	17
33	17	25	25	33	33	17	17	25	25	17	17	17	17	25	33	17	42	33	8	25	33	17	17	33	33	25	25	33	25	25	42	25	17	33	17	33	33	33	33	25	17	17	25	25	8	33	33	8	25
17	25	25	25	33	17	8	25	33	25	33	8	17	8	33	8	25	25	17	33	25	8	33	25	42	25	25	8	42	25	25	33	8	33	0	33	17	33	33	33	25	25	17	25	17	33	25	17	8	33
17	17	0	33	8	33	17	25	33	25	8	33	17	25	33	8	33	33	25	8	33	33	8	25	33	25	33	8	17	33	17	33	42	42	33	42	33	33	25	8	33	17	42	17	25	8	25	25	33	25
42	25	25	17	25	25	17	8	33	17	33	8	25	42	8	17	25	33	8	17	25	8	17	17	25	33	33	17	17	25	8	17	17	17	25	25	17	25	42	33	0	25	25	8	33	17	17	17	17	25
17	25	25	25	17	17	25	25	25	25	17	17	25	25	17	25	17	0	25	25	17	33	42	17	17	33	25	8	33	17	17	8	33	17	17	33	25	25	25	25	8	25	25	42	8	42	33	17	25	25
17	8	17	17	42	33	17	17	8	25	25	17	17	33	25	42	0	17	17	25	8	25	17	17	33	8	17	33	42	42	17	25	25	25	8	17	25	33	33	17	8	8	25	8	17	42	25	17	25	17
33	25	33	33	25	25	25	0	25	17	17	25	33	25	17	25	0	25	17	17	17	17	17	8	8	25	33	8	8	33	25	8	17	8	17	25	25	25	33	0	33	33	8	25	17	25	33	17	33	25
8	25	17	0	25	33	17	17	25	42	25	17	8	25	17	25	25	17	25	17	17	25	33	25	17	25	25	33	42	8	8	17	17	17	25	33	25	0	25	33	25	25	25	8	8	33	33	8	25	25
25	33	25	0	25	33	33	17	8	33	25	17	33	33	17	25	17	17	17	8	17	33	42	33	17	33	8	33	33	25	17	33	25	33	25	42	25	25	25	8	33	25	25	25	25	25	33	17	17	25
42	42	17	33	8	25	33	17	25	42	8	17	25	17	25	17	8	8	17	17	17	8	17	25	33	17	8	42	0	17	25	33	33	17	17	25	25	17	42	8	25	17	25	17	25	25	33	17	17	42
33	17	33	42	42	42	8	25	25	25	17	42	33	25	42	17	17	33	8	17	25	25	25	33	25	17	33	25	17	25	17	17	25	17	17	17	17	25	8	25	42	42	33	17	8	42	25	8	17	17
42	25	17	25	25	33	25	17	25	17	33	25	33	42	25	25	33	42	8	17	33	25	25	17	25	25	17	17	33	33	25	33	33	17	42	17	25	25	17	25	25	25	42	33	17	17	25	33	17	33
8	25	17	33	8	25	25	25	17	25	25	33	33	33	25	17	25	25	42	33	8	33	25	25	25	17	25	25	33	17	17	25	17	25	25	17	25	17	8	25	33	33	17	25	17	8	8	33	17	17
17	25	25	17	25	42	8	42	25	33	25	33	8	8	25	25	17	8	33	17	8	25	33	17	8	25	33	25	17	8	33	33	42	25	42	8	17	33	17	8	33	42	8	25	33	42	25	25	42	25
8	25	8	33	25	25	33	25	8	17	25	33	8	33	33	17	17	25	17	25	25	33	25	25	42	8	25	25	17	25	8	25	17	0	17	17	42	25	17	33	17	25	25	42	25	25	25	25	25	8
33	17	17	33	33	42	25	25	33	25	17	33	8	8	25	25	33	8	0	25	17	33	25	25	25	33	17	33	17	17	17	8	25	0	17	8	25	17	8	33	42	25	17	25	17	25	17	25	8	25
8	42	25	25	8	42	17	17	25	25	25	25	25	25	17	42	8	25	25	25	25	25	17	17	33	33	8	17	25	33	25	25	8	17	33	25	42	17	25	17	25	25	17	25	33	8	33	25	25	33
8	17	25	25	25	42	25	33	8	17	17	33	25	33	25	33	25	25	25	25	33	17	17	33	25	33	17	25	42	42	25	17	25	17	25	25	17	8	17	25	17	17	17	25	17	25	33	17	33	42
[truncated: 5,000 more columns]

## Sheet: Difference of means_1 and 2
-1.28	-0.14	4.38	0.62	-0.06	-5.1	-1.52	2.64	-1.6	-0.56	4.66	0.68	-1.78	-0.82	1.1	4.14	3.3	4.28	3.44	2.74	2.48	-1.82	-2.28	-2.02	-0.84	1.16	0.78	0.68	-0.68	1.54	2	-0.66	-0.42	2.22	-2.32	0.5	-0.86	-1.8	-0.5	-1.76	0.38	-2.1	-0.2	1.1	-1.96	-2.86	-1.42	-0.02	1.42	1.3
[truncated: 5,000 more columns]
