# Supplementary material for: Magnetic sense-dependent probabilistic decision-making in humans
Source: Front Neurosci. 2025 Mar 7;19:1497021. doi: 10.3389/fnins.2025.1497021 (PMC11925921; doi:10.3389/fnins.2025.1497021)
Supplement: Supplementary file 9 [file Data_Sheet_9.zip]

Archive with 8 entries (8 files):
- #22.xlsx
- #23.xlsx
- #24.xlsx
- #25.xlsx
- #26.xlsx
- #27.xlsx
- #28.xlsx
- #29.xlsx
