# Supplementary material for: Magnetic sense-dependent probabilistic decision-making in humans
Source: Front Neurosci. 2025 Mar 7;19:1497021. doi: 10.3389/fnins.2025.1497021 (PMC11925921; doi:10.3389/fnins.2025.1497021)
Supplement: Supplementary file 9 [file Data_Sheet_9.zip › #22.xlsx]

## Sheet: Original data
50
66.6667
50
83.3333
16.6667
66.6667
50
83.3333
66.6667
50
33.3333
50
83.3333
16.6667
33.3333
50
33.3333
50
66.6667
83.3333
66.6667
33.3333
66.6667
50
83.3333
66.6667
66.6667
33.3333
66.6667
66.6667
50
66.6667
33.3333
66.6667
66.6667
83.3333
16.6667
66.6667
66.6667
66.6667
33.3333
33.3333
50
66.6667
16.6667
50
33.3333
33.3333
83.3333
66.6667
33.3333
66.6667
33.3333
16.6667
50
16.6667
66.6667
33.3333
16.6667
50
66.6667
50
33.3333
50
66.6667
66.6667
16.6667
16.6667
16.6667
50
66.6667
33.3333
16.6667
66.6667
50
50
50
33.3333
66.6667
33.3333
33.3333
66.6667
50
50
66.6667
50
16.6667
66.6667
33.3333
50
66.6667
66.6667
66.6667
33.3333
66.6667
66.6667
16.6667
66.6667
66.6667
33.3333

## Sheet: Resampled 10,000 data sets-1
33.3333	66.6667	50	33.3333	50	66.6667	66.6667	33.3333	66.6667	66.6667	83.3333	33.3333	33.3333	16.6667	33.3333	33.3333	50	50	50	50	33.3333	16.6667	66.6667	83.3333	66.6667	66.6667	66.6667	66.6667	66.6667	66.6667	66.6667	66.6667	66.6667	50	50	66.6667	66.6667	50	16.6667	66.6667	33.3333	50	33.3333	16.6667	50	33.3333	50	33.3333	66.6667	83.3333
66.6667	16.6667	50	83.3333	83.3333	66.6667	16.6667	50	50	66.6667	66.6667	33.3333	66.6667	50	50	33.3333	66.6667	83.3333	66.6667	33.3333	66.6667	16.6667	33.3333	50	16.6667	50	50	33.3333	50	66.6667	83.3333	66.6667	33.3333	33.3333	50	33.3333	50	50	33.3333	33.3333	50	66.6667	50	50	66.6667	50	66.6667	33.3333	83.3333	50
33.3333	66.6667	50	16.6667	16.6667	66.6667	50	66.6667	66.6667	66.6667	66.6667	33.3333	50	83.3333	50	66.6667	66.6667	66.6667	66.6667	83.3333	66.6667	66.6667	33.3333	66.6667	66.6667	66.6667	16.6667	33.3333	83.3333	33.3333	83.3333	33.3333	66.6667	33.3333	50	33.3333	66.6667	16.6667	66.6667	16.6667	50	66.6667	66.6667	83.3333	66.6667	50	50	50	66.6667	66.6667
16.6667	83.3333	33.3333	33.3333	50	50	50	66.6667	50	33.3333	33.3333	50	66.6667	66.6667	66.6667	33.3333	33.3333	66.6667	66.6667	50	50	66.6667	33.3333	16.6667	50	66.6667	33.3333	66.6667	66.6667	16.6667	16.6667	33.3333	33.3333	83.3333	50	66.6667	83.3333	50	33.3333	66.6667	66.6667	66.6667	33.3333	66.6667	33.3333	16.6667	83.3333	50	50	33.3333
33.3333	66.6667	66.6667	50	50	50	16.6667	16.6667	33.3333	66.6667	33.3333	83.3333	33.3333	66.6667	66.6667	83.3333	50	50	16.6667	16.6667	66.6667	16.6667	16.6667	50	50	83.3333	33.3333	66.6667	66.6667	50	16.6667	66.6667	66.6667	50	33.3333	50	50	83.3333	16.6667	66.6667	66.6667	66.6667	50	16.6667	16.6667	66.6667	50	50	16.6667	50
66.6667	66.6667	50	33.3333	33.3333	33.3333	66.6667	50	66.6667	50	33.3333	16.6667	16.6667	33.3333	50	66.6667	50	33.3333	66.6667	50	66.6667	66.6667	66.6667	66.6667	66.6667	33.3333	50	33.3333	66.6667	66.6667	33.3333	33.3333	33.3333	66.6667	66.6667	16.6667	66.6667	50	66.6667	16.6667	66.6667	66.6667	33.3333	66.6667	33.3333	33.3333	66.6667	50	16.6667	33.3333
66.6667	50	66.6667	33.3333	33.3333	33.3333	66.6667	66.6667	16.6667	33.3333	50	33.3333	50	50	66.6667	33.3333	50	66.6667	50	16.6667	16.6667	66.6667	66.6667	66.6667	33.3333	66.6667	66.6667	66.6667	66.6667	66.6667	33.3333	66.6667	16.6667	16.6667	66.6667	33.3333	66.6667	50	16.6667	83.3333	66.6667	50	83.3333	16.6667	66.6667	66.6667	66.6667	16.6667	66.6667	33.3333
16.6667	66.6667	33.3333	66.6667	66.6667	50	83.3333	50	33.3333	16.6667	66.6667	33.3333	50	66.6667	66.6667	83.3333	33.3333	66.6667	16.6667	66.6667	33.3333	16.6667	83.3333	66.6667	33.3333	33.3333	50	33.3333	66.6667	66.6667	66.6667	50	50	66.6667	50	50	16.6667	83.3333	50	33.3333	66.6667	66.6667	83.3333	66.6667	50	83.3333	66.6667	16.6667	16.6667	83.3333
33.3333	66.6667	16.6667	33.3333	33.3333	83.3333	50	50	33.3333	50	83.3333	83.3333	83.3333	66.6667	33.3333	66.6667	16.6667	66.6667	83.3333	66.6667	83.3333	50	16.6667	66.6667	50	50	66.6667	66.6667	83.3333	50	66.6667	50	66.6667	50	66.6667	50	33.3333	66.6667	33.3333	66.6667	16.6667	50	66.6667	16.6667	33.3333	83.3333	83.3333	33.3333	66.6667	16.6667
66.6667	16.6667	33.3333	50	66.6667	50	33.3333	33.3333	33.3333	33.3333	50	66.6667	33.3333	33.3333	33.3333	83.3333	33.3333	33.3333	50	33.3333	16.6667	16.6667	50	83.3333	33.3333	83.3333	33.3333	66.6667	83.3333	83.3333	50	66.6667	66.6667	66.6667	66.6667	33.3333	50	66.6667	66.6667	16.6667	66.6667	66.6667	33.3333	50	50	33.3333	50	16.6667	50	50
50	83.3333	66.6667	66.6667	33.3333	16.6667	16.6667	66.6667	33.3333	50	66.6667	16.6667	50	66.6667	50	66.6667	33.3333	50	50	66.6667	50	33.3333	33.3333	66.6667	16.6667	66.6667	16.6667	66.6667	33.3333	66.6667	66.6667	33.3333	33.3333	66.6667	66.6667	50	50	16.6667	50	33.3333	50	16.6667	66.6667	33.3333	50	83.3333	50	16.6667	66.6667	33.3333
33.3333	33.3333	16.6667	66.6667	33.3333	66.6667	50	16.6667	66.6667	33.3333	66.6667	16.6667	66.6667	83.3333	16.6667	50	66.6667	66.6667	83.3333	66.6667	16.6667	50	33.3333	33.3333	50	33.3333	33.3333	16.6667	33.3333	66.6667	33.3333	66.6667	33.3333	33.3333	50	50	66.6667	50	16.6667	50	50	33.3333	33.3333	66.6667	16.6667	66.6667	33.3333	50	66.6667	50
33.3333	66.6667	33.3333	66.6667	83.3333	66.6667	50	66.6667	16.6667	50	66.6667	33.3333	50	16.6667	83.3333	50	33.3333	66.6667	50	66.6667	66.6667	50	66.6667	83.3333	16.6667	66.6667	33.3333	33.3333	16.6667	66.6667	83.3333	50	66.6667	66.6667	50	16.6667	16.6667	50	66.6667	50	33.3333	83.3333	66.6667	50	83.3333	50	16.6667	66.6667	50	83.3333
33.3333	16.6667	50	16.6667	50	16.6667	50	16.6667	33.3333	66.6667	33.3333	50	16.6667	66.6667	50	50	50	66.6667	16.6667	83.3333	83.3333	66.6667	16.6667	66.6667	50	66.6667	66.6667	66.6667	66.6667	50	66.6667	66.6667	50	66.6667	16.6667	66.6667	66.6667	66.6667	66.6667	66.6667	66.6667	50	66.6667	66.6667	66.6667	33.3333	66.6667	16.6667	66.6667	50
16.6667	66.6667	33.3333	50	66.6667	33.3333	33.3333	33.3333	33.3333	66.6667	66.6667	66.6667	50	66.6667	33.3333	66.6667	66.6667	33.3333	66.6667	16.6667	16.6667	16.6667	50	50	83.3333	66.6667	33.3333	66.6667	33.3333	33.3333	33.3333	16.6667	66.6667	66.6667	50	16.6667	33.3333	66.6667	66.6667	66.6667	66.6667	33.3333	16.6667	33.3333	50	83.3333	66.6667	50	66.6667	66.6667
16.6667	83.3333	33.3333	50	50	33.3333	50	33.3333	66.6667	33.3333	50	16.6667	33.3333	33.3333	66.6667	66.6667	50	16.6667	33.3333	33.3333	50	83.3333	66.6667	33.3333	33.3333	33.3333	50	66.6667	50	33.3333	83.3333	66.6667	16.6667	66.6667	33.3333	83.3333	50	66.6667	66.6667	33.3333	33.3333	66.6667	16.6667	66.6667	16.6667	33.3333	66.6667	33.3333	83.3333	66.6667
33.3333	50	16.6667	66.6667	50	66.6667	50	33.3333	66.6667	33.3333	66.6667	50	66.6667	16.6667	66.6667	66.6667	33.3333	50	50	83.3333	33.3333	16.6667	50	16.6667	16.6667	50	66.6667	66.6667	33.3333	16.6667	50	16.6667	16.6667	50	16.6667	66.6667	50	83.3333	66.6667	33.3333	50	83.3333	33.3333	50	16.6667	50	66.6667	66.6667	50	66.6667
66.6667	66.6667	66.6667	16.6667	33.3333	66.6667	50	33.3333	33.3333	50	33.3333	16.6667	33.3333	16.6667	66.6667	66.6667	66.6667	33.3333	66.6667	66.6667	50	16.6667	33.3333	16.6667	33.3333	33.3333	33.3333	16.6667	50	83.3333	50	50	83.3333	33.3333	50	50	66.6667	66.6667	66.6667	50	66.6667	16.6667	50	66.6667	66.6667	16.6667	33.3333	16.6667	66.6667	66.6667
16.6667	50	16.6667	33.3333	16.6667	66.6667	66.6667	66.6667	16.6667	50	66.6667	16.6667	66.6667	16.6667	33.3333	66.6667	50	50	33.3333	50	50	66.6667	66.6667	33.3333	66.6667	16.6667	66.6667	16.6667	66.6667	16.6667	50	66.6667	16.6667	33.3333	66.6667	16.6667	16.6667	33.3333	33.3333	66.6667	66.6667	66.6667	50	66.6667	33.3333	50	66.6667	50	66.6667	33.3333
16.6667	50	66.6667	33.3333	66.6667	50	66.6667	50	50	66.6667	66.6667	50	50	50	50	16.6667	16.6667	16.6667	66.6667	66.6667	33.3333	16.6667	50	33.3333	50	50	50	50	16.6667	33.3333	16.6667	66.6667	16.6667	66.6667	33.3333	66.6667	50	16.6667	66.6667	66.6667	16.6667	16.6667	16.6667	33.3333	66.6667	50	66.6667	50	50	83.3333
66.6667	66.6667	50	83.3333	66.6667	33.3333	66.6667	83.3333	66.6667	66.6667	66.6667	66.6667	66.6667	50	33.3333	50	66.6667	83.3333	50	50	50	66.6667	16.6667	50	83.3333	16.6667	16.6667	33.3333	66.6667	66.6667	50	50	50	66.6667	50	33.3333	16.6667	16.6667	66.6667	66.6667	50	66.6667	66.6667	66.6667	50	50	50	66.6667	83.3333	33.3333
66.6667	33.3333	33.3333	50	50	66.6667	66.6667	16.6667	83.3333	66.6667	16.6667	66.6667	66.6667	83.3333	33.3333	33.3333	66.6667	50	16.6667	16.6667	66.6667	66.6667	66.6667	33.3333	16.6667	33.3333	66.6667	66.6667	66.6667	66.6667	16.6667	83.3333	83.3333	50	50	66.6667	66.6667	50	50	66.6667	66.6667	66.6667	66.6667	16.6667	66.6667	50	66.6667	66.6667	16.6667	33.3333
33.3333	50	50	83.3333	33.3333	50	66.6667	66.6667	50	16.6667	66.6667	66.6667	50	66.6667	66.6667	50	50	66.6667	16.6667	50	66.6667	50	50	50	66.6667	16.6667	66.6667	16.6667	16.6667	16.6667	66.6667	33.3333	33.3333	33.3333	33.3333	66.6667	66.6667	66.6667	66.6667	33.3333	66.6667	66.6667	66.6667	66.6667	83.3333	33.3333	33.3333	66.6667	66.6667	33.3333
66.6667	50	50	50	66.6667	66.6667	33.3333	50	50	66.6667	66.6667	66.6667	66.6667	33.3333	83.3333	66.6667	66.6667	66.6667	66.6667	33.3333	66.6667	66.6667	66.6667	66.6667	66.6667	33.3333	50	33.3333	66.6667	66.6667	50	66.6667	66.6667	66.6667	16.6667	50	33.3333	33.3333	66.6667	50	33.3333	83.3333	66.6667	66.6667	50	50	33.3333	16.6667	83.3333	66.6667
33.3333	50	66.6667	66.6667	50	66.6667	16.6667	33.3333	66.6667	66.6667	33.3333	33.3333	66.6667	33.3333	33.3333	50	66.6667	66.6667	33.3333	66.6667	66.6667	33.3333	50	16.6667	66.6667	33.3333	33.3333	66.6667	16.6667	66.6667	33.3333	66.6667	66.6667	66.6667	33.3333	66.6667	50	16.6667	50	33.3333	50	66.6667	66.6667	33.3333	66.6667	33.3333	33.3333	66.6667	66.6667	33.3333
66.6667	66.6667	33.3333	33.3333	66.6667	33.3333	33.3333	33.3333	66.6667	50	66.6667	66.6667	50	50	50	66.6667	66.6667	66.6667	66.6667	66.6667	16.6667	83.3333	66.6667	66.6667	50	50	66.6667	83.3333	66.6667	66.6667	16.6667	33.3333	66.6667	50	83.3333	50	66.6667	66.6667	66.6667	66.6667	50	50	50	66.6667	33.3333	33.3333	50	66.6667	66.6667	66.6667
16.6667	50	66.6667	16.6667	50	50	16.6667	83.3333	66.6667	83.3333	50	33.3333	83.3333	50	83.3333	66.6667	33.3333	66.6667	50	66.6667	66.6667	16.6667	50	66.6667	33.3333	33.3333	33.3333	66.6667	33.3333	33.3333	50	66.6667	33.3333	66.6667	33.3333	66.6667	66.6667	50	33.3333	66.6667	66.6667	33.3333	33.3333	16.6667	66.6667	33.3333	50	33.3333	50	66.6667
83.3333	50	50	66.6667	50	16.6667	33.3333	50	16.6667	16.6667	66.6667	50	66.6667	50	50	33.3333	50	66.6667	50	33.3333	50	66.6667	66.6667	33.3333	16.6667	16.6667	50	16.6667	50	50	33.3333	50	66.6667	66.6667	83.3333	33.3333	66.6667	50	66.6667	66.6667	66.6667	50	66.6667	33.3333	66.6667	33.3333	66.6667	83.3333	66.6667	66.6667
66.6667	66.6667	16.6667	66.6667	66.6667	50	16.6667	66.6667	33.3333	16.6667	66.6667	50	50	66.6667	33.3333	83.3333	33.3333	16.6667	66.6667	50	33.3333	50	33.3333	50	33.3333	83.3333	33.3333	66.6667	66.6667	50	66.6667	50	33.3333	50	33.3333	66.6667	66.6667	16.6667	33.3333	66.6667	50	33.3333	16.6667	50	50	16.6667	33.3333	83.3333	33.3333	50
83.3333	83.3333	33.3333	50	66.6667	16.6667	33.3333	16.6667	16.6667	50	33.3333	66.6667	50	16.6667	66.6667	33.3333	66.6667	83.3333	50	50	16.6667	33.3333	33.3333	83.3333	50	16.6667	83.3333	33.3333	66.6667	66.6667	50	66.6667	16.6667	50	16.6667	66.6667	66.6667	16.6667	66.6667	33.3333	50	50	83.3333	66.6667	50	33.3333	66.6667	66.6667	66.6667	33.3333
16.6667	16.6667	83.3333	66.6667	33.3333	16.6667	33.3333	66.6667	50	33.3333	50	33.3333	83.3333	66.6667	83.3333	16.6667	33.3333	66.6667	83.3333	33.3333	66.6667	50	50	33.3333	16.6667	66.6667	66.6667	50	50	66.6667	33.3333	33.3333	33.3333	16.6667	33.3333	66.6667	66.6667	16.6667	16.6667	66.6667	66.6667	66.6667	66.6667	16.6667	66.6667	50	33.3333	33.3333	66.6667	83.3333
66.6667	50	66.6667	16.6667	16.6667	50	50	66.6667	33.3333	50	83.3333	83.3333	33.3333	33.3333	33.3333	33.3333	33.3333	33.3333	16.6667	50	83.3333	50	33.3333	83.3333	83.3333	83.3333	66.6667	66.6667	33.3333	33.3333	16.6667	50	50	66.6667	83.3333	66.6667	33.3333	66.6667	66.6667	16.6667	33.3333	83.3333	66.6667	33.3333	66.6667	33.3333	66.6667	16.6667	33.3333	66.6667
16.6667	33.3333	16.6667	33.3333	16.6667	83.3333	33.3333	33.3333	66.6667	66.6667	66.6667	66.6667	66.6667	66.6667	66.6667	16.6667	33.3333	66.6667	66.6667	33.3333	50	66.6667	66.6667	66.6667	66.6667	33.3333	33.3333	50	66.6667	50	33.3333	66.6667	66.6667	66.6667	66.6667	33.3333	66.6667	33.3333	33.3333	66.6667	33.3333	50	66.6667	16.6667	50	66.6667	50	83.3333	66.6667	50
33.3333	66.6667	66.6667	50	66.6667	16.6667	33.3333	66.6667	33.3333	66.6667	50	50	50	66.6667	66.6667	66.6667	66.6667	66.6667	50	50	33.3333	16.6667	16.6667	83.3333	16.6667	33.3333	16.6667	83.3333	50	50	66.6667	83.3333	66.6667	16.6667	83.3333	66.6667	83.3333	66.6667	66.6667	50	66.6667	66.6667	16.6667	66.6667	66.6667	66.6667	66.6667	50	66.6667	66.6667
50	33.3333	33.3333	66.6667	50	50	33.3333	66.6667	50	66.6667	50	33.3333	33.3333	66.6667	50	50	50	50	33.3333	50	66.6667	66.6667	66.6667	83.3333	66.6667	66.6667	83.3333	16.6667	50	33.3333	50	16.6667	50	66.6667	50	50	33.3333	33.3333	50	66.6667	66.6667	66.6667	50	66.6667	33.3333	33.3333	33.3333	16.6667	33.3333	66.6667
66.6667	33.3333	33.3333	83.3333	50	66.6667	66.6667	66.6667	16.6667	66.6667	66.6667	66.6667	66.6667	83.3333	66.6667	16.6667	50	33.3333	50	66.6667	66.6667	50	33.3333	66.6667	33.3333	33.3333	66.6667	50	33.3333	33.3333	33.3333	66.6667	83.3333	66.6667	66.6667	66.6667	50	66.6667	50	66.6667	16.6667	50	16.6667	50	83.3333	66.6667	16.6667	16.6667	16.6667	50
66.6667	66.6667	66.6667	33.3333	16.6667	66.6667	66.6667	66.6667	66.6667	50	66.6667	66.6667	33.3333	66.6667	66.6667	66.6667	33.3333	50	16.6667	66.6667	83.3333	50	33.3333	50	33.3333	66.6667	33.3333	50	50	16.6667	16.6667	33.3333	83.3333	33.3333	66.6667	66.6667	66.6667	66.6667	66.6667	66.6667	66.6667	66.6667	66.6667	50	16.6667	83.3333	16.6667	50	16.6667	33.3333
33.3333	33.3333	66.6667	50	33.3333	66.6667	33.3333	66.6667	16.6667	50	66.6667	83.3333	83.3333	33.3333	66.6667	33.3333	33.3333	66.6667	66.6667	50	33.3333	50	50	66.6667	66.6667	16.6667	16.6667	66.6667	50	33.3333	66.6667	83.3333	16.6667	66.6667	83.3333	66.6667	50	33.3333	33.3333	16.6667	66.6667	66.6667	50	16.6667	66.6667	16.6667	33.3333	66.6667	33.3333	33.3333
50	66.6667	66.6667	66.6667	50	16.6667	66.6667	66.6667	66.6667	50	50	33.3333	66.6667	50	33.3333	66.6667	33.3333	66.6667	33.3333	16.6667	66.6667	16.6667	66.6667	66.6667	66.6667	66.6667	50	50	50	50	33.3333	66.6667	66.6667	66.6667	33.3333	16.6667	66.6667	33.3333	33.3333	16.6667	33.3333	33.3333	66.6667	33.3333	66.6667	50	50	33.3333	33.3333	66.6667
16.6667	33.3333	33.3333	50	66.6667	83.3333	16.6667	66.6667	50	66.6667	83.3333	66.6667	50	66.6667	16.6667	83.3333	66.6667	16.6667	66.6667	66.6667	33.3333	66.6667	33.3333	50	66.6667	66.6667	83.3333	50	16.6667	50	33.3333	16.6667	66.6667	66.6667	83.3333	50	66.6667	66.6667	50	50	50	33.3333	50	66.6667	83.3333	50	33.3333	83.3333	66.6667	66.6667
33.3333	50	66.6667	16.6667	16.6667	16.6667	66.6667	33.3333	66.6667	50	66.6667	66.6667	66.6667	66.6667	16.6667	33.3333	33.3333	33.3333	66.6667	66.6667	16.6667	83.3333	33.3333	83.3333	66.6667	66.6667	66.6667	33.3333	66.6667	33.3333	33.3333	66.6667	66.6667	33.3333	16.6667	50	66.6667	16.6667	66.6667	66.6667	33.3333	66.6667	33.3333	16.6667	50	16.6667	83.3333	16.6667	50	33.3333
66.6667	50	83.3333	66.6667	16.6667	50	50	50	66.6667	33.3333	33.3333	33.3333	66.6667	66.6667	33.3333	33.3333	66.6667	66.6667	50	66.6667	33.3333	66.6667	66.6667	66.6667	33.3333	50	50	33.3333	33.3333	33.3333	66.6667	66.6667	33.3333	33.3333	50	83.3333	66.6667	33.3333	50	33.3333	33.3333	33.3333	66.6667	33.3333	33.3333	16.6667	16.6667	66.6667	50	50
33.3333	66.6667	50	33.3333	33.3333	16.6667	66.6667	66.6667	16.6667	83.3333	50	33.3333	33.3333	50	50	16.6667	66.6667	83.3333	16.6667	83.3333	16.6667	16.6667	50	33.3333	83.3333	50	50	66.6667	33.3333	66.6667	66.6667	66.6667	66.6667	33.3333	66.6667	83.3333	66.6667	66.6667	33.3333	66.6667	66.6667	66.6667	66.6667	50	33.3333	66.6667	66.6667	33.3333	33.3333	16.6667
50	33.3333	66.6667	66.6667	66.6667	66.6667	66.6667	50	83.3333	50	50	33.3333	66.6667	50	16.6667	50	83.3333	33.3333	66.6667	33.3333	50	66.6667	66.6667	33.3333	50	50	83.3333	50	50	66.6667	66.6667	50	66.6667	50	33.3333	66.6667	33.3333	66.6667	66.6667	50	16.6667	50	66.6667	33.3333	33.3333	16.6667	50	66.6667	33.3333	33.3333
66.6667	16.6667	50	33.3333	50	66.6667	33.3333	50	50	83.3333	66.6667	33.3333	83.3333	66.6667	66.6667	50	33.3333	50	50	16.6667	66.6667	16.6667	50	66.6667	50	16.6667	66.6667	33.3333	66.6667	66.6667	33.3333	83.3333	50	16.6667	66.6667	33.3333	66.6667	33.3333	50	50	50	66.6667	50	50	33.3333	66.6667	66.6667	66.6667	16.6667	16.6667
16.6667	33.3333	50	33.3333	66.6667	66.6667	83.3333	16.6667	66.6667	66.6667	16.6667	33.3333	50	50	33.3333	66.6667	83.3333	66.6667	50	16.6667	66.6667	50	66.6667	16.6667	50	66.6667	50	83.3333	66.6667	83.3333	66.6667	66.6667	66.6667	33.3333	66.6667	66.6667	66.6667	66.6667	66.6667	16.6667	83.3333	33.3333	50	33.3333	33.3333	33.3333	66.6667	66.6667	33.3333	33.3333
66.6667	83.3333	66.6667	16.6667	66.6667	33.3333	83.3333	33.3333	66.6667	16.6667	83.3333	33.3333	66.6667	66.6667	83.3333	66.6667	66.6667	33.3333	16.6667	66.6667	66.6667	33.3333	33.3333	33.3333	50	66.6667	50	33.3333	83.3333	16.6667	83.3333	66.6667	33.3333	66.6667	50	50	50	66.6667	66.6667	50	50	33.3333	33.3333	66.6667	66.6667	50	33.3333	66.6667	66.6667	83.3333
66.6667	66.6667	66.6667	33.3333	83.3333	16.6667	50	83.3333	50	66.6667	66.6667	66.6667	50	66.6667	16.6667	66.6667	16.6667	50	33.3333	66.6667	50	50	66.6667	33.3333	50	50	66.6667	66.6667	50	66.6667	66.6667	66.6667	50	66.6667	66.6667	50	66.6667	33.3333	66.6667	33.3333	66.6667	66.6667	66.6667	33.3333	33.3333	66.6667	33.3333	50	33.3333	33.3333
33.3333	66.6667	50	83.3333	66.6667	33.3333	66.6667	66.6667	66.6667	50	66.6667	66.6667	50	50	66.6667	50	33.3333	33.3333	66.6667	50	33.3333	66.6667	66.6667	66.6667	50	66.6667	66.6667	66.6667	66.6667	50	33.3333	83.3333	50	50	50	66.6667	33.3333	33.3333	16.6667	83.3333	83.3333	66.6667	66.6667	50	66.6667	50	83.3333	16.6667	66.6667	66.6667
66.6667	16.6667	66.6667	16.6667	16.6667	66.6667	33.3333	50	33.3333	50	16.6667	66.6667	66.6667	16.6667	66.6667	33.3333	50	66.6667	50	66.6667	16.6667	66.6667	66.6667	50	33.3333	66.6667	50	50	83.3333	33.3333	50	33.3333	66.6667	66.6667	33.3333	50	66.6667	16.6667	33.3333	50	66.6667	66.6667	16.6667	50	33.3333	50	66.6667	66.6667	83.3333	33.3333
[truncated: 5,000 more columns]

## Sheet: Resampled 10,000 data sets-2
16.6667	33.3333	83.3333	66.6667	33.3333	66.6667	16.6667	50	33.3333	66.6667	83.3333	16.6667	50	66.6667	33.3333	66.6667	66.6667	66.6667	66.6667	50	33.3333	66.6667	33.3333	50	83.3333	50	16.6667	33.3333	66.6667	33.3333	50	50	16.6667	66.6667	33.3333	33.3333	66.6667	50	50	66.6667	50	50	33.3333	66.6667	66.6667	16.6667	16.6667	66.6667	50	33.3333
66.6667	50	50	83.3333	66.6667	16.6667	33.3333	16.6667	33.3333	50	66.6667	50	66.6667	33.3333	66.6667	66.6667	50	66.6667	66.6667	66.6667	50	50	66.6667	33.3333	66.6667	16.6667	66.6667	50	16.6667	33.3333	66.6667	33.3333	66.6667	50	50	16.6667	33.3333	83.3333	33.3333	66.6667	33.3333	33.3333	50	16.6667	66.6667	50	50	66.6667	66.6667	50
66.6667	50	66.6667	66.6667	16.6667	66.6667	66.6667	66.6667	66.6667	66.6667	66.6667	16.6667	50	50	66.6667	83.3333	66.6667	50	50	16.6667	33.3333	66.6667	50	66.6667	50	33.3333	83.3333	66.6667	33.3333	66.6667	50	33.3333	16.6667	66.6667	50	66.6667	50	83.3333	50	16.6667	16.6667	66.6667	16.6667	50	16.6667	16.6667	66.6667	83.3333	50	83.3333
16.6667	66.6667	33.3333	50	50	66.6667	50	66.6667	16.6667	33.3333	50	16.6667	33.3333	50	50	66.6667	33.3333	66.6667	66.6667	33.3333	66.6667	50	16.6667	83.3333	50	66.6667	33.3333	50	16.6667	50	66.6667	66.6667	50	33.3333	66.6667	33.3333	66.6667	50	66.6667	50	83.3333	33.3333	33.3333	66.6667	66.6667	66.6667	66.6667	33.3333	66.6667	66.6667
83.3333	83.3333	16.6667	66.6667	66.6667	66.6667	66.6667	33.3333	66.6667	33.3333	66.6667	66.6667	66.6667	33.3333	50	16.6667	66.6667	33.3333	33.3333	66.6667	50	33.3333	66.6667	16.6667	33.3333	33.3333	50	66.6667	66.6667	33.3333	16.6667	50	66.6667	50	66.6667	33.3333	66.6667	66.6667	16.6667	50	50	50	33.3333	66.6667	66.6667	66.6667	66.6667	16.6667	33.3333	50
66.6667	33.3333	66.6667	50	33.3333	83.3333	66.6667	83.3333	33.3333	33.3333	66.6667	50	33.3333	33.3333	66.6667	16.6667	33.3333	50	16.6667	66.6667	66.6667	66.6667	33.3333	66.6667	33.3333	50	66.6667	16.6667	66.6667	83.3333	66.6667	50	50	33.3333	50	33.3333	50	66.6667	33.3333	66.6667	50	50	33.3333	16.6667	16.6667	33.3333	66.6667	50	66.6667	66.6667
33.3333	33.3333	66.6667	50	66.6667	66.6667	33.3333	66.6667	16.6667	66.6667	66.6667	66.6667	66.6667	50	50	33.3333	33.3333	66.6667	16.6667	33.3333	50	50	33.3333	66.6667	16.6667	66.6667	33.3333	16.6667	50	50	50	33.3333	66.6667	33.3333	66.6667	16.6667	16.6667	50	66.6667	66.6667	33.3333	83.3333	66.6667	66.6667	50	33.3333	50	50	16.6667	50
16.6667	66.6667	16.6667	33.3333	33.3333	66.6667	83.3333	66.6667	33.3333	33.3333	66.6667	16.6667	50	66.6667	83.3333	33.3333	66.6667	50	66.6667	66.6667	33.3333	66.6667	83.3333	33.3333	66.6667	50	66.6667	33.3333	66.6667	16.6667	83.3333	66.6667	66.6667	50	50	83.3333	16.6667	50	66.6667	66.6667	50	16.6667	66.6667	66.6667	83.3333	16.6667	83.3333	16.6667	33.3333	83.3333
66.6667	66.6667	50	33.3333	83.3333	33.3333	50	16.6667	50	50	50	33.3333	50	16.6667	66.6667	33.3333	66.6667	83.3333	33.3333	33.3333	66.6667	66.6667	50	16.6667	16.6667	66.6667	33.3333	33.3333	33.3333	33.3333	66.6667	66.6667	50	50	66.6667	33.3333	33.3333	33.3333	83.3333	66.6667	33.3333	33.3333	16.6667	66.6667	66.6667	50	50	50	83.3333	83.3333
16.6667	66.6667	16.6667	33.3333	33.3333	50	50	50	16.6667	66.6667	50	33.3333	33.3333	66.6667	66.6667	50	66.6667	66.6667	83.3333	16.6667	66.6667	16.6667	33.3333	66.6667	66.6667	83.3333	66.6667	66.6667	83.3333	16.6667	16.6667	50	66.6667	50	66.6667	50	83.3333	50	83.3333	50	33.3333	66.6667	33.3333	66.6667	66.6667	66.6667	16.6667	33.3333	16.6667	33.3333
33.3333	66.6667	33.3333	50	50	50	33.3333	83.3333	66.6667	33.3333	50	66.6667	33.3333	66.6667	83.3333	83.3333	66.6667	66.6667	50	16.6667	66.6667	33.3333	66.6667	50	66.6667	16.6667	66.6667	16.6667	66.6667	83.3333	50	33.3333	66.6667	16.6667	33.3333	50	33.3333	16.6667	83.3333	66.6667	66.6667	33.3333	16.6667	33.3333	66.6667	66.6667	66.6667	16.6667	33.3333	66.6667
66.6667	66.6667	33.3333	66.6667	16.6667	16.6667	16.6667	16.6667	66.6667	66.6667	50	16.6667	50	50	33.3333	16.6667	33.3333	66.6667	50	16.6667	16.6667	50	50	66.6667	83.3333	33.3333	66.6667	50	66.6667	16.6667	50	33.3333	66.6667	16.6667	66.6667	50	16.6667	33.3333	66.6667	66.6667	16.6667	66.6667	66.6667	16.6667	33.3333	66.6667	33.3333	66.6667	33.3333	33.3333
33.3333	16.6667	66.6667	83.3333	66.6667	50	66.6667	50	66.6667	33.3333	66.6667	66.6667	66.6667	66.6667	33.3333	66.6667	66.6667	16.6667	50	66.6667	66.6667	16.6667	33.3333	66.6667	83.3333	33.3333	66.6667	50	50	66.6667	66.6667	66.6667	33.3333	50	66.6667	66.6667	33.3333	33.3333	50	16.6667	50	66.6667	66.6667	33.3333	66.6667	16.6667	50	33.3333	33.3333	66.6667
66.6667	33.3333	66.6667	66.6667	66.6667	66.6667	66.6667	16.6667	66.6667	33.3333	66.6667	50	33.3333	50	66.6667	66.6667	16.6667	66.6667	66.6667	83.3333	16.6667	33.3333	50	50	66.6667	33.3333	83.3333	66.6667	33.3333	16.6667	66.6667	66.6667	66.6667	66.6667	33.3333	66.6667	33.3333	83.3333	50	33.3333	50	66.6667	66.6667	50	66.6667	16.6667	33.3333	66.6667	66.6667	16.6667
50	16.6667	16.6667	66.6667	33.3333	66.6667	66.6667	16.6667	16.6667	66.6667	33.3333	33.3333	83.3333	66.6667	83.3333	66.6667	50	16.6667	33.3333	66.6667	83.3333	66.6667	50	33.3333	16.6667	66.6667	50	66.6667	66.6667	33.3333	83.3333	66.6667	16.6667	66.6667	16.6667	66.6667	33.3333	83.3333	66.6667	33.3333	50	33.3333	50	50	16.6667	33.3333	50	66.6667	50	66.6667
33.3333	66.6667	66.6667	50	66.6667	66.6667	16.6667	50	66.6667	66.6667	33.3333	66.6667	83.3333	33.3333	66.6667	16.6667	16.6667	50	66.6667	50	66.6667	50	33.3333	33.3333	66.6667	66.6667	66.6667	50	33.3333	66.6667	66.6667	33.3333	33.3333	33.3333	50	50	66.6667	50	33.3333	50	33.3333	33.3333	50	33.3333	66.6667	66.6667	66.6667	83.3333	33.3333	66.6667
83.3333	66.6667	33.3333	66.6667	66.6667	33.3333	66.6667	66.6667	50	50	66.6667	66.6667	16.6667	16.6667	50	16.6667	66.6667	66.6667	50	83.3333	50	50	83.3333	16.6667	33.3333	50	16.6667	33.3333	50	50	33.3333	33.3333	66.6667	16.6667	50	66.6667	66.6667	16.6667	33.3333	33.3333	66.6667	16.6667	66.6667	33.3333	16.6667	50	33.3333	50	16.6667	33.3333
66.6667	66.6667	83.3333	33.3333	50	66.6667	66.6667	16.6667	16.6667	33.3333	50	16.6667	83.3333	16.6667	50	66.6667	66.6667	66.6667	33.3333	16.6667	66.6667	50	66.6667	83.3333	66.6667	33.3333	16.6667	16.6667	66.6667	16.6667	66.6667	16.6667	50	33.3333	50	33.3333	66.6667	66.6667	16.6667	50	33.3333	50	66.6667	50	16.6667	50	66.6667	50	66.6667	66.6667
33.3333	50	16.6667	33.3333	66.6667	66.6667	66.6667	66.6667	83.3333	33.3333	50	83.3333	66.6667	16.6667	83.3333	66.6667	50	50	16.6667	66.6667	33.3333	50	66.6667	33.3333	50	50	66.6667	16.6667	66.6667	50	33.3333	66.6667	50	33.3333	50	50	33.3333	66.6667	66.6667	66.6667	66.6667	83.3333	16.6667	50	33.3333	83.3333	50	50	50	66.6667
66.6667	66.6667	50	33.3333	33.3333	16.6667	50	33.3333	50	16.6667	50	66.6667	83.3333	83.3333	50	66.6667	66.6667	66.6667	50	66.6667	66.6667	83.3333	33.3333	66.6667	33.3333	33.3333	16.6667	33.3333	66.6667	66.6667	66.6667	33.3333	33.3333	16.6667	83.3333	16.6667	50	16.6667	33.3333	33.3333	66.6667	66.6667	33.3333	66.6667	33.3333	16.6667	66.6667	66.6667	16.6667	16.6667
66.6667	66.6667	16.6667	66.6667	66.6667	66.6667	66.6667	33.3333	50	33.3333	66.6667	66.6667	66.6667	33.3333	16.6667	33.3333	16.6667	50	50	50	66.6667	33.3333	50	33.3333	50	16.6667	33.3333	66.6667	16.6667	50	83.3333	16.6667	66.6667	16.6667	33.3333	66.6667	66.6667	66.6667	83.3333	50	50	33.3333	50	66.6667	33.3333	66.6667	33.3333	66.6667	50	66.6667
66.6667	66.6667	33.3333	66.6667	66.6667	33.3333	33.3333	50	66.6667	50	83.3333	66.6667	66.6667	50	66.6667	50	66.6667	83.3333	50	16.6667	50	33.3333	83.3333	50	66.6667	16.6667	50	33.3333	16.6667	16.6667	33.3333	66.6667	66.6667	16.6667	50	50	16.6667	50	50	50	66.6667	83.3333	33.3333	33.3333	50	66.6667	33.3333	66.6667	33.3333	66.6667
33.3333	33.3333	33.3333	66.6667	16.6667	50	50	33.3333	33.3333	66.6667	50	50	16.6667	33.3333	33.3333	33.3333	16.6667	16.6667	16.6667	33.3333	66.6667	50	16.6667	50	16.6667	66.6667	16.6667	66.6667	66.6667	66.6667	33.3333	66.6667	83.3333	83.3333	50	66.6667	33.3333	16.6667	33.3333	66.6667	66.6667	16.6667	16.6667	66.6667	66.6667	50	33.3333	50	50	66.6667
50	66.6667	66.6667	66.6667	33.3333	33.3333	83.3333	83.3333	33.3333	33.3333	33.3333	66.6667	66.6667	50	66.6667	83.3333	33.3333	66.6667	50	33.3333	66.6667	16.6667	33.3333	33.3333	50	66.6667	50	83.3333	83.3333	83.3333	33.3333	16.6667	16.6667	50	83.3333	66.6667	16.6667	16.6667	66.6667	66.6667	16.6667	66.6667	33.3333	33.3333	33.3333	83.3333	33.3333	66.6667	50	33.3333
16.6667	16.6667	33.3333	16.6667	66.6667	33.3333	83.3333	50	33.3333	66.6667	66.6667	66.6667	16.6667	50	83.3333	33.3333	33.3333	50	66.6667	16.6667	50	16.6667	16.6667	33.3333	33.3333	66.6667	16.6667	50	50	50	33.3333	50	33.3333	66.6667	66.6667	83.3333	50	50	50	66.6667	66.6667	66.6667	50	16.6667	33.3333	66.6667	66.6667	33.3333	83.3333	16.6667
16.6667	66.6667	16.6667	33.3333	66.6667	50	50	16.6667	50	66.6667	33.3333	50	83.3333	33.3333	66.6667	16.6667	66.6667	66.6667	33.3333	33.3333	66.6667	66.6667	66.6667	66.6667	33.3333	66.6667	66.6667	33.3333	50	50	33.3333	50	83.3333	66.6667	83.3333	83.3333	50	66.6667	83.3333	50	66.6667	16.6667	50	16.6667	66.6667	83.3333	50	50	66.6667	66.6667
33.3333	66.6667	66.6667	66.6667	50	33.3333	50	66.6667	33.3333	66.6667	50	50	83.3333	33.3333	66.6667	66.6667	66.6667	66.6667	66.6667	33.3333	83.3333	66.6667	83.3333	16.6667	50	66.6667	66.6667	33.3333	66.6667	66.6667	83.3333	50	33.3333	16.6667	50	50	50	50	50	50	66.6667	16.6667	66.6667	83.3333	66.6667	66.6667	16.6667	33.3333	66.6667	33.3333
83.3333	16.6667	66.6667	33.3333	66.6667	50	83.3333	16.6667	50	66.6667	50	66.6667	33.3333	83.3333	50	50	66.6667	66.6667	50	50	16.6667	83.3333	33.3333	50	66.6667	50	33.3333	66.6667	83.3333	50	66.6667	50	66.6667	33.3333	83.3333	50	16.6667	66.6667	33.3333	83.3333	16.6667	50	66.6667	83.3333	66.6667	83.3333	66.6667	16.6667	50	33.3333
66.6667	16.6667	66.6667	50	66.6667	50	33.3333	33.3333	16.6667	83.3333	66.6667	50	33.3333	50	50	66.6667	33.3333	66.6667	16.6667	16.6667	50	83.3333	16.6667	66.6667	16.6667	50	33.3333	50	66.6667	83.3333	66.6667	50	50	66.6667	66.6667	50	33.3333	50	66.6667	83.3333	66.6667	66.6667	16.6667	50	33.3333	66.6667	50	33.3333	66.6667	33.3333
16.6667	33.3333	66.6667	66.6667	50	50	66.6667	50	16.6667	83.3333	50	33.3333	33.3333	66.6667	33.3333	66.6667	83.3333	50	50	50	33.3333	66.6667	66.6667	66.6667	50	33.3333	66.6667	66.6667	33.3333	50	66.6667	50	50	66.6667	16.6667	66.6667	50	50	33.3333	33.3333	66.6667	33.3333	50	66.6667	33.3333	16.6667	66.6667	50	66.6667	50
33.3333	50	83.3333	66.6667	50	50	16.6667	66.6667	33.3333	83.3333	33.3333	66.6667	50	50	50	66.6667	66.6667	83.3333	33.3333	33.3333	50	16.6667	66.6667	16.6667	66.6667	33.3333	66.6667	16.6667	33.3333	83.3333	66.6667	66.6667	66.6667	16.6667	33.3333	50	16.6667	66.6667	33.3333	66.6667	66.6667	83.3333	16.6667	83.3333	66.6667	50	83.3333	66.6667	33.3333	66.6667
66.6667	83.3333	66.6667	50	33.3333	66.6667	66.6667	50	66.6667	33.3333	66.6667	50	66.6667	50	33.3333	33.3333	33.3333	83.3333	83.3333	50	66.6667	50	33.3333	16.6667	83.3333	66.6667	16.6667	50	66.6667	66.6667	16.6667	66.6667	16.6667	50	33.3333	66.6667	33.3333	33.3333	50	33.3333	66.6667	50	33.3333	50	33.3333	16.6667	66.6667	16.6667	16.6667	50
66.6667	66.6667	66.6667	50	16.6667	66.6667	83.3333	66.6667	50	66.6667	50	16.6667	66.6667	16.6667	83.3333	66.6667	16.6667	33.3333	33.3333	66.6667	50	16.6667	33.3333	66.6667	50	33.3333	83.3333	66.6667	33.3333	66.6667	33.3333	33.3333	50	33.3333	50	33.3333	33.3333	66.6667	33.3333	50	33.3333	50	16.6667	50	33.3333	66.6667	50	50	16.6667	33.3333
16.6667	16.6667	16.6667	33.3333	50	50	83.3333	50	50	66.6667	66.6667	50	66.6667	16.6667	66.6667	33.3333	83.3333	50	66.6667	50	83.3333	66.6667	33.3333	83.3333	66.6667	16.6667	66.6667	66.6667	33.3333	33.3333	33.3333	50	66.6667	33.3333	50	50	66.6667	66.6667	33.3333	83.3333	66.6667	16.6667	50	16.6667	83.3333	66.6667	66.6667	33.3333	16.6667	50
66.6667	16.6667	50	50	50	66.6667	33.3333	66.6667	66.6667	66.6667	50	66.6667	33.3333	33.3333	16.6667	50	66.6667	50	33.3333	66.6667	33.3333	66.6667	50	50	66.6667	16.6667	66.6667	83.3333	66.6667	66.6667	66.6667	16.6667	33.3333	16.6667	66.6667	66.6667	83.3333	66.6667	66.6667	66.6667	33.3333	33.3333	50	50	66.6667	16.6667	66.6667	50	66.6667	66.6667
16.6667	66.6667	33.3333	33.3333	66.6667	50	66.6667	50	33.3333	66.6667	33.3333	66.6667	66.6667	66.6667	66.6667	50	33.3333	50	33.3333	33.3333	66.6667	66.6667	33.3333	83.3333	50	66.6667	66.6667	66.6667	50	50	50	66.6667	83.3333	66.6667	83.3333	50	66.6667	66.6667	83.3333	83.3333	16.6667	50	16.6667	50	83.3333	50	16.6667	50	50	33.3333
50	66.6667	66.6667	66.6667	66.6667	33.3333	66.6667	33.3333	33.3333	66.6667	16.6667	33.3333	66.6667	83.3333	50	33.3333	50	50	66.6667	66.6667	16.6667	50	66.6667	66.6667	66.6667	66.6667	16.6667	50	83.3333	66.6667	33.3333	50	83.3333	83.3333	83.3333	66.6667	66.6667	33.3333	50	66.6667	66.6667	33.3333	16.6667	16.6667	83.3333	66.6667	50	66.6667	66.6667	50
83.3333	50	50	16.6667	83.3333	66.6667	50	50	50	16.6667	16.6667	33.3333	66.6667	16.6667	66.6667	33.3333	66.6667	16.6667	33.3333	33.3333	66.6667	50	66.6667	83.3333	33.3333	50	66.6667	66.6667	66.6667	66.6667	33.3333	16.6667	66.6667	66.6667	33.3333	66.6667	66.6667	33.3333	50	50	33.3333	66.6667	16.6667	83.3333	33.3333	66.6667	16.6667	66.6667	66.6667	16.6667
33.3333	33.3333	33.3333	33.3333	50	33.3333	66.6667	66.6667	33.3333	33.3333	50	33.3333	50	33.3333	66.6667	66.6667	50	66.6667	33.3333	50	33.3333	16.6667	33.3333	66.6667	50	66.6667	50	50	33.3333	50	66.6667	33.3333	16.6667	33.3333	50	33.3333	33.3333	33.3333	16.6667	16.6667	50	66.6667	66.6667	50	16.6667	66.6667	16.6667	66.6667	50	33.3333
50	33.3333	66.6667	66.6667	16.6667	66.6667	33.3333	33.3333	50	66.6667	50	83.3333	66.6667	66.6667	83.3333	66.6667	16.6667	33.3333	50	66.6667	33.3333	50	33.3333	66.6667	16.6667	50	66.6667	66.6667	83.3333	66.6667	16.6667	33.3333	50	50	66.6667	66.6667	33.3333	66.6667	66.6667	83.3333	33.3333	66.6667	83.3333	50	66.6667	66.6667	50	16.6667	50	50
33.3333	33.3333	66.6667	66.6667	33.3333	50	66.6667	33.3333	16.6667	16.6667	50	50	66.6667	50	50	66.6667	66.6667	83.3333	66.6667	66.6667	33.3333	66.6667	66.6667	33.3333	16.6667	16.6667	50	66.6667	66.6667	66.6667	66.6667	66.6667	16.6667	66.6667	66.6667	50	33.3333	16.6667	66.6667	66.6667	66.6667	66.6667	66.6667	16.6667	50	16.6667	16.6667	66.6667	33.3333	50
16.6667	33.3333	66.6667	33.3333	66.6667	50	33.3333	33.3333	66.6667	83.3333	16.6667	33.3333	83.3333	33.3333	66.6667	16.6667	50	66.6667	66.6667	83.3333	50	33.3333	50	50	66.6667	50	66.6667	83.3333	66.6667	66.6667	33.3333	66.6667	66.6667	33.3333	33.3333	66.6667	50	50	33.3333	66.6667	66.6667	66.6667	16.6667	33.3333	66.6667	66.6667	50	66.6667	83.3333	50
66.6667	33.3333	66.6667	50	83.3333	66.6667	50	33.3333	16.6667	16.6667	66.6667	16.6667	33.3333	50	16.6667	50	66.6667	66.6667	83.3333	50	66.6667	66.6667	33.3333	50	50	66.6667	66.6667	16.6667	66.6667	33.3333	66.6667	33.3333	66.6667	33.3333	16.6667	66.6667	50	66.6667	50	16.6667	50	66.6667	66.6667	83.3333	83.3333	16.6667	50	66.6667	66.6667	66.6667
33.3333	33.3333	16.6667	50	50	50	50	50	66.6667	50	50	66.6667	50	16.6667	66.6667	66.6667	50	16.6667	66.6667	66.6667	66.6667	50	50	33.3333	16.6667	16.6667	66.6667	16.6667	33.3333	33.3333	50	50	33.3333	66.6667	50	83.3333	16.6667	66.6667	33.3333	66.6667	83.3333	66.6667	66.6667	16.6667	66.6667	66.6667	83.3333	66.6667	66.6667	66.6667
16.6667	66.6667	83.3333	33.3333	66.6667	50	66.6667	66.6667	33.3333	16.6667	16.6667	66.6667	66.6667	16.6667	66.6667	66.6667	83.3333	16.6667	66.6667	50	66.6667	33.3333	66.6667	33.3333	33.3333	50	50	50	66.6667	83.3333	33.3333	66.6667	66.6667	66.6667	83.3333	83.3333	66.6667	66.6667	33.3333	16.6667	33.3333	50	50	50	33.3333	50	33.3333	66.6667	66.6667	33.3333
33.3333	50	50	66.6667	83.3333	66.6667	66.6667	66.6667	16.6667	16.6667	33.3333	66.6667	33.3333	66.6667	66.6667	50	66.6667	50	66.6667	66.6667	66.6667	66.6667	66.6667	50	33.3333	50	66.6667	50	16.6667	50	50	66.6667	33.3333	33.3333	66.6667	50	33.3333	50	33.3333	16.6667	33.3333	66.6667	33.3333	66.6667	33.3333	83.3333	66.6667	66.6667	16.6667	50
50	83.3333	33.3333	50	16.6667	66.6667	50	83.3333	83.3333	83.3333	50	33.3333	66.6667	66.6667	66.6667	66.6667	16.6667	16.6667	66.6667	66.6667	16.6667	66.6667	66.6667	33.3333	66.6667	66.6667	83.3333	66.6667	33.3333	33.3333	50	66.6667	50	66.6667	83.3333	33.3333	66.6667	66.6667	66.6667	66.6667	50	50	33.3333	66.6667	33.3333	66.6667	50	66.6667	50	16.6667
50	66.6667	16.6667	66.6667	50	33.3333	33.3333	16.6667	50	66.6667	83.3333	66.6667	33.3333	50	66.6667	66.6667	83.3333	16.6667	50	16.6667	83.3333	66.6667	66.6667	33.3333	66.6667	16.6667	66.6667	33.3333	33.3333	33.3333	33.3333	33.3333	66.6667	16.6667	50	66.6667	50	83.3333	33.3333	50	66.6667	16.6667	50	33.3333	16.6667	66.6667	66.6667	50	50	33.3333
33.3333	66.6667	16.6667	66.6667	33.3333	50	66.6667	16.6667	50	66.6667	66.6667	66.6667	66.6667	66.6667	66.6667	16.6667	50	50	66.6667	50	66.6667	66.6667	33.3333	33.3333	33.3333	33.3333	50	16.6667	33.3333	83.3333	16.6667	16.6667	66.6667	50	33.3333	16.6667	50	33.3333	66.6667	83.3333	66.6667	50	33.3333	50	66.6667	33.3333	33.3333	16.6667	16.6667	83.3333
83.3333	33.3333	50	33.3333	50	16.6667	33.3333	33.3333	16.6667	16.6667	66.6667	66.6667	33.3333	16.6667	66.6667	83.3333	33.3333	50	33.3333	16.6667	66.6667	83.3333	66.6667	50	66.6667	83.3333	66.6667	16.6667	50	66.6667	16.6667	83.3333	33.3333	33.3333	50	66.6667	16.6667	66.6667	66.6667	33.3333	16.6667	16.6667	33.3333	66.6667	16.6667	66.6667	66.6667	33.3333	66.6667	33.3333
[truncated: 5,000 more columns]

## Sheet: Difference of means_1 and 2
-1.66667	2.33333	1	-4.33333	-3	-3	-6.33333	4	4.33333	1	4	-1.66667	0.333333	6.66667	-7	1	-2.66667	0.666667	-1	4	-4.66667	-4.66667	-0.666667	4.66667	-1.66667	3	-2.66667	3	1	-2	-1	7.33333	-0.666667	7.66667	-3.33333	-1	10.3333	-5	-1	-3.66667	3.33333	6	8.66667	-3.33333	0.666667	-5	2.33333	-3.66667	4.33333	1.33333
[truncated: 5,000 more columns]
