# Supplementary material for: Magnetic sense-dependent probabilistic decision-making in humans
Source: Front Neurosci. 2025 Mar 7;19:1497021. doi: 10.3389/fnins.2025.1497021 (PMC11925921; doi:10.3389/fnins.2025.1497021)
Supplement: Supplementary file 9 [file Data_Sheet_9.zip › #25.xlsx]

## Sheet: Original data
50
33.3333
33.3333
50
50
50
33.3333
33.3333
66.6667
16.6667
66.6667
66.6667
50
16.6667
100
66.6667
83.3333
83.3333
16.6667
66.6667
50
50
33.3333
50
16.6667
66.6667
83.3333
50
50
33.3333
100
50
50
33.3333
66.6667
33.3333
50
66.6667
50
50
66.6667
66.6667
66.6667
66.6667
66.6667
33.3333
50
16.6667
83.3333
66.6667
50
50
50
50
33.3333
66.6667
50
33.3333
83.3333
66.6667
33.3333
66.6667
66.6667
33.3333
100
66.6667
50
50
33.3333
50
33.3333
83.3333
50
83.3333
16.6667
66.6667
16.6667
50
50
66.6667
50
100
16.6667
50
50
50
50
33.3333
33.3333
33.3333
50
50
50
33.3333
83.3333
50
83.3333
50
50
33.3333

## Sheet: Resampled 10,000 data sets-1
33.3333	100	33.3333	50	66.6667	66.6667	50	33.3333	83.3333	33.3333	83.3333	16.6667	50	16.6667	16.6667	33.3333	50	50	66.6667	66.6667	33.3333	83.3333	50	50	50	33.3333	50	83.3333	66.6667	50	66.6667	100	50	83.3333	83.3333	50	16.6667	16.6667	16.6667	83.3333	66.6667	50	50	50	66.6667	33.3333	100	50	66.6667	16.6667
66.6667	50	16.6667	66.6667	33.3333	50	66.6667	83.3333	33.3333	50	66.6667	33.3333	66.6667	50	50	16.6667	16.6667	100	33.3333	66.6667	66.6667	33.3333	66.6667	83.3333	33.3333	33.3333	33.3333	66.6667	66.6667	66.6667	50	50	33.3333	16.6667	50	50	66.6667	50	50	66.6667	100	66.6667	66.6667	33.3333	33.3333	66.6667	83.3333	50	83.3333	33.3333
66.6667	33.3333	50	66.6667	66.6667	100	66.6667	66.6667	33.3333	50	33.3333	33.3333	33.3333	50	50	83.3333	50	33.3333	33.3333	83.3333	66.6667	16.6667	16.6667	50	16.6667	50	33.3333	33.3333	16.6667	50	100	33.3333	33.3333	16.6667	50	83.3333	50	33.3333	100	50	50	50	33.3333	50	83.3333	50	66.6667	50	100	50
50	33.3333	100	33.3333	66.6667	33.3333	50	50	66.6667	50	83.3333	50	33.3333	50	50	66.6667	16.6667	50	33.3333	66.6667	50	66.6667	50	33.3333	50	50	16.6667	50	50	83.3333	66.6667	100	33.3333	50	50	50	50	33.3333	50	66.6667	50	50	16.6667	16.6667	83.3333	33.3333	50	50	50	50
66.6667	33.3333	33.3333	50	50	16.6667	33.3333	50	16.6667	33.3333	16.6667	83.3333	83.3333	100	16.6667	33.3333	66.6667	50	50	16.6667	100	66.6667	33.3333	50	100	16.6667	50	66.6667	33.3333	50	33.3333	16.6667	66.6667	50	50	16.6667	50	50	83.3333	66.6667	100	50	33.3333	50	66.6667	50	66.6667	66.6667	50	66.6667
50	66.6667	66.6667	50	66.6667	50	66.6667	83.3333	50	50	50	50	83.3333	50	66.6667	66.6667	50	50	66.6667	33.3333	50	50	83.3333	16.6667	50	50	50	50	66.6667	83.3333	83.3333	33.3333	50	66.6667	50	16.6667	16.6667	66.6667	16.6667	66.6667	50	50	83.3333	66.6667	33.3333	83.3333	50	33.3333	66.6667	50
33.3333	50	33.3333	50	50	16.6667	66.6667	50	33.3333	66.6667	66.6667	50	50	100	50	83.3333	83.3333	83.3333	50	83.3333	33.3333	66.6667	33.3333	16.6667	50	66.6667	33.3333	16.6667	66.6667	33.3333	16.6667	50	50	100	33.3333	33.3333	50	50	50	66.6667	50	50	66.6667	50	33.3333	33.3333	50	50	66.6667	66.6667
50	83.3333	66.6667	83.3333	50	16.6667	66.6667	50	33.3333	50	66.6667	66.6667	66.6667	50	83.3333	50	33.3333	66.6667	66.6667	100	33.3333	50	83.3333	66.6667	66.6667	50	50	66.6667	83.3333	66.6667	83.3333	50	100	33.3333	50	83.3333	66.6667	66.6667	50	33.3333	83.3333	50	50	16.6667	83.3333	83.3333	33.3333	50	33.3333	66.6667
33.3333	83.3333	83.3333	33.3333	66.6667	66.6667	66.6667	16.6667	16.6667	66.6667	50	100	66.6667	50	66.6667	16.6667	50	50	66.6667	50	16.6667	83.3333	33.3333	50	66.6667	50	33.3333	33.3333	50	50	50	50	83.3333	50	33.3333	33.3333	50	50	50	83.3333	66.6667	50	33.3333	50	50	66.6667	50	66.6667	66.6667	33.3333
50	66.6667	16.6667	50	66.6667	33.3333	83.3333	50	16.6667	50	83.3333	66.6667	33.3333	50	66.6667	50	100	50	33.3333	50	66.6667	33.3333	33.3333	33.3333	66.6667	33.3333	100	16.6667	66.6667	50	66.6667	83.3333	66.6667	50	33.3333	100	83.3333	33.3333	33.3333	33.3333	100	16.6667	16.6667	50	33.3333	66.6667	33.3333	83.3333	50	50
50	50	33.3333	66.6667	33.3333	16.6667	50	50	100	66.6667	50	66.6667	50	66.6667	33.3333	100	100	66.6667	50	50	83.3333	66.6667	83.3333	50	66.6667	83.3333	16.6667	33.3333	16.6667	50	50	33.3333	16.6667	66.6667	50	16.6667	33.3333	33.3333	50	66.6667	50	50	50	50	83.3333	66.6667	50	50	50	50
50	83.3333	33.3333	33.3333	33.3333	33.3333	66.6667	83.3333	66.6667	33.3333	66.6667	50	33.3333	33.3333	100	50	66.6667	50	66.6667	50	50	50	66.6667	33.3333	33.3333	16.6667	83.3333	50	33.3333	50	50	66.6667	50	50	33.3333	50	50	66.6667	83.3333	33.3333	50	33.3333	66.6667	16.6667	50	33.3333	50	83.3333	50	66.6667
66.6667	50	66.6667	50	83.3333	50	66.6667	50	50	50	33.3333	50	50	83.3333	50	50	50	83.3333	33.3333	83.3333	66.6667	50	66.6667	50	50	50	16.6667	16.6667	50	66.6667	33.3333	50	66.6667	66.6667	50	16.6667	50	83.3333	50	100	33.3333	50	50	66.6667	33.3333	83.3333	50	33.3333	33.3333	33.3333
50	66.6667	33.3333	50	66.6667	16.6667	66.6667	66.6667	100	100	66.6667	33.3333	66.6667	33.3333	16.6667	50	50	50	33.3333	50	50	83.3333	16.6667	83.3333	83.3333	50	66.6667	66.6667	16.6667	33.3333	16.6667	66.6667	33.3333	33.3333	33.3333	50	50	33.3333	50	66.6667	50	66.6667	50	33.3333	33.3333	16.6667	50	50	33.3333	50
50	33.3333	33.3333	83.3333	66.6667	66.6667	33.3333	33.3333	50	66.6667	50	50	66.6667	33.3333	16.6667	50	66.6667	50	50	100	33.3333	83.3333	33.3333	50	33.3333	33.3333	33.3333	66.6667	50	66.6667	33.3333	50	50	66.6667	33.3333	16.6667	16.6667	66.6667	83.3333	66.6667	50	66.6667	66.6667	66.6667	50	83.3333	83.3333	83.3333	83.3333	83.3333
50	33.3333	66.6667	50	50	66.6667	33.3333	66.6667	50	50	50	66.6667	33.3333	50	50	50	33.3333	83.3333	66.6667	50	50	50	50	50	50	50	33.3333	83.3333	66.6667	33.3333	33.3333	50	33.3333	100	50	50	66.6667	33.3333	66.6667	66.6667	33.3333	66.6667	66.6667	50	66.6667	50	33.3333	66.6667	100	16.6667
66.6667	50	66.6667	66.6667	50	100	33.3333	83.3333	50	83.3333	33.3333	50	50	50	83.3333	33.3333	50	16.6667	33.3333	50	50	66.6667	66.6667	50	50	66.6667	50	50	33.3333	50	50	66.6667	33.3333	33.3333	50	83.3333	66.6667	50	66.6667	66.6667	33.3333	33.3333	50	50	50	16.6667	50	33.3333	33.3333	66.6667
83.3333	50	66.6667	50	33.3333	50	83.3333	83.3333	66.6667	100	50	33.3333	33.3333	33.3333	83.3333	66.6667	66.6667	33.3333	33.3333	50	66.6667	50	16.6667	33.3333	50	66.6667	33.3333	50	50	33.3333	50	33.3333	50	50	50	50	16.6667	50	16.6667	83.3333	16.6667	100	66.6667	66.6667	33.3333	66.6667	66.6667	66.6667	66.6667	66.6667
33.3333	50	33.3333	33.3333	66.6667	50	50	50	50	33.3333	33.3333	33.3333	66.6667	50	83.3333	83.3333	50	66.6667	50	33.3333	100	50	83.3333	33.3333	66.6667	50	50	66.6667	33.3333	33.3333	33.3333	50	33.3333	50	50	16.6667	33.3333	33.3333	50	50	66.6667	50	33.3333	33.3333	66.6667	33.3333	33.3333	66.6667	50	33.3333
66.6667	16.6667	100	33.3333	50	66.6667	66.6667	33.3333	33.3333	16.6667	83.3333	50	33.3333	66.6667	16.6667	66.6667	33.3333	50	16.6667	66.6667	33.3333	83.3333	33.3333	33.3333	16.6667	50	66.6667	33.3333	33.3333	83.3333	100	50	83.3333	50	100	100	16.6667	66.6667	33.3333	66.6667	83.3333	16.6667	66.6667	100	16.6667	66.6667	33.3333	50	83.3333	50
83.3333	50	50	50	100	33.3333	50	50	33.3333	50	66.6667	33.3333	33.3333	83.3333	50	33.3333	33.3333	50	33.3333	16.6667	83.3333	33.3333	50	83.3333	16.6667	66.6667	50	50	100	50	33.3333	50	50	50	83.3333	33.3333	50	83.3333	83.3333	50	33.3333	50	16.6667	66.6667	33.3333	66.6667	50	33.3333	100	50
83.3333	50	50	50	83.3333	33.3333	50	33.3333	83.3333	66.6667	66.6667	66.6667	66.6667	66.6667	50	50	66.6667	66.6667	16.6667	66.6667	50	100	66.6667	33.3333	50	16.6667	50	100	33.3333	50	66.6667	83.3333	33.3333	66.6667	16.6667	83.3333	66.6667	16.6667	83.3333	50	66.6667	33.3333	16.6667	33.3333	50	33.3333	50	50	50	66.6667
50	50	83.3333	50	50	33.3333	50	50	66.6667	50	50	33.3333	50	66.6667	50	33.3333	66.6667	33.3333	66.6667	50	50	33.3333	66.6667	50	50	50	33.3333	100	66.6667	50	33.3333	50	50	50	66.6667	50	66.6667	100	50	83.3333	83.3333	66.6667	33.3333	50	50	50	50	33.3333	66.6667	33.3333
50	33.3333	83.3333	66.6667	83.3333	66.6667	33.3333	66.6667	50	50	66.6667	50	66.6667	66.6667	66.6667	100	83.3333	50	33.3333	66.6667	33.3333	66.6667	33.3333	50	66.6667	83.3333	66.6667	100	33.3333	100	33.3333	33.3333	66.6667	50	16.6667	33.3333	16.6667	50	33.3333	33.3333	100	83.3333	66.6667	33.3333	100	33.3333	33.3333	66.6667	66.6667	66.6667
66.6667	50	50	66.6667	50	33.3333	66.6667	66.6667	33.3333	33.3333	66.6667	83.3333	66.6667	33.3333	50	66.6667	50	100	50	50	50	33.3333	66.6667	66.6667	50	50	33.3333	83.3333	50	50	83.3333	50	66.6667	33.3333	66.6667	66.6667	66.6667	50	50	33.3333	50	50	16.6667	83.3333	50	50	16.6667	50	66.6667	100
50	50	33.3333	50	50	16.6667	50	33.3333	83.3333	33.3333	50	66.6667	33.3333	50	50	50	66.6667	50	33.3333	83.3333	50	83.3333	33.3333	50	33.3333	33.3333	66.6667	83.3333	16.6667	50	33.3333	66.6667	66.6667	66.6667	66.6667	66.6667	50	66.6667	33.3333	33.3333	83.3333	50	33.3333	33.3333	50	83.3333	66.6667	50	83.3333	66.6667
66.6667	50	50	83.3333	33.3333	50	33.3333	50	50	66.6667	33.3333	50	50	83.3333	50	50	66.6667	50	50	50	33.3333	50	66.6667	50	16.6667	33.3333	66.6667	33.3333	16.6667	50	16.6667	16.6667	50	50	50	50	50	66.6667	50	66.6667	66.6667	66.6667	33.3333	83.3333	100	83.3333	50	50	50	33.3333
66.6667	50	83.3333	66.6667	50	33.3333	100	33.3333	66.6667	66.6667	66.6667	50	16.6667	50	83.3333	50	66.6667	66.6667	66.6667	50	66.6667	33.3333	33.3333	16.6667	50	66.6667	50	66.6667	50	50	50	16.6667	33.3333	16.6667	50	66.6667	50	50	50	50	50	33.3333	50	50	66.6667	16.6667	66.6667	50	50	50
33.3333	50	100	66.6667	33.3333	50	50	33.3333	33.3333	50	50	66.6667	50	50	33.3333	33.3333	50	16.6667	50	50	83.3333	66.6667	50	66.6667	50	50	50	33.3333	83.3333	83.3333	66.6667	66.6667	83.3333	50	16.6667	66.6667	50	16.6667	83.3333	50	50	83.3333	66.6667	66.6667	50	50	50	50	50	83.3333
50	66.6667	66.6667	66.6667	50	50	50	66.6667	50	50	50	100	33.3333	33.3333	33.3333	33.3333	66.6667	33.3333	50	50	50	50	50	50	33.3333	50	66.6667	66.6667	83.3333	66.6667	50	50	50	16.6667	50	83.3333	50	50	33.3333	83.3333	33.3333	16.6667	16.6667	50	66.6667	50	50	33.3333	33.3333	66.6667
50	50	16.6667	83.3333	50	50	66.6667	33.3333	50	50	33.3333	16.6667	16.6667	66.6667	50	16.6667	33.3333	50	100	50	50	83.3333	33.3333	83.3333	16.6667	83.3333	66.6667	50	16.6667	83.3333	33.3333	33.3333	66.6667	66.6667	50	33.3333	50	83.3333	33.3333	83.3333	50	16.6667	50	33.3333	50	83.3333	66.6667	50	83.3333	83.3333
50	33.3333	50	50	33.3333	16.6667	50	16.6667	50	33.3333	33.3333	66.6667	50	66.6667	50	66.6667	66.6667	66.6667	100	33.3333	33.3333	50	66.6667	100	66.6667	66.6667	33.3333	50	50	33.3333	66.6667	33.3333	33.3333	50	66.6667	33.3333	66.6667	16.6667	50	50	66.6667	50	66.6667	83.3333	33.3333	50	33.3333	50	66.6667	16.6667
50	50	100	33.3333	50	50	50	66.6667	100	66.6667	50	50	16.6667	33.3333	33.3333	66.6667	50	50	50	50	33.3333	33.3333	16.6667	33.3333	50	100	50	50	50	50	50	50	33.3333	66.6667	33.3333	33.3333	33.3333	50	66.6667	33.3333	66.6667	50	50	33.3333	33.3333	50	66.6667	66.6667	33.3333	83.3333
33.3333	50	50	33.3333	66.6667	66.6667	66.6667	83.3333	33.3333	33.3333	66.6667	66.6667	33.3333	33.3333	33.3333	16.6667	33.3333	50	83.3333	16.6667	66.6667	33.3333	50	66.6667	83.3333	16.6667	50	50	33.3333	50	50	33.3333	33.3333	66.6667	33.3333	83.3333	33.3333	83.3333	50	83.3333	66.6667	83.3333	50	66.6667	50	50	83.3333	50	33.3333	33.3333
33.3333	50	66.6667	50	66.6667	66.6667	50	50	66.6667	83.3333	66.6667	33.3333	16.6667	66.6667	50	66.6667	33.3333	50	50	33.3333	33.3333	66.6667	50	50	50	33.3333	33.3333	50	50	83.3333	16.6667	50	66.6667	33.3333	16.6667	16.6667	66.6667	33.3333	33.3333	50	33.3333	50	33.3333	50	50	100	50	50	33.3333	50
50	50	33.3333	66.6667	33.3333	66.6667	50	50	16.6667	33.3333	33.3333	66.6667	50	50	16.6667	50	100	50	50	33.3333	50	83.3333	16.6667	50	50	50	50	33.3333	33.3333	50	33.3333	50	50	100	33.3333	50	50	66.6667	66.6667	66.6667	50	50	66.6667	33.3333	83.3333	33.3333	66.6667	33.3333	50	100
66.6667	33.3333	50	33.3333	66.6667	50	50	16.6667	66.6667	33.3333	33.3333	33.3333	66.6667	33.3333	16.6667	50	33.3333	50	66.6667	83.3333	50	50	50	16.6667	100	66.6667	66.6667	50	50	50	50	100	50	50	66.6667	50	33.3333	50	16.6667	66.6667	66.6667	66.6667	33.3333	50	83.3333	66.6667	50	50	16.6667	33.3333
50	33.3333	50	50	50	100	100	83.3333	83.3333	50	66.6667	66.6667	83.3333	50	50	83.3333	33.3333	16.6667	16.6667	33.3333	50	50	50	50	33.3333	50	33.3333	66.6667	33.3333	66.6667	50	66.6667	50	66.6667	100	16.6667	33.3333	83.3333	33.3333	16.6667	50	66.6667	66.6667	33.3333	83.3333	50	33.3333	66.6667	83.3333	50
50	33.3333	33.3333	66.6667	50	66.6667	33.3333	50	66.6667	66.6667	66.6667	33.3333	100	50	66.6667	33.3333	66.6667	50	66.6667	66.6667	50	50	83.3333	66.6667	33.3333	50	50	50	33.3333	66.6667	33.3333	50	33.3333	100	50	50	66.6667	50	33.3333	66.6667	66.6667	66.6667	50	16.6667	50	66.6667	33.3333	50	50	33.3333
83.3333	33.3333	50	66.6667	66.6667	66.6667	50	66.6667	16.6667	66.6667	16.6667	50	50	66.6667	83.3333	50	16.6667	50	50	50	50	33.3333	50	66.6667	33.3333	50	33.3333	66.6667	66.6667	100	83.3333	66.6667	50	33.3333	50	33.3333	50	66.6667	100	50	100	33.3333	33.3333	66.6667	50	16.6667	83.3333	50	66.6667	50
66.6667	66.6667	50	16.6667	50	66.6667	50	83.3333	50	100	50	33.3333	66.6667	100	100	50	50	50	50	50	50	50	33.3333	50	33.3333	50	83.3333	66.6667	50	66.6667	50	33.3333	66.6667	50	33.3333	50	50	66.6667	83.3333	50	16.6667	66.6667	50	50	50	50	33.3333	100	50	50
66.6667	33.3333	33.3333	83.3333	50	50	66.6667	50	33.3333	83.3333	33.3333	83.3333	83.3333	50	50	66.6667	66.6667	50	16.6667	50	83.3333	33.3333	50	16.6667	33.3333	33.3333	50	33.3333	33.3333	66.6667	50	33.3333	16.6667	50	33.3333	50	33.3333	50	50	33.3333	66.6667	66.6667	50	50	66.6667	33.3333	83.3333	16.6667	83.3333	66.6667
33.3333	50	66.6667	16.6667	50	83.3333	50	50	50	83.3333	33.3333	50	33.3333	66.6667	16.6667	33.3333	50	50	66.6667	66.6667	66.6667	83.3333	50	50	33.3333	50	66.6667	83.3333	50	50	66.6667	50	50	66.6667	50	66.6667	50	16.6667	33.3333	66.6667	50	16.6667	33.3333	33.3333	66.6667	16.6667	50	33.3333	66.6667	33.3333
66.6667	50	50	50	33.3333	33.3333	100	50	66.6667	50	33.3333	50	16.6667	66.6667	100	50	50	33.3333	50	50	50	33.3333	50	33.3333	66.6667	33.3333	33.3333	100	33.3333	66.6667	66.6667	66.6667	66.6667	50	50	50	66.6667	50	50	33.3333	33.3333	66.6667	33.3333	66.6667	66.6667	66.6667	66.6667	50	66.6667	50
50	50	33.3333	33.3333	16.6667	50	66.6667	100	50	50	100	66.6667	83.3333	66.6667	33.3333	50	33.3333	50	66.6667	83.3333	50	33.3333	33.3333	33.3333	66.6667	33.3333	50	33.3333	66.6667	50	100	100	100	50	16.6667	33.3333	33.3333	50	33.3333	83.3333	66.6667	33.3333	83.3333	50	50	83.3333	66.6667	50	33.3333	50
83.3333	16.6667	66.6667	50	66.6667	33.3333	50	33.3333	16.6667	50	16.6667	16.6667	33.3333	16.6667	100	50	50	66.6667	33.3333	66.6667	50	50	66.6667	66.6667	50	50	83.3333	50	33.3333	50	33.3333	50	50	83.3333	50	66.6667	50	50	50	33.3333	50	50	66.6667	83.3333	50	100	100	33.3333	83.3333	50
66.6667	33.3333	66.6667	66.6667	66.6667	83.3333	50	50	16.6667	50	83.3333	83.3333	50	16.6667	83.3333	66.6667	50	50	16.6667	50	50	50	16.6667	50	50	50	50	66.6667	100	66.6667	33.3333	100	50	100	100	50	100	33.3333	83.3333	50	16.6667	33.3333	83.3333	16.6667	83.3333	16.6667	50	33.3333	50	50
50	66.6667	83.3333	66.6667	50	66.6667	66.6667	50	33.3333	50	50	50	50	50	50	33.3333	50	50	50	100	33.3333	100	16.6667	50	50	100	50	83.3333	50	100	50	66.6667	50	83.3333	50	50	50	33.3333	66.6667	66.6667	50	50	66.6667	33.3333	83.3333	66.6667	83.3333	66.6667	50	50
50	50	50	50	50	66.6667	50	66.6667	66.6667	50	66.6667	83.3333	50	50	66.6667	33.3333	66.6667	66.6667	83.3333	66.6667	66.6667	33.3333	33.3333	66.6667	83.3333	33.3333	50	16.6667	50	66.6667	50	66.6667	50	33.3333	100	16.6667	16.6667	50	50	66.6667	50	50	83.3333	50	83.3333	50	50	66.6667	100	66.6667
66.6667	50	16.6667	50	50	33.3333	50	66.6667	33.3333	50	50	50	16.6667	16.6667	50	33.3333	50	16.6667	50	66.6667	50	50	16.6667	16.6667	50	66.6667	33.3333	50	50	50	33.3333	33.3333	16.6667	33.3333	50	83.3333	66.6667	83.3333	50	66.6667	16.6667	50	33.3333	83.3333	50	16.6667	50	33.3333	50	16.6667
[truncated: 5,000 more columns]

## Sheet: Resampled 10,000 data sets-2
33.3333	50	16.6667	33.3333	33.3333	66.6667	16.6667	83.3333	33.3333	16.6667	83.3333	83.3333	50	50	66.6667	66.6667	66.6667	50	50	33.3333	50	66.6667	16.6667	100	33.3333	50	33.3333	50	50	66.6667	16.6667	16.6667	50	50	66.6667	33.3333	33.3333	50	50	50	33.3333	33.3333	50	66.6667	50	50	66.6667	16.6667	50	50
50	50	50	33.3333	33.3333	50	50	16.6667	50	33.3333	66.6667	66.6667	50	50	50	33.3333	50	50	50	50	66.6667	50	66.6667	83.3333	50	50	50	50	83.3333	66.6667	50	16.6667	33.3333	33.3333	50	66.6667	50	83.3333	83.3333	66.6667	66.6667	66.6667	66.6667	83.3333	33.3333	50	66.6667	66.6667	66.6667	50
50	50	50	100	66.6667	66.6667	83.3333	50	33.3333	50	16.6667	50	50	33.3333	66.6667	16.6667	50	83.3333	50	33.3333	50	50	16.6667	83.3333	50	100	50	66.6667	50	50	50	33.3333	33.3333	66.6667	50	50	16.6667	100	66.6667	50	33.3333	33.3333	33.3333	50	83.3333	50	50	83.3333	50	16.6667
50	66.6667	50	66.6667	33.3333	50	50	66.6667	50	50	66.6667	66.6667	50	66.6667	50	33.3333	83.3333	50	33.3333	66.6667	66.6667	16.6667	16.6667	50	66.6667	16.6667	50	100	50	50	50	66.6667	33.3333	50	16.6667	100	50	50	33.3333	50	50	33.3333	83.3333	50	83.3333	50	33.3333	100	100	50
50	100	33.3333	16.6667	50	33.3333	50	50	50	33.3333	50	33.3333	50	16.6667	66.6667	33.3333	66.6667	66.6667	50	83.3333	100	50	33.3333	50	16.6667	50	50	66.6667	66.6667	33.3333	50	33.3333	50	50	66.6667	83.3333	50	66.6667	50	33.3333	33.3333	50	100	66.6667	50	50	83.3333	66.6667	16.6667	83.3333
83.3333	66.6667	50	16.6667	50	83.3333	33.3333	66.6667	100	50	66.6667	50	66.6667	16.6667	33.3333	33.3333	66.6667	83.3333	50	50	100	50	83.3333	50	33.3333	66.6667	66.6667	50	33.3333	50	83.3333	66.6667	83.3333	83.3333	83.3333	66.6667	50	83.3333	16.6667	16.6667	50	50	33.3333	16.6667	50	50	50	66.6667	50	83.3333
83.3333	50	33.3333	50	50	16.6667	50	50	50	66.6667	100	50	50	66.6667	50	33.3333	66.6667	83.3333	66.6667	50	50	33.3333	33.3333	66.6667	66.6667	16.6667	83.3333	50	100	33.3333	50	83.3333	33.3333	50	50	50	50	50	33.3333	66.6667	50	66.6667	16.6667	66.6667	50	33.3333	50	50	50	66.6667
33.3333	16.6667	50	50	33.3333	16.6667	83.3333	66.6667	83.3333	66.6667	33.3333	33.3333	50	66.6667	33.3333	100	50	66.6667	83.3333	50	33.3333	50	16.6667	33.3333	50	50	66.6667	66.6667	33.3333	66.6667	50	100	50	66.6667	50	50	16.6667	50	66.6667	33.3333	50	50	50	50	50	16.6667	50	83.3333	50	33.3333
33.3333	50	100	50	50	33.3333	100	66.6667	50	66.6667	66.6667	50	50	50	50	66.6667	66.6667	33.3333	50	50	50	50	66.6667	16.6667	50	83.3333	50	66.6667	33.3333	66.6667	50	33.3333	33.3333	50	66.6667	66.6667	83.3333	66.6667	66.6667	50	16.6667	33.3333	33.3333	50	50	83.3333	33.3333	33.3333	66.6667	33.3333
50	50	50	50	66.6667	66.6667	66.6667	33.3333	66.6667	66.6667	33.3333	50	66.6667	50	33.3333	50	33.3333	100	33.3333	100	50	100	83.3333	66.6667	33.3333	50	66.6667	33.3333	50	66.6667	50	83.3333	50	66.6667	66.6667	66.6667	33.3333	33.3333	50	50	50	100	50	16.6667	83.3333	50	66.6667	50	50	50
33.3333	33.3333	66.6667	50	83.3333	33.3333	66.6667	83.3333	33.3333	50	33.3333	66.6667	33.3333	66.6667	50	83.3333	100	16.6667	16.6667	66.6667	66.6667	33.3333	33.3333	16.6667	50	50	50	33.3333	16.6667	16.6667	50	16.6667	50	33.3333	83.3333	50	66.6667	66.6667	50	50	33.3333	66.6667	50	50	66.6667	33.3333	50	50	66.6667	50
33.3333	50	50	50	100	16.6667	50	50	66.6667	16.6667	50	83.3333	50	50	50	50	83.3333	50	50	33.3333	50	66.6667	50	83.3333	50	16.6667	50	50	50	50	83.3333	66.6667	66.6667	100	66.6667	66.6667	66.6667	50	50	66.6667	16.6667	50	66.6667	33.3333	50	50	66.6667	66.6667	50	16.6667
33.3333	66.6667	50	33.3333	33.3333	33.3333	50	16.6667	66.6667	50	66.6667	33.3333	33.3333	50	33.3333	16.6667	83.3333	50	33.3333	66.6667	83.3333	16.6667	50	16.6667	66.6667	50	33.3333	50	50	66.6667	83.3333	83.3333	50	33.3333	50	33.3333	16.6667	50	33.3333	33.3333	50	50	66.6667	33.3333	50	50	33.3333	50	33.3333	100
50	50	66.6667	33.3333	33.3333	50	83.3333	33.3333	33.3333	50	66.6667	33.3333	33.3333	33.3333	50	50	16.6667	50	83.3333	50	50	50	33.3333	16.6667	66.6667	50	50	33.3333	50	50	66.6667	33.3333	33.3333	50	33.3333	50	66.6667	83.3333	50	66.6667	50	50	66.6667	33.3333	100	50	100	50	50	33.3333
50	66.6667	50	83.3333	66.6667	50	50	50	16.6667	33.3333	66.6667	33.3333	50	66.6667	66.6667	50	50	50	66.6667	50	50	16.6667	50	66.6667	66.6667	33.3333	100	16.6667	50	66.6667	50	66.6667	83.3333	100	50	66.6667	66.6667	66.6667	83.3333	66.6667	50	50	100	33.3333	50	50	33.3333	83.3333	50	100
50	50	50	33.3333	50	33.3333	50	50	66.6667	83.3333	83.3333	66.6667	50	66.6667	33.3333	100	33.3333	83.3333	33.3333	50	66.6667	33.3333	33.3333	50	33.3333	33.3333	50	100	16.6667	50	50	50	33.3333	50	50	83.3333	66.6667	16.6667	33.3333	66.6667	50	83.3333	33.3333	16.6667	50	50	16.6667	83.3333	33.3333	50
66.6667	33.3333	50	66.6667	16.6667	50	66.6667	50	33.3333	50	83.3333	50	83.3333	66.6667	83.3333	66.6667	33.3333	16.6667	66.6667	33.3333	66.6667	50	66.6667	50	83.3333	50	66.6667	50	50	50	33.3333	83.3333	16.6667	66.6667	83.3333	66.6667	66.6667	33.3333	66.6667	16.6667	33.3333	33.3333	66.6667	66.6667	16.6667	83.3333	66.6667	66.6667	50	33.3333
50	83.3333	50	66.6667	50	33.3333	50	16.6667	50	66.6667	66.6667	50	50	33.3333	50	50	100	66.6667	16.6667	33.3333	50	100	50	66.6667	50	33.3333	66.6667	100	83.3333	50	33.3333	66.6667	83.3333	50	50	33.3333	50	50	50	83.3333	66.6667	33.3333	50	50	83.3333	100	16.6667	66.6667	16.6667	50
50	33.3333	33.3333	83.3333	33.3333	66.6667	50	50	83.3333	50	50	66.6667	33.3333	50	100	33.3333	50	50	50	50	33.3333	66.6667	33.3333	50	50	66.6667	50	33.3333	33.3333	16.6667	33.3333	50	16.6667	50	33.3333	50	50	33.3333	50	66.6667	66.6667	16.6667	50	50	33.3333	50	50	100	66.6667	50
16.6667	50	50	50	50	66.6667	33.3333	50	50	50	50	83.3333	50	50	100	50	83.3333	50	16.6667	50	50	50	16.6667	50	83.3333	66.6667	33.3333	83.3333	50	66.6667	66.6667	83.3333	83.3333	50	100	66.6667	50	66.6667	33.3333	83.3333	50	66.6667	66.6667	50	83.3333	50	50	66.6667	50	50
50	50	16.6667	50	50	50	50	66.6667	50	50	66.6667	50	50	16.6667	83.3333	66.6667	33.3333	50	66.6667	50	50	50	33.3333	66.6667	33.3333	33.3333	66.6667	50	50	66.6667	50	33.3333	66.6667	50	66.6667	16.6667	33.3333	66.6667	16.6667	50	66.6667	50	66.6667	66.6667	50	50	66.6667	50	50	16.6667
33.3333	33.3333	50	66.6667	66.6667	50	83.3333	33.3333	50	33.3333	50	100	33.3333	16.6667	100	66.6667	66.6667	50	66.6667	50	16.6667	66.6667	16.6667	16.6667	83.3333	66.6667	50	50	16.6667	50	33.3333	66.6667	50	50	33.3333	66.6667	33.3333	50	33.3333	50	33.3333	50	66.6667	33.3333	50	83.3333	50	66.6667	50	50
66.6667	66.6667	33.3333	83.3333	50	50	16.6667	83.3333	33.3333	66.6667	50	66.6667	83.3333	83.3333	66.6667	50	33.3333	50	66.6667	33.3333	50	16.6667	66.6667	50	50	50	50	33.3333	33.3333	83.3333	50	100	100	66.6667	50	100	33.3333	33.3333	33.3333	33.3333	50	50	50	100	83.3333	66.6667	33.3333	16.6667	83.3333	50
66.6667	66.6667	50	33.3333	50	50	50	83.3333	50	83.3333	66.6667	50	66.6667	50	100	33.3333	16.6667	66.6667	50	16.6667	66.6667	83.3333	66.6667	50	50	33.3333	50	66.6667	83.3333	66.6667	33.3333	83.3333	50	50	33.3333	66.6667	100	50	50	50	66.6667	16.6667	16.6667	66.6667	50	66.6667	50	50	66.6667	33.3333
33.3333	33.3333	50	33.3333	33.3333	33.3333	50	50	33.3333	50	33.3333	16.6667	50	16.6667	66.6667	66.6667	50	33.3333	66.6667	100	66.6667	33.3333	50	83.3333	33.3333	66.6667	50	50	33.3333	100	33.3333	50	50	50	33.3333	33.3333	100	100	33.3333	66.6667	16.6667	83.3333	50	50	16.6667	50	100	33.3333	50	50
33.3333	33.3333	50	50	66.6667	50	100	83.3333	16.6667	66.6667	50	50	50	33.3333	66.6667	33.3333	50	16.6667	66.6667	50	50	66.6667	50	50	16.6667	66.6667	50	66.6667	16.6667	33.3333	83.3333	50	83.3333	33.3333	50	50	83.3333	83.3333	66.6667	33.3333	66.6667	66.6667	33.3333	50	33.3333	16.6667	50	66.6667	50	50
50	50	33.3333	50	50	33.3333	50	66.6667	50	66.6667	50	33.3333	50	50	16.6667	50	83.3333	66.6667	50	50	33.3333	50	50	83.3333	66.6667	33.3333	33.3333	50	33.3333	33.3333	66.6667	66.6667	83.3333	66.6667	33.3333	50	66.6667	83.3333	83.3333	50	50	33.3333	16.6667	50	33.3333	33.3333	33.3333	50	66.6667	50
33.3333	66.6667	33.3333	33.3333	16.6667	16.6667	16.6667	50	50	83.3333	50	83.3333	33.3333	33.3333	66.6667	83.3333	83.3333	50	50	33.3333	50	66.6667	66.6667	50	100	33.3333	33.3333	33.3333	66.6667	33.3333	33.3333	66.6667	33.3333	50	16.6667	16.6667	50	66.6667	16.6667	50	50	33.3333	83.3333	66.6667	66.6667	66.6667	33.3333	33.3333	16.6667	50
50	50	83.3333	83.3333	16.6667	66.6667	33.3333	33.3333	16.6667	83.3333	66.6667	50	50	66.6667	66.6667	50	66.6667	66.6667	50	50	83.3333	66.6667	50	33.3333	66.6667	83.3333	50	33.3333	50	100	66.6667	50	33.3333	33.3333	16.6667	50	50	33.3333	50	50	50	83.3333	33.3333	66.6667	50	50	66.6667	16.6667	66.6667	100
16.6667	33.3333	50	50	50	66.6667	66.6667	83.3333	50	66.6667	33.3333	33.3333	83.3333	50	33.3333	16.6667	33.3333	16.6667	33.3333	100	66.6667	66.6667	66.6667	50	66.6667	83.3333	100	66.6667	100	50	50	33.3333	66.6667	83.3333	50	50	66.6667	50	50	50	66.6667	66.6667	66.6667	83.3333	50	33.3333	33.3333	33.3333	66.6667	66.6667
33.3333	66.6667	66.6667	50	33.3333	50	50	33.3333	50	83.3333	50	50	33.3333	50	50	50	50	33.3333	33.3333	33.3333	83.3333	66.6667	50	50	83.3333	50	83.3333	33.3333	33.3333	16.6667	33.3333	50	50	50	50	50	33.3333	50	50	83.3333	50	33.3333	50	66.6667	83.3333	50	50	50	66.6667	33.3333
33.3333	66.6667	50	50	66.6667	66.6667	33.3333	50	16.6667	83.3333	83.3333	66.6667	16.6667	33.3333	50	33.3333	16.6667	66.6667	16.6667	50	50	33.3333	33.3333	50	50	66.6667	50	66.6667	66.6667	66.6667	33.3333	50	50	100	50	33.3333	66.6667	50	16.6667	33.3333	50	50	66.6667	16.6667	66.6667	16.6667	50	50	50	66.6667
50	50	50	33.3333	50	50	50	66.6667	33.3333	100	83.3333	50	33.3333	66.6667	66.6667	50	33.3333	50	66.6667	50	66.6667	16.6667	100	50	33.3333	50	50	16.6667	50	83.3333	33.3333	50	66.6667	16.6667	50	16.6667	33.3333	50	50	83.3333	16.6667	50	50	33.3333	66.6667	66.6667	50	66.6667	50	33.3333
83.3333	66.6667	33.3333	50	33.3333	50	83.3333	83.3333	16.6667	66.6667	33.3333	50	50	33.3333	33.3333	50	50	50	16.6667	50	50	66.6667	50	16.6667	50	33.3333	66.6667	33.3333	50	66.6667	66.6667	50	66.6667	50	100	33.3333	50	83.3333	66.6667	50	50	50	66.6667	33.3333	83.3333	50	33.3333	66.6667	33.3333	50
83.3333	83.3333	50	50	50	50	50	66.6667	66.6667	33.3333	50	50	33.3333	33.3333	66.6667	66.6667	83.3333	16.6667	50	66.6667	66.6667	66.6667	83.3333	50	66.6667	16.6667	66.6667	50	50	50	50	50	66.6667	50	33.3333	33.3333	50	66.6667	16.6667	50	66.6667	33.3333	83.3333	16.6667	66.6667	66.6667	83.3333	66.6667	50	50
66.6667	33.3333	50	66.6667	66.6667	50	50	16.6667	66.6667	50	66.6667	33.3333	66.6667	33.3333	16.6667	50	33.3333	50	16.6667	33.3333	33.3333	33.3333	50	50	50	66.6667	66.6667	50	50	50	50	50	50	66.6667	33.3333	33.3333	33.3333	16.6667	66.6667	16.6667	50	50	50	33.3333	33.3333	50	50	66.6667	50	66.6667
33.3333	50	50	66.6667	16.6667	66.6667	66.6667	33.3333	33.3333	50	33.3333	66.6667	50	50	33.3333	33.3333	50	50	100	33.3333	33.3333	33.3333	16.6667	66.6667	66.6667	66.6667	50	66.6667	50	66.6667	16.6667	50	66.6667	50	33.3333	66.6667	33.3333	83.3333	33.3333	33.3333	33.3333	66.6667	50	66.6667	33.3333	33.3333	33.3333	83.3333	50	66.6667
16.6667	83.3333	83.3333	66.6667	66.6667	66.6667	66.6667	66.6667	33.3333	83.3333	50	50	50	33.3333	50	50	66.6667	50	50	33.3333	50	66.6667	50	50	50	33.3333	66.6667	50	66.6667	16.6667	33.3333	16.6667	16.6667	66.6667	83.3333	16.6667	100	33.3333	50	66.6667	66.6667	66.6667	33.3333	66.6667	33.3333	50	66.6667	50	50	33.3333
50	50	66.6667	50	66.6667	66.6667	100	50	83.3333	33.3333	33.3333	16.6667	66.6667	50	66.6667	33.3333	16.6667	50	50	33.3333	83.3333	66.6667	50	33.3333	33.3333	33.3333	50	50	66.6667	66.6667	50	66.6667	33.3333	100	66.6667	33.3333	66.6667	50	50	83.3333	100	66.6667	50	50	33.3333	50	83.3333	66.6667	33.3333	66.6667
66.6667	50	33.3333	33.3333	50	33.3333	66.6667	50	66.6667	33.3333	66.6667	33.3333	33.3333	66.6667	66.6667	33.3333	50	50	50	83.3333	33.3333	33.3333	50	16.6667	66.6667	33.3333	50	33.3333	16.6667	50	50	50	50	33.3333	66.6667	50	33.3333	33.3333	66.6667	33.3333	50	50	50	50	33.3333	33.3333	83.3333	66.6667	33.3333	33.3333
66.6667	50	50	50	33.3333	50	50	50	33.3333	66.6667	50	16.6667	33.3333	33.3333	83.3333	33.3333	16.6667	66.6667	50	33.3333	33.3333	33.3333	33.3333	50	50	66.6667	100	50	50	50	83.3333	50	66.6667	33.3333	83.3333	50	66.6667	50	66.6667	83.3333	50	83.3333	100	83.3333	66.6667	33.3333	66.6667	66.6667	66.6667	66.6667
50	50	66.6667	66.6667	33.3333	33.3333	50	66.6667	50	50	83.3333	50	50	66.6667	50	83.3333	83.3333	50	33.3333	83.3333	50	50	83.3333	66.6667	16.6667	16.6667	50	50	83.3333	83.3333	50	66.6667	33.3333	66.6667	66.6667	50	33.3333	83.3333	66.6667	50	50	66.6667	66.6667	50	66.6667	50	33.3333	16.6667	50	33.3333
33.3333	50	50	16.6667	50	16.6667	33.3333	100	16.6667	50	50	33.3333	83.3333	83.3333	33.3333	50	66.6667	50	33.3333	83.3333	83.3333	16.6667	66.6667	50	33.3333	50	33.3333	50	50	33.3333	33.3333	50	50	50	33.3333	83.3333	50	66.6667	50	50	50	50	50	50	50	50	50	66.6667	50	50
50	50	83.3333	16.6667	66.6667	66.6667	50	16.6667	66.6667	50	33.3333	33.3333	33.3333	33.3333	50	66.6667	50	33.3333	66.6667	16.6667	66.6667	83.3333	50	66.6667	50	50	66.6667	50	50	66.6667	16.6667	33.3333	66.6667	16.6667	50	66.6667	50	33.3333	83.3333	83.3333	66.6667	50	50	50	83.3333	50	50	50	50	66.6667
33.3333	66.6667	50	83.3333	33.3333	50	33.3333	16.6667	16.6667	83.3333	66.6667	50	50	66.6667	50	83.3333	50	16.6667	66.6667	50	100	83.3333	66.6667	50	83.3333	50	50	50	66.6667	66.6667	66.6667	50	83.3333	50	66.6667	33.3333	33.3333	33.3333	83.3333	33.3333	66.6667	50	50	50	50	100	50	33.3333	33.3333	50
50	50	33.3333	50	50	33.3333	33.3333	50	50	83.3333	50	16.6667	50	83.3333	33.3333	33.3333	66.6667	33.3333	83.3333	50	33.3333	33.3333	50	83.3333	33.3333	33.3333	33.3333	33.3333	50	50	33.3333	50	50	50	16.6667	33.3333	33.3333	83.3333	33.3333	33.3333	66.6667	50	83.3333	50	66.6667	100	66.6667	66.6667	33.3333	66.6667
66.6667	50	33.3333	16.6667	50	50	16.6667	50	33.3333	100	50	66.6667	50	33.3333	33.3333	83.3333	66.6667	66.6667	50	100	83.3333	66.6667	50	66.6667	33.3333	66.6667	83.3333	16.6667	50	50	50	50	66.6667	66.6667	66.6667	50	33.3333	33.3333	33.3333	50	66.6667	50	16.6667	83.3333	100	50	33.3333	50	66.6667	50
66.6667	16.6667	50	33.3333	66.6667	100	50	66.6667	50	50	66.6667	83.3333	33.3333	16.6667	66.6667	83.3333	33.3333	50	16.6667	50	50	50	83.3333	83.3333	66.6667	50	50	50	66.6667	33.3333	100	66.6667	33.3333	33.3333	66.6667	33.3333	33.3333	83.3333	66.6667	33.3333	50	33.3333	66.6667	83.3333	50	50	50	50	100	50
83.3333	50	83.3333	33.3333	83.3333	50	50	50	66.6667	33.3333	66.6667	83.3333	50	66.6667	50	50	83.3333	66.6667	33.3333	83.3333	16.6667	83.3333	33.3333	16.6667	50	50	33.3333	33.3333	83.3333	33.3333	83.3333	33.3333	16.6667	33.3333	33.3333	16.6667	50	33.3333	50	50	83.3333	66.6667	50	33.3333	50	50	16.6667	16.6667	16.6667	33.3333
33.3333	50	50	50	100	50	50	50	50	33.3333	50	66.6667	50	50	33.3333	100	50	50	66.6667	66.6667	66.6667	50	33.3333	66.6667	50	66.6667	50	33.3333	66.6667	50	66.6667	50	66.6667	83.3333	83.3333	50	50	66.6667	50	50	50	33.3333	50	100	66.6667	50	33.3333	33.3333	66.6667	50
[truncated: 5,000 more columns]

## Sheet: Difference of means_1 and 2
7	-3.33333	3.33333	4	4.33333	2	3.66667	1.33333	3	-2.33333	-3.33333	1.66667	0.333333	5.33333	-2	-1.66667	-1.66667	1	0.666667	3.33333	-3.66667	3.66667	-2	-3.66667	-2.66667	0.666667	-7	6	-3.66667	5	-0.333333	-0.333333	-1.66667	0.333333	-3.66667	-1	-2.66667	-5.33333	2.66667	6.66667	5.66667	-0.666667	-6	-2.66667	1	1	3.66667	-4	8	1
[truncated: 5,000 more columns]
