# Supplementary material for: Magnetic sense-dependent probabilistic decision-making in humans
Source: Front Neurosci. 2025 Mar 7;19:1497021. doi: 10.3389/fnins.2025.1497021 (PMC11925921; doi:10.3389/fnins.2025.1497021)
Supplement: Supplementary file 9 [file Data_Sheet_9.zip › #27.xlsx]

## Sheet: Original data
50
16.6667
16.6667
0
16.6667
16.6667
33.3333
16.6667
33.3333
50
33.3333
0
16.6667
50
0
0
33.3333
50
33.3333
0
0
33.3333
0
50
16.6667
0
16.6667
33.3333
0
16.6667
16.6667
0
16.6667
16.6667
33.3333
16.6667
33.3333
16.6667
0
33.3333
16.6667
33.3333
50
16.6667
50
16.6667
16.6667
50
0
16.6667
33.3333
16.6667
16.6667
50
16.6667
16.6667
16.6667
50
16.6667
33.3333
16.6667
33.3333
50
33.3333
33.3333
0
33.3333
50
66.6667
16.6667
16.6667
16.6667
66.6667
0
0
33.3333
16.6667
0
0
33.3333
50
0
16.6667
33.3333
33.3333
16.6667
50
16.6667
16.6667
33.3333
16.6667
33.3333
16.6667
33.3333
16.6667
16.6667
0
33.3333
16.6667
33.3333

## Sheet: Resampled 10,000 data sets-1
0	16.6667	0	50	16.6667	16.6667	0	16.6667	16.6667	0	16.6667	33.3333	33.3333	33.3333	0	33.3333	16.6667	50	0	33.3333	33.3333	33.3333	16.6667	0	50	33.3333	0	33.3333	16.6667	0	33.3333	16.6667	0	50	0	0	50	0	33.3333	16.6667	66.6667	33.3333	33.3333	16.6667	16.6667	16.6667	33.3333	0	33.3333	50
16.6667	33.3333	0	16.6667	50	16.6667	0	0	50	16.6667	0	0	33.3333	0	16.6667	50	33.3333	50	50	33.3333	33.3333	0	0	16.6667	0	66.6667	33.3333	50	0	16.6667	16.6667	33.3333	0	50	0	16.6667	66.6667	16.6667	50	50	0	16.6667	16.6667	0	33.3333	16.6667	50	16.6667	33.3333	0
0	0	50	16.6667	16.6667	16.6667	50	16.6667	50	33.3333	33.3333	33.3333	33.3333	33.3333	33.3333	33.3333	16.6667	16.6667	50	50	0	0	33.3333	16.6667	66.6667	16.6667	0	33.3333	50	50	33.3333	50	66.6667	0	16.6667	16.6667	33.3333	16.6667	33.3333	33.3333	16.6667	33.3333	16.6667	0	50	50	50	16.6667	16.6667	50
50	16.6667	16.6667	50	16.6667	0	33.3333	33.3333	33.3333	33.3333	33.3333	33.3333	33.3333	16.6667	16.6667	0	16.6667	16.6667	16.6667	16.6667	0	16.6667	33.3333	33.3333	16.6667	33.3333	33.3333	66.6667	50	16.6667	50	0	33.3333	33.3333	0	50	16.6667	16.6667	0	33.3333	0	16.6667	0	50	16.6667	50	0	50	0	50
16.6667	16.6667	16.6667	16.6667	16.6667	0	16.6667	16.6667	33.3333	16.6667	50	33.3333	16.6667	0	16.6667	66.6667	50	0	16.6667	16.6667	16.6667	50	33.3333	0	0	33.3333	16.6667	16.6667	16.6667	16.6667	16.6667	33.3333	33.3333	33.3333	16.6667	50	16.6667	16.6667	0	0	0	0	0	33.3333	16.6667	16.6667	16.6667	50	33.3333	33.3333
16.6667	16.6667	16.6667	0	16.6667	0	33.3333	33.3333	16.6667	0	50	66.6667	33.3333	33.3333	16.6667	0	16.6667	16.6667	50	0	16.6667	0	33.3333	16.6667	50	16.6667	33.3333	33.3333	16.6667	0	33.3333	33.3333	16.6667	16.6667	0	0	16.6667	33.3333	16.6667	16.6667	33.3333	16.6667	0	33.3333	0	33.3333	33.3333	16.6667	0	16.6667
33.3333	16.6667	33.3333	33.3333	16.6667	50	16.6667	0	33.3333	16.6667	33.3333	16.6667	33.3333	16.6667	16.6667	16.6667	50	33.3333	16.6667	33.3333	33.3333	16.6667	16.6667	16.6667	33.3333	16.6667	16.6667	16.6667	50	33.3333	16.6667	16.6667	33.3333	50	0	16.6667	33.3333	50	16.6667	50	16.6667	33.3333	16.6667	50	33.3333	16.6667	16.6667	0	50	33.3333
33.3333	50	16.6667	33.3333	0	33.3333	16.6667	16.6667	50	16.6667	33.3333	33.3333	16.6667	0	16.6667	33.3333	33.3333	33.3333	0	16.6667	16.6667	16.6667	0	0	16.6667	0	50	16.6667	16.6667	16.6667	0	16.6667	0	50	0	50	50	16.6667	16.6667	16.6667	33.3333	50	0	0	33.3333	33.3333	16.6667	50	33.3333	16.6667
16.6667	50	66.6667	50	0	50	16.6667	33.3333	50	16.6667	0	0	16.6667	0	16.6667	0	16.6667	0	33.3333	16.6667	33.3333	33.3333	50	16.6667	16.6667	50	33.3333	50	16.6667	33.3333	16.6667	16.6667	33.3333	0	16.6667	33.3333	0	16.6667	16.6667	16.6667	0	16.6667	16.6667	16.6667	33.3333	33.3333	33.3333	50	50	50
16.6667	33.3333	0	16.6667	0	16.6667	33.3333	16.6667	0	16.6667	16.6667	16.6667	33.3333	0	66.6667	33.3333	0	16.6667	33.3333	16.6667	0	33.3333	16.6667	16.6667	33.3333	33.3333	16.6667	16.6667	0	16.6667	33.3333	33.3333	16.6667	66.6667	50	33.3333	16.6667	16.6667	33.3333	16.6667	16.6667	50	33.3333	33.3333	50	0	16.6667	33.3333	16.6667	33.3333
33.3333	33.3333	0	0	50	33.3333	33.3333	0	16.6667	33.3333	50	50	50	0	16.6667	16.6667	16.6667	16.6667	50	16.6667	33.3333	0	16.6667	50	33.3333	16.6667	33.3333	16.6667	33.3333	16.6667	33.3333	0	16.6667	16.6667	16.6667	16.6667	33.3333	16.6667	16.6667	0	33.3333	16.6667	16.6667	16.6667	16.6667	33.3333	16.6667	50	33.3333	0
33.3333	16.6667	16.6667	16.6667	33.3333	0	16.6667	33.3333	16.6667	16.6667	33.3333	16.6667	33.3333	16.6667	33.3333	50	50	16.6667	50	50	0	16.6667	33.3333	33.3333	16.6667	33.3333	0	0	0	50	33.3333	16.6667	33.3333	0	16.6667	66.6667	50	33.3333	0	16.6667	16.6667	0	33.3333	50	33.3333	16.6667	16.6667	0	50	16.6667
33.3333	50	16.6667	33.3333	0	33.3333	16.6667	50	0	33.3333	33.3333	33.3333	0	50	0	50	0	16.6667	33.3333	16.6667	33.3333	16.6667	50	33.3333	33.3333	16.6667	16.6667	16.6667	16.6667	0	16.6667	33.3333	16.6667	0	50	66.6667	33.3333	33.3333	0	33.3333	33.3333	0	0	33.3333	16.6667	16.6667	0	16.6667	33.3333	0
33.3333	0	16.6667	66.6667	33.3333	33.3333	16.6667	50	16.6667	33.3333	0	50	16.6667	0	0	33.3333	0	16.6667	50	33.3333	16.6667	50	33.3333	33.3333	16.6667	16.6667	0	16.6667	33.3333	16.6667	33.3333	50	0	16.6667	0	50	50	0	33.3333	33.3333	0	16.6667	16.6667	16.6667	33.3333	33.3333	0	0	33.3333	16.6667
16.6667	33.3333	50	33.3333	16.6667	50	0	33.3333	50	16.6667	16.6667	50	66.6667	33.3333	50	16.6667	33.3333	0	33.3333	16.6667	16.6667	33.3333	33.3333	16.6667	16.6667	33.3333	0	0	16.6667	16.6667	16.6667	50	33.3333	0	50	33.3333	33.3333	50	0	0	50	16.6667	33.3333	16.6667	0	50	0	16.6667	66.6667	16.6667
50	33.3333	50	50	0	0	0	16.6667	0	16.6667	16.6667	33.3333	33.3333	50	33.3333	0	33.3333	50	33.3333	33.3333	16.6667	33.3333	16.6667	33.3333	16.6667	33.3333	16.6667	0	16.6667	0	33.3333	33.3333	16.6667	33.3333	0	16.6667	66.6667	16.6667	16.6667	50	33.3333	16.6667	50	50	33.3333	16.6667	0	33.3333	16.6667	33.3333
33.3333	50	33.3333	16.6667	33.3333	0	0	0	50	33.3333	16.6667	0	33.3333	0	16.6667	33.3333	16.6667	0	16.6667	33.3333	33.3333	33.3333	16.6667	0	0	16.6667	0	33.3333	16.6667	50	16.6667	16.6667	33.3333	33.3333	50	16.6667	16.6667	0	33.3333	33.3333	33.3333	33.3333	16.6667	16.6667	16.6667	16.6667	16.6667	33.3333	33.3333	33.3333
50	33.3333	16.6667	33.3333	50	16.6667	16.6667	16.6667	33.3333	16.6667	0	16.6667	66.6667	16.6667	33.3333	16.6667	16.6667	16.6667	33.3333	33.3333	0	50	50	50	16.6667	33.3333	33.3333	50	50	33.3333	16.6667	0	16.6667	0	33.3333	50	16.6667	16.6667	16.6667	0	50	50	33.3333	0	16.6667	16.6667	0	33.3333	33.3333	16.6667
16.6667	0	16.6667	33.3333	16.6667	50	0	16.6667	50	0	0	50	0	16.6667	50	33.3333	33.3333	50	0	50	33.3333	33.3333	33.3333	33.3333	16.6667	50	0	50	16.6667	0	16.6667	0	16.6667	16.6667	16.6667	16.6667	0	0	16.6667	33.3333	16.6667	0	33.3333	50	16.6667	16.6667	16.6667	33.3333	33.3333	33.3333
16.6667	16.6667	50	0	50	50	16.6667	33.3333	0	16.6667	16.6667	0	16.6667	33.3333	16.6667	33.3333	16.6667	33.3333	33.3333	0	16.6667	16.6667	50	16.6667	16.6667	33.3333	0	33.3333	16.6667	33.3333	16.6667	0	0	33.3333	33.3333	0	33.3333	33.3333	33.3333	0	50	16.6667	0	33.3333	16.6667	16.6667	33.3333	33.3333	33.3333	16.6667
16.6667	16.6667	33.3333	33.3333	16.6667	16.6667	16.6667	0	16.6667	16.6667	33.3333	33.3333	33.3333	16.6667	0	0	16.6667	0	0	16.6667	16.6667	50	33.3333	33.3333	16.6667	16.6667	33.3333	33.3333	16.6667	33.3333	33.3333	0	50	66.6667	16.6667	33.3333	0	16.6667	16.6667	0	0	16.6667	16.6667	33.3333	0	16.6667	33.3333	16.6667	33.3333	33.3333
16.6667	16.6667	33.3333	16.6667	50	33.3333	33.3333	16.6667	33.3333	16.6667	33.3333	33.3333	16.6667	50	16.6667	50	0	16.6667	16.6667	50	50	0	33.3333	16.6667	16.6667	66.6667	66.6667	16.6667	0	50	0	0	16.6667	16.6667	16.6667	33.3333	50	33.3333	16.6667	16.6667	50	0	16.6667	0	33.3333	50	33.3333	50	33.3333	33.3333
16.6667	50	16.6667	16.6667	16.6667	50	66.6667	16.6667	16.6667	16.6667	16.6667	50	16.6667	33.3333	16.6667	33.3333	33.3333	66.6667	16.6667	33.3333	0	50	33.3333	16.6667	16.6667	33.3333	33.3333	16.6667	50	50	16.6667	16.6667	0	33.3333	33.3333	16.6667	16.6667	0	16.6667	50	16.6667	16.6667	0	50	33.3333	33.3333	16.6667	0	0	33.3333
0	33.3333	33.3333	33.3333	16.6667	33.3333	33.3333	33.3333	50	0	16.6667	16.6667	50	16.6667	16.6667	16.6667	16.6667	33.3333	16.6667	16.6667	0	16.6667	16.6667	33.3333	66.6667	50	16.6667	50	0	50	16.6667	16.6667	50	16.6667	50	33.3333	33.3333	33.3333	16.6667	0	0	16.6667	16.6667	50	50	50	16.6667	16.6667	0	16.6667
0	16.6667	16.6667	16.6667	16.6667	33.3333	16.6667	16.6667	33.3333	16.6667	33.3333	16.6667	16.6667	16.6667	33.3333	16.6667	16.6667	0	16.6667	33.3333	50	33.3333	16.6667	50	33.3333	16.6667	16.6667	50	33.3333	16.6667	33.3333	50	50	16.6667	0	0	16.6667	0	16.6667	16.6667	16.6667	50	16.6667	16.6667	33.3333	33.3333	16.6667	33.3333	50	16.6667
16.6667	33.3333	50	33.3333	50	16.6667	33.3333	0	50	33.3333	16.6667	16.6667	0	16.6667	16.6667	50	33.3333	33.3333	33.3333	33.3333	33.3333	33.3333	50	33.3333	0	16.6667	0	33.3333	33.3333	0	0	16.6667	16.6667	16.6667	16.6667	33.3333	0	16.6667	16.6667	50	66.6667	50	0	50	0	33.3333	0	50	16.6667	0
16.6667	50	33.3333	33.3333	16.6667	33.3333	16.6667	16.6667	16.6667	16.6667	33.3333	16.6667	33.3333	33.3333	0	33.3333	16.6667	16.6667	16.6667	33.3333	16.6667	16.6667	33.3333	0	16.6667	33.3333	16.6667	33.3333	50	0	16.6667	0	16.6667	16.6667	16.6667	16.6667	33.3333	16.6667	33.3333	33.3333	16.6667	33.3333	16.6667	50	33.3333	0	16.6667	0	33.3333	33.3333
50	16.6667	16.6667	66.6667	50	0	16.6667	33.3333	50	33.3333	16.6667	0	16.6667	16.6667	33.3333	50	16.6667	16.6667	50	33.3333	16.6667	0	33.3333	16.6667	16.6667	33.3333	50	0	0	50	50	50	33.3333	33.3333	0	16.6667	16.6667	33.3333	16.6667	33.3333	33.3333	33.3333	16.6667	16.6667	0	16.6667	50	33.3333	0	16.6667
16.6667	0	16.6667	33.3333	33.3333	33.3333	0	0	16.6667	0	16.6667	0	16.6667	33.3333	33.3333	16.6667	33.3333	0	66.6667	16.6667	33.3333	0	0	0	50	50	0	0	16.6667	16.6667	16.6667	33.3333	50	33.3333	16.6667	33.3333	16.6667	16.6667	0	16.6667	50	16.6667	33.3333	33.3333	33.3333	16.6667	0	16.6667	16.6667	16.6667
16.6667	16.6667	33.3333	50	16.6667	0	0	33.3333	66.6667	0	16.6667	16.6667	50	16.6667	16.6667	16.6667	0	33.3333	33.3333	16.6667	50	16.6667	16.6667	16.6667	33.3333	16.6667	0	33.3333	16.6667	0	16.6667	33.3333	16.6667	33.3333	16.6667	0	33.3333	16.6667	33.3333	16.6667	16.6667	16.6667	66.6667	0	33.3333	16.6667	50	16.6667	16.6667	0
33.3333	33.3333	16.6667	0	0	33.3333	16.6667	50	50	50	50	0	16.6667	33.3333	33.3333	16.6667	0	16.6667	33.3333	50	16.6667	16.6667	16.6667	33.3333	33.3333	16.6667	33.3333	0	0	33.3333	0	16.6667	0	33.3333	50	0	0	33.3333	0	16.6667	16.6667	33.3333	0	16.6667	16.6667	33.3333	16.6667	16.6667	16.6667	50
50	16.6667	16.6667	16.6667	33.3333	50	16.6667	33.3333	33.3333	33.3333	33.3333	33.3333	16.6667	0	50	33.3333	0	33.3333	16.6667	16.6667	50	16.6667	33.3333	0	16.6667	33.3333	16.6667	33.3333	50	0	16.6667	0	16.6667	0	16.6667	50	0	33.3333	0	33.3333	50	33.3333	50	50	50	0	16.6667	16.6667	16.6667	0
33.3333	33.3333	16.6667	16.6667	0	33.3333	16.6667	66.6667	16.6667	0	33.3333	16.6667	16.6667	16.6667	0	16.6667	50	33.3333	16.6667	16.6667	33.3333	33.3333	16.6667	33.3333	33.3333	33.3333	16.6667	0	33.3333	0	16.6667	16.6667	33.3333	16.6667	0	33.3333	0	16.6667	16.6667	16.6667	0	16.6667	33.3333	16.6667	33.3333	16.6667	0	33.3333	50	33.3333
33.3333	0	50	50	16.6667	16.6667	16.6667	16.6667	16.6667	50	16.6667	16.6667	50	0	66.6667	66.6667	16.6667	33.3333	33.3333	33.3333	33.3333	0	33.3333	33.3333	50	66.6667	0	16.6667	16.6667	50	33.3333	50	0	50	16.6667	33.3333	50	0	50	50	0	16.6667	16.6667	33.3333	16.6667	33.3333	33.3333	16.6667	0	0
50	16.6667	33.3333	16.6667	16.6667	16.6667	33.3333	33.3333	16.6667	33.3333	16.6667	50	33.3333	16.6667	16.6667	16.6667	33.3333	50	16.6667	16.6667	66.6667	33.3333	16.6667	50	16.6667	50	33.3333	50	0	50	33.3333	16.6667	50	66.6667	50	16.6667	33.3333	16.6667	16.6667	66.6667	33.3333	0	16.6667	33.3333	0	16.6667	33.3333	33.3333	0	0
16.6667	33.3333	16.6667	50	33.3333	16.6667	50	50	33.3333	66.6667	50	33.3333	50	16.6667	33.3333	33.3333	16.6667	16.6667	0	16.6667	0	16.6667	16.6667	33.3333	16.6667	33.3333	50	33.3333	50	33.3333	50	0	33.3333	0	50	33.3333	16.6667	33.3333	50	0	0	0	16.6667	0	16.6667	16.6667	16.6667	16.6667	50	0
16.6667	16.6667	50	50	0	33.3333	33.3333	50	16.6667	33.3333	33.3333	33.3333	33.3333	16.6667	50	33.3333	33.3333	50	16.6667	0	16.6667	33.3333	50	0	33.3333	33.3333	16.6667	33.3333	33.3333	16.6667	33.3333	16.6667	16.6667	50	50	33.3333	50	0	0	16.6667	0	16.6667	33.3333	16.6667	50	50	16.6667	16.6667	33.3333	0
0	16.6667	16.6667	50	50	16.6667	33.3333	0	50	33.3333	0	16.6667	0	0	33.3333	0	16.6667	16.6667	0	33.3333	0	16.6667	50	50	50	50	0	0	16.6667	33.3333	16.6667	50	33.3333	16.6667	16.6667	66.6667	33.3333	16.6667	66.6667	16.6667	33.3333	50	0	16.6667	50	0	50	50	33.3333	33.3333
33.3333	0	16.6667	16.6667	0	16.6667	0	16.6667	16.6667	16.6667	16.6667	16.6667	33.3333	0	16.6667	16.6667	0	0	50	33.3333	16.6667	33.3333	50	16.6667	50	0	16.6667	0	50	0	50	33.3333	16.6667	16.6667	16.6667	0	16.6667	33.3333	33.3333	16.6667	0	33.3333	50	50	16.6667	50	33.3333	16.6667	0	50
33.3333	16.6667	0	0	33.3333	33.3333	16.6667	16.6667	33.3333	50	33.3333	33.3333	16.6667	50	16.6667	50	33.3333	16.6667	50	0	0	33.3333	16.6667	33.3333	16.6667	33.3333	16.6667	33.3333	16.6667	66.6667	0	16.6667	50	16.6667	16.6667	0	16.6667	16.6667	16.6667	50	16.6667	16.6667	16.6667	16.6667	16.6667	50	0	50	33.3333	16.6667
16.6667	50	33.3333	16.6667	50	0	16.6667	33.3333	16.6667	33.3333	0	16.6667	33.3333	66.6667	50	50	0	50	0	0	50	33.3333	16.6667	16.6667	33.3333	33.3333	0	33.3333	33.3333	50	50	16.6667	0	0	16.6667	50	16.6667	16.6667	33.3333	16.6667	16.6667	33.3333	16.6667	0	0	33.3333	33.3333	33.3333	0	50
16.6667	0	0	33.3333	33.3333	16.6667	50	16.6667	16.6667	50	16.6667	0	33.3333	16.6667	16.6667	33.3333	16.6667	0	16.6667	16.6667	33.3333	33.3333	16.6667	50	50	33.3333	0	50	50	0	33.3333	50	33.3333	16.6667	33.3333	16.6667	50	16.6667	33.3333	0	0	33.3333	33.3333	16.6667	33.3333	16.6667	16.6667	33.3333	16.6667	16.6667
50	33.3333	33.3333	16.6667	33.3333	33.3333	16.6667	16.6667	16.6667	33.3333	0	33.3333	0	16.6667	16.6667	33.3333	16.6667	16.6667	0	16.6667	16.6667	33.3333	16.6667	16.6667	33.3333	50	33.3333	16.6667	33.3333	0	0	33.3333	33.3333	16.6667	33.3333	33.3333	0	33.3333	0	0	33.3333	16.6667	33.3333	16.6667	50	0	0	16.6667	16.6667	50
16.6667	50	0	16.6667	16.6667	16.6667	16.6667	0	0	16.6667	33.3333	50	33.3333	33.3333	16.6667	0	50	0	33.3333	16.6667	16.6667	33.3333	16.6667	33.3333	33.3333	0	0	16.6667	16.6667	16.6667	33.3333	33.3333	0	50	0	33.3333	0	0	16.6667	16.6667	16.6667	16.6667	16.6667	0	50	33.3333	50	33.3333	16.6667	33.3333
16.6667	16.6667	50	16.6667	16.6667	33.3333	33.3333	16.6667	16.6667	16.6667	16.6667	0	16.6667	0	0	33.3333	33.3333	16.6667	0	33.3333	16.6667	16.6667	16.6667	33.3333	16.6667	33.3333	50	33.3333	33.3333	50	16.6667	33.3333	33.3333	16.6667	16.6667	33.3333	16.6667	50	0	33.3333	16.6667	16.6667	0	33.3333	0	16.6667	33.3333	33.3333	33.3333	16.6667
33.3333	33.3333	33.3333	16.6667	16.6667	0	0	16.6667	33.3333	33.3333	50	33.3333	16.6667	16.6667	50	0	50	50	16.6667	66.6667	50	16.6667	0	33.3333	0	16.6667	0	16.6667	50	33.3333	16.6667	16.6667	33.3333	16.6667	16.6667	33.3333	33.3333	16.6667	16.6667	33.3333	50	0	33.3333	16.6667	16.6667	50	16.6667	16.6667	16.6667	33.3333
16.6667	33.3333	33.3333	33.3333	16.6667	0	33.3333	16.6667	33.3333	16.6667	33.3333	0	50	16.6667	33.3333	16.6667	16.6667	16.6667	16.6667	16.6667	16.6667	33.3333	66.6667	16.6667	33.3333	0	16.6667	33.3333	0	33.3333	16.6667	50	16.6667	50	50	0	16.6667	50	16.6667	16.6667	16.6667	33.3333	16.6667	0	16.6667	16.6667	16.6667	16.6667	33.3333	16.6667
50	33.3333	0	16.6667	16.6667	33.3333	16.6667	16.6667	33.3333	16.6667	16.6667	0	33.3333	33.3333	0	0	33.3333	16.6667	16.6667	16.6667	33.3333	16.6667	16.6667	0	0	0	50	16.6667	16.6667	33.3333	16.6667	33.3333	0	16.6667	0	0	0	16.6667	0	16.6667	50	33.3333	33.3333	33.3333	0	16.6667	0	50	0	16.6667
0	50	0	0	50	16.6667	33.3333	0	16.6667	16.6667	33.3333	16.6667	16.6667	16.6667	0	0	0	33.3333	16.6667	16.6667	16.6667	16.6667	16.6667	50	33.3333	0	16.6667	50	16.6667	33.3333	0	16.6667	50	16.6667	0	0	50	33.3333	16.6667	33.3333	16.6667	16.6667	16.6667	16.6667	16.6667	33.3333	16.6667	16.6667	16.6667	0
33.3333	33.3333	16.6667	0	0	16.6667	16.6667	0	16.6667	33.3333	16.6667	16.6667	0	33.3333	33.3333	0	16.6667	0	33.3333	0	0	50	16.6667	0	16.6667	33.3333	50	33.3333	16.6667	16.6667	16.6667	33.3333	50	16.6667	16.6667	0	50	33.3333	16.6667	50	16.6667	0	33.3333	16.6667	33.3333	16.6667	0	0	16.6667	33.3333
[truncated: 5,000 more columns]

## Sheet: Resampled 10,000 data sets-2
33.3333	0	33.3333	16.6667	33.3333	16.6667	33.3333	50	16.6667	33.3333	33.3333	16.6667	33.3333	16.6667	50	33.3333	0	16.6667	16.6667	50	50	16.6667	16.6667	16.6667	16.6667	0	16.6667	0	16.6667	33.3333	16.6667	33.3333	0	33.3333	16.6667	16.6667	33.3333	33.3333	0	33.3333	33.3333	0	16.6667	16.6667	16.6667	33.3333	16.6667	16.6667	50	0
33.3333	33.3333	50	33.3333	16.6667	16.6667	16.6667	16.6667	16.6667	33.3333	16.6667	0	16.6667	16.6667	33.3333	50	66.6667	0	16.6667	16.6667	0	16.6667	50	16.6667	16.6667	0	16.6667	16.6667	16.6667	50	33.3333	0	50	33.3333	50	0	0	33.3333	16.6667	0	33.3333	33.3333	0	16.6667	16.6667	16.6667	16.6667	33.3333	16.6667	16.6667
16.6667	16.6667	33.3333	33.3333	33.3333	33.3333	33.3333	16.6667	33.3333	33.3333	16.6667	33.3333	16.6667	16.6667	16.6667	16.6667	16.6667	33.3333	0	0	33.3333	0	16.6667	16.6667	16.6667	0	33.3333	16.6667	50	16.6667	16.6667	16.6667	16.6667	33.3333	0	0	16.6667	33.3333	16.6667	33.3333	16.6667	16.6667	16.6667	33.3333	33.3333	16.6667	16.6667	66.6667	0	16.6667
33.3333	66.6667	33.3333	0	16.6667	16.6667	0	16.6667	16.6667	16.6667	16.6667	16.6667	33.3333	0	16.6667	16.6667	0	0	16.6667	66.6667	50	0	16.6667	16.6667	33.3333	16.6667	50	33.3333	33.3333	33.3333	16.6667	16.6667	33.3333	0	33.3333	16.6667	16.6667	16.6667	0	16.6667	50	16.6667	33.3333	33.3333	33.3333	50	50	16.6667	50	66.6667
33.3333	33.3333	0	50	0	16.6667	50	16.6667	16.6667	33.3333	33.3333	33.3333	0	16.6667	33.3333	16.6667	16.6667	0	50	33.3333	16.6667	16.6667	16.6667	50	50	33.3333	33.3333	16.6667	33.3333	66.6667	33.3333	16.6667	50	0	33.3333	0	33.3333	16.6667	16.6667	50	0	33.3333	16.6667	16.6667	0	0	16.6667	33.3333	0	50
33.3333	16.6667	50	16.6667	33.3333	33.3333	16.6667	16.6667	16.6667	33.3333	16.6667	33.3333	0	33.3333	50	33.3333	16.6667	33.3333	0	0	0	33.3333	16.6667	0	50	16.6667	0	16.6667	50	0	33.3333	33.3333	0	33.3333	0	16.6667	33.3333	33.3333	0	0	16.6667	0	16.6667	33.3333	16.6667	16.6667	16.6667	16.6667	0	16.6667
16.6667	16.6667	16.6667	0	16.6667	16.6667	0	16.6667	16.6667	33.3333	33.3333	16.6667	33.3333	33.3333	33.3333	33.3333	0	16.6667	16.6667	33.3333	50	33.3333	66.6667	0	16.6667	33.3333	16.6667	50	16.6667	16.6667	50	0	50	50	33.3333	16.6667	0	0	16.6667	16.6667	50	16.6667	33.3333	50	16.6667	50	50	0	16.6667	0
33.3333	33.3333	0	33.3333	16.6667	16.6667	16.6667	0	16.6667	16.6667	16.6667	0	33.3333	50	50	33.3333	33.3333	16.6667	16.6667	33.3333	50	16.6667	0	0	50	33.3333	16.6667	16.6667	50	33.3333	50	0	16.6667	33.3333	50	0	33.3333	16.6667	50	16.6667	16.6667	16.6667	16.6667	16.6667	0	16.6667	16.6667	0	16.6667	50
33.3333	33.3333	16.6667	0	0	50	16.6667	33.3333	16.6667	16.6667	0	50	0	33.3333	50	50	33.3333	50	16.6667	33.3333	0	0	0	0	33.3333	66.6667	50	33.3333	16.6667	16.6667	0	33.3333	16.6667	16.6667	16.6667	0	33.3333	33.3333	16.6667	33.3333	16.6667	33.3333	16.6667	16.6667	50	0	33.3333	16.6667	16.6667	33.3333
33.3333	50	16.6667	33.3333	16.6667	0	16.6667	16.6667	50	0	0	50	0	50	50	33.3333	50	16.6667	50	16.6667	16.6667	50	33.3333	33.3333	33.3333	33.3333	0	33.3333	0	0	16.6667	16.6667	33.3333	16.6667	16.6667	0	33.3333	16.6667	16.6667	33.3333	0	16.6667	0	33.3333	16.6667	0	0	16.6667	16.6667	0
16.6667	50	33.3333	16.6667	0	33.3333	50	16.6667	0	0	16.6667	50	0	16.6667	16.6667	16.6667	16.6667	50	16.6667	50	0	33.3333	33.3333	16.6667	33.3333	33.3333	33.3333	16.6667	16.6667	0	33.3333	0	0	0	16.6667	50	50	16.6667	16.6667	50	16.6667	33.3333	33.3333	33.3333	16.6667	0	33.3333	33.3333	33.3333	50
0	50	0	0	16.6667	33.3333	0	16.6667	50	16.6667	33.3333	16.6667	0	33.3333	0	0	33.3333	16.6667	16.6667	33.3333	0	50	0	50	50	33.3333	33.3333	16.6667	33.3333	16.6667	0	16.6667	33.3333	50	16.6667	0	16.6667	33.3333	33.3333	0	16.6667	33.3333	16.6667	33.3333	33.3333	33.3333	50	0	50	33.3333
50	16.6667	33.3333	0	33.3333	66.6667	16.6667	16.6667	66.6667	50	33.3333	16.6667	16.6667	33.3333	33.3333	0	33.3333	16.6667	33.3333	16.6667	0	50	0	33.3333	33.3333	16.6667	0	0	33.3333	50	50	33.3333	16.6667	16.6667	33.3333	0	33.3333	16.6667	33.3333	33.3333	33.3333	50	0	16.6667	0	0	16.6667	0	66.6667	16.6667
16.6667	0	50	16.6667	0	16.6667	0	50	16.6667	0	33.3333	33.3333	50	33.3333	33.3333	16.6667	33.3333	33.3333	16.6667	33.3333	16.6667	16.6667	16.6667	16.6667	16.6667	16.6667	33.3333	50	0	33.3333	16.6667	50	33.3333	33.3333	33.3333	0	16.6667	0	33.3333	33.3333	50	0	33.3333	50	33.3333	0	16.6667	16.6667	16.6667	33.3333
16.6667	50	0	0	0	0	33.3333	33.3333	33.3333	16.6667	0	16.6667	33.3333	0	16.6667	16.6667	33.3333	16.6667	16.6667	33.3333	0	0	16.6667	50	0	0	16.6667	0	16.6667	16.6667	16.6667	50	0	16.6667	16.6667	0	0	66.6667	50	0	50	33.3333	33.3333	16.6667	16.6667	16.6667	50	0	16.6667	50
0	16.6667	33.3333	0	16.6667	0	16.6667	50	0	0	33.3333	33.3333	33.3333	33.3333	33.3333	16.6667	16.6667	50	16.6667	50	33.3333	0	50	33.3333	50	50	16.6667	33.3333	33.3333	33.3333	33.3333	33.3333	50	33.3333	0	50	0	33.3333	16.6667	16.6667	33.3333	16.6667	16.6667	16.6667	33.3333	50	50	0	16.6667	33.3333
0	16.6667	0	33.3333	33.3333	0	33.3333	33.3333	16.6667	16.6667	16.6667	33.3333	16.6667	33.3333	16.6667	66.6667	16.6667	0	16.6667	16.6667	16.6667	33.3333	16.6667	50	16.6667	16.6667	16.6667	0	0	0	16.6667	50	50	33.3333	16.6667	50	0	16.6667	16.6667	50	33.3333	16.6667	16.6667	50	16.6667	16.6667	33.3333	16.6667	33.3333	16.6667
16.6667	16.6667	16.6667	33.3333	0	16.6667	66.6667	0	50	33.3333	16.6667	33.3333	16.6667	33.3333	50	16.6667	50	16.6667	50	16.6667	16.6667	50	33.3333	33.3333	50	16.6667	0	50	16.6667	0	33.3333	0	33.3333	33.3333	50	0	16.6667	0	16.6667	66.6667	0	16.6667	50	33.3333	0	16.6667	33.3333	33.3333	16.6667	33.3333
0	50	0	33.3333	33.3333	0	33.3333	16.6667	33.3333	16.6667	33.3333	33.3333	0	0	16.6667	50	16.6667	0	16.6667	16.6667	50	50	16.6667	16.6667	33.3333	0	16.6667	50	16.6667	0	50	16.6667	33.3333	50	33.3333	33.3333	0	0	33.3333	33.3333	33.3333	16.6667	16.6667	50	16.6667	33.3333	16.6667	50	16.6667	0
0	16.6667	16.6667	16.6667	66.6667	16.6667	16.6667	16.6667	0	0	33.3333	16.6667	50	16.6667	50	16.6667	0	0	16.6667	33.3333	0	16.6667	66.6667	33.3333	16.6667	0	0	16.6667	33.3333	0	33.3333	0	16.6667	16.6667	16.6667	16.6667	33.3333	33.3333	33.3333	16.6667	16.6667	50	16.6667	16.6667	0	33.3333	50	16.6667	16.6667	50
16.6667	16.6667	33.3333	33.3333	16.6667	0	50	16.6667	66.6667	16.6667	16.6667	33.3333	33.3333	16.6667	33.3333	0	0	50	16.6667	16.6667	16.6667	50	0	16.6667	16.6667	16.6667	16.6667	16.6667	66.6667	50	16.6667	16.6667	16.6667	33.3333	33.3333	16.6667	16.6667	0	0	33.3333	50	0	16.6667	0	0	16.6667	16.6667	50	33.3333	33.3333
50	33.3333	50	33.3333	50	50	16.6667	16.6667	16.6667	33.3333	16.6667	33.3333	33.3333	16.6667	50	16.6667	50	0	50	16.6667	16.6667	0	16.6667	0	0	0	0	16.6667	16.6667	0	50	50	16.6667	0	50	33.3333	33.3333	16.6667	16.6667	16.6667	50	0	16.6667	50	16.6667	16.6667	50	33.3333	16.6667	0
50	16.6667	16.6667	33.3333	16.6667	50	16.6667	50	16.6667	16.6667	33.3333	66.6667	33.3333	33.3333	16.6667	50	33.3333	0	33.3333	16.6667	16.6667	16.6667	0	50	50	16.6667	50	16.6667	16.6667	0	0	16.6667	50	50	16.6667	16.6667	33.3333	16.6667	16.6667	50	16.6667	50	0	33.3333	16.6667	33.3333	0	50	66.6667	0
0	16.6667	16.6667	16.6667	0	16.6667	0	16.6667	33.3333	50	50	0	50	0	50	16.6667	33.3333	50	33.3333	33.3333	16.6667	33.3333	16.6667	16.6667	66.6667	0	16.6667	33.3333	50	33.3333	16.6667	33.3333	33.3333	33.3333	0	66.6667	33.3333	16.6667	16.6667	16.6667	16.6667	33.3333	16.6667	33.3333	33.3333	16.6667	33.3333	16.6667	16.6667	0
50	0	33.3333	16.6667	33.3333	16.6667	0	0	16.6667	16.6667	16.6667	16.6667	50	16.6667	0	50	33.3333	16.6667	33.3333	0	33.3333	33.3333	0	33.3333	33.3333	50	16.6667	0	16.6667	33.3333	16.6667	16.6667	33.3333	0	33.3333	16.6667	50	16.6667	33.3333	16.6667	0	16.6667	33.3333	0	33.3333	0	0	16.6667	33.3333	16.6667
0	16.6667	16.6667	33.3333	33.3333	16.6667	50	16.6667	16.6667	33.3333	33.3333	33.3333	33.3333	33.3333	50	33.3333	0	33.3333	0	33.3333	16.6667	16.6667	66.6667	0	33.3333	50	0	33.3333	0	0	33.3333	50	33.3333	33.3333	0	16.6667	33.3333	16.6667	16.6667	0	33.3333	0	33.3333	16.6667	0	66.6667	16.6667	16.6667	16.6667	33.3333
16.6667	33.3333	16.6667	16.6667	33.3333	0	33.3333	33.3333	50	16.6667	16.6667	0	16.6667	33.3333	0	33.3333	33.3333	0	16.6667	16.6667	50	16.6667	0	33.3333	66.6667	16.6667	16.6667	0	33.3333	33.3333	16.6667	33.3333	0	33.3333	16.6667	33.3333	16.6667	16.6667	0	0	0	33.3333	33.3333	16.6667	0	33.3333	0	16.6667	50	0
16.6667	33.3333	16.6667	16.6667	16.6667	16.6667	0	50	0	50	16.6667	16.6667	0	16.6667	33.3333	16.6667	33.3333	33.3333	16.6667	16.6667	0	16.6667	0	50	50	16.6667	16.6667	16.6667	33.3333	0	33.3333	33.3333	16.6667	16.6667	16.6667	16.6667	0	16.6667	0	16.6667	0	33.3333	0	50	0	0	33.3333	33.3333	0	16.6667
16.6667	16.6667	0	0	33.3333	50	16.6667	16.6667	50	50	33.3333	33.3333	16.6667	16.6667	16.6667	16.6667	33.3333	0	50	16.6667	16.6667	33.3333	33.3333	33.3333	50	16.6667	33.3333	16.6667	0	33.3333	33.3333	16.6667	33.3333	50	0	16.6667	0	33.3333	16.6667	16.6667	16.6667	0	0	16.6667	33.3333	50	0	16.6667	16.6667	0
33.3333	16.6667	50	50	0	33.3333	16.6667	33.3333	16.6667	16.6667	33.3333	50	33.3333	33.3333	50	66.6667	0	16.6667	0	33.3333	33.3333	33.3333	16.6667	50	0	0	0	66.6667	0	16.6667	16.6667	16.6667	16.6667	33.3333	16.6667	0	16.6667	16.6667	33.3333	0	16.6667	0	0	0	16.6667	50	16.6667	16.6667	0	50
0	0	33.3333	16.6667	50	66.6667	50	50	0	0	33.3333	0	16.6667	50	0	0	0	50	16.6667	33.3333	16.6667	0	66.6667	33.3333	16.6667	33.3333	33.3333	0	16.6667	16.6667	16.6667	16.6667	16.6667	16.6667	33.3333	16.6667	16.6667	0	50	16.6667	33.3333	16.6667	33.3333	0	16.6667	0	16.6667	33.3333	16.6667	0
33.3333	0	0	50	16.6667	0	66.6667	16.6667	16.6667	50	16.6667	16.6667	0	33.3333	16.6667	0	16.6667	0	16.6667	33.3333	33.3333	33.3333	33.3333	16.6667	0	0	50	33.3333	16.6667	16.6667	16.6667	0	16.6667	50	33.3333	16.6667	16.6667	33.3333	16.6667	16.6667	33.3333	50	50	0	0	0	33.3333	0	33.3333	33.3333
0	0	16.6667	50	33.3333	33.3333	16.6667	16.6667	16.6667	50	16.6667	0	16.6667	16.6667	16.6667	16.6667	16.6667	50	16.6667	0	16.6667	16.6667	33.3333	16.6667	16.6667	16.6667	0	16.6667	16.6667	33.3333	50	33.3333	66.6667	33.3333	33.3333	16.6667	16.6667	33.3333	33.3333	16.6667	0	0	16.6667	16.6667	16.6667	0	0	33.3333	16.6667	16.6667
33.3333	0	0	16.6667	33.3333	16.6667	16.6667	50	16.6667	0	16.6667	50	16.6667	16.6667	50	33.3333	50	16.6667	0	16.6667	16.6667	50	16.6667	33.3333	16.6667	33.3333	50	16.6667	0	33.3333	16.6667	33.3333	33.3333	50	16.6667	33.3333	16.6667	16.6667	0	16.6667	16.6667	16.6667	16.6667	0	0	50	0	16.6667	0	16.6667
33.3333	50	0	0	50	0	66.6667	16.6667	0	50	50	16.6667	16.6667	66.6667	16.6667	33.3333	33.3333	16.6667	33.3333	33.3333	0	16.6667	16.6667	0	16.6667	50	0	16.6667	33.3333	0	16.6667	50	16.6667	16.6667	0	33.3333	16.6667	16.6667	33.3333	16.6667	16.6667	33.3333	50	33.3333	66.6667	16.6667	0	16.6667	16.6667	33.3333
0	16.6667	16.6667	16.6667	16.6667	50	50	0	16.6667	50	50	16.6667	50	0	33.3333	16.6667	33.3333	0	16.6667	50	33.3333	0	0	33.3333	16.6667	0	0	66.6667	0	16.6667	16.6667	33.3333	16.6667	50	50	50	50	16.6667	16.6667	16.6667	50	16.6667	33.3333	0	16.6667	16.6667	33.3333	16.6667	50	16.6667
16.6667	16.6667	16.6667	0	0	16.6667	33.3333	16.6667	0	0	16.6667	16.6667	50	16.6667	33.3333	33.3333	33.3333	50	66.6667	16.6667	66.6667	16.6667	16.6667	0	0	16.6667	16.6667	16.6667	33.3333	16.6667	16.6667	16.6667	33.3333	16.6667	16.6667	33.3333	0	0	33.3333	16.6667	33.3333	16.6667	50	16.6667	33.3333	33.3333	16.6667	50	33.3333	50
33.3333	16.6667	33.3333	16.6667	16.6667	50	16.6667	33.3333	33.3333	16.6667	16.6667	16.6667	33.3333	16.6667	16.6667	50	0	0	33.3333	0	0	16.6667	50	50	33.3333	16.6667	16.6667	33.3333	50	50	50	16.6667	50	0	16.6667	50	16.6667	16.6667	16.6667	16.6667	0	33.3333	50	50	16.6667	33.3333	16.6667	16.6667	16.6667	33.3333
33.3333	50	50	33.3333	0	16.6667	16.6667	0	50	16.6667	0	33.3333	33.3333	0	33.3333	16.6667	16.6667	33.3333	50	33.3333	33.3333	33.3333	33.3333	33.3333	16.6667	16.6667	33.3333	16.6667	50	16.6667	33.3333	16.6667	66.6667	16.6667	16.6667	16.6667	16.6667	0	0	33.3333	33.3333	16.6667	33.3333	16.6667	16.6667	50	33.3333	33.3333	16.6667	33.3333
0	16.6667	16.6667	33.3333	0	0	33.3333	16.6667	50	33.3333	33.3333	0	66.6667	33.3333	0	33.3333	16.6667	16.6667	33.3333	50	33.3333	0	50	16.6667	16.6667	33.3333	50	33.3333	16.6667	0	50	0	66.6667	33.3333	16.6667	16.6667	16.6667	16.6667	0	16.6667	0	33.3333	33.3333	0	16.6667	16.6667	16.6667	50	0	0
16.6667	0	50	16.6667	33.3333	66.6667	33.3333	66.6667	50	16.6667	50	0	33.3333	33.3333	33.3333	0	0	16.6667	0	50	33.3333	16.6667	50	16.6667	16.6667	0	33.3333	16.6667	16.6667	0	0	16.6667	0	50	0	16.6667	16.6667	16.6667	0	33.3333	16.6667	16.6667	0	33.3333	33.3333	50	16.6667	0	50	16.6667
33.3333	66.6667	0	16.6667	33.3333	0	16.6667	16.6667	16.6667	33.3333	33.3333	16.6667	50	16.6667	0	50	33.3333	33.3333	0	16.6667	0	50	50	16.6667	33.3333	0	16.6667	33.3333	33.3333	33.3333	16.6667	33.3333	16.6667	50	0	33.3333	16.6667	33.3333	16.6667	33.3333	16.6667	33.3333	50	0	0	50	50	0	16.6667	16.6667
0	33.3333	0	33.3333	33.3333	0	50	16.6667	16.6667	16.6667	0	0	33.3333	16.6667	50	33.3333	16.6667	0	16.6667	50	33.3333	0	16.6667	33.3333	0	50	16.6667	0	50	33.3333	33.3333	0	0	16.6667	16.6667	33.3333	50	16.6667	33.3333	16.6667	0	16.6667	16.6667	16.6667	16.6667	16.6667	16.6667	33.3333	66.6667	16.6667
33.3333	0	16.6667	33.3333	16.6667	16.6667	16.6667	33.3333	33.3333	16.6667	33.3333	16.6667	0	0	16.6667	16.6667	66.6667	16.6667	50	16.6667	16.6667	16.6667	16.6667	33.3333	0	50	16.6667	16.6667	16.6667	0	16.6667	50	16.6667	33.3333	16.6667	50	33.3333	16.6667	16.6667	0	16.6667	0	16.6667	33.3333	0	16.6667	50	33.3333	33.3333	33.3333
16.6667	33.3333	33.3333	33.3333	16.6667	33.3333	16.6667	0	16.6667	0	50	33.3333	33.3333	0	33.3333	16.6667	33.3333	0	16.6667	16.6667	16.6667	16.6667	16.6667	0	33.3333	33.3333	16.6667	16.6667	16.6667	33.3333	33.3333	16.6667	33.3333	50	16.6667	16.6667	16.6667	33.3333	0	33.3333	33.3333	16.6667	33.3333	16.6667	16.6667	0	16.6667	0	0	16.6667
50	33.3333	0	0	16.6667	16.6667	50	16.6667	33.3333	0	16.6667	33.3333	16.6667	16.6667	16.6667	33.3333	50	50	66.6667	50	33.3333	33.3333	16.6667	0	16.6667	16.6667	16.6667	16.6667	16.6667	0	50	16.6667	33.3333	16.6667	16.6667	50	16.6667	16.6667	33.3333	33.3333	16.6667	16.6667	33.3333	33.3333	16.6667	33.3333	33.3333	33.3333	33.3333	33.3333
16.6667	16.6667	16.6667	0	33.3333	0	0	16.6667	0	0	33.3333	50	33.3333	33.3333	16.6667	33.3333	16.6667	16.6667	16.6667	33.3333	50	0	16.6667	16.6667	33.3333	33.3333	0	33.3333	16.6667	16.6667	50	16.6667	16.6667	33.3333	50	16.6667	16.6667	16.6667	16.6667	16.6667	16.6667	16.6667	16.6667	66.6667	0	50	50	50	16.6667	0
0	0	33.3333	16.6667	16.6667	16.6667	16.6667	50	16.6667	16.6667	50	0	0	16.6667	50	16.6667	33.3333	50	16.6667	33.3333	33.3333	16.6667	0	33.3333	33.3333	16.6667	16.6667	33.3333	16.6667	33.3333	50	50	0	50	50	33.3333	16.6667	0	33.3333	33.3333	16.6667	33.3333	0	16.6667	33.3333	50	0	33.3333	0	16.6667
33.3333	16.6667	33.3333	0	33.3333	33.3333	33.3333	33.3333	16.6667	33.3333	16.6667	33.3333	33.3333	50	0	16.6667	16.6667	16.6667	33.3333	33.3333	16.6667	66.6667	50	16.6667	16.6667	0	66.6667	50	16.6667	16.6667	0	50	33.3333	16.6667	16.6667	0	50	33.3333	16.6667	16.6667	16.6667	33.3333	16.6667	0	33.3333	16.6667	33.3333	16.6667	16.6667	0
16.6667	50	16.6667	33.3333	50	0	16.6667	33.3333	33.3333	16.6667	16.6667	16.6667	16.6667	33.3333	66.6667	16.6667	0	16.6667	50	0	16.6667	16.6667	0	33.3333	50	0	33.3333	16.6667	16.6667	16.6667	0	50	33.3333	50	33.3333	16.6667	0	16.6667	50	16.6667	0	16.6667	33.3333	16.6667	50	33.3333	33.3333	16.6667	16.6667	16.6667
[truncated: 5,000 more columns]

## Sheet: Difference of means_1 and 2
3.33333	1.66667	2.66667	6	0.666667	1.33333	-5	-2.66667	4	1	-1.33333	0	2.33333	-3.66667	-5.33333	-0.333333	-2.66667	2	0.666667	-2.66667	0.333333	1.33333	3	-0.333333	-1.33333	9	-1.33333	3	0.666667	4.66667	-3.66667	-0.333333	-2.66667	-4	-2	4.66667	5	1.66667	-0.666667	1.33333	1.33333	1	-2	1	6	1	-4.33333	3	1.33333	1
[truncated: 5,000 more columns]
