# Supplementary material for: Magnetic sense-dependent probabilistic decision-making in humans
Source: Front Neurosci. 2025 Mar 7;19:1497021. doi: 10.3389/fnins.2025.1497021 (PMC11925921; doi:10.3389/fnins.2025.1497021)
Supplement: Supplementary file 10 [file Data_Sheet_10.xlsx]

## Sheet: Fig 2A
	Black stone (%) for men		Black stone (%) for women
#	Control	near-zero	Control	near-zero
1	65	35	35	75
2	40	45	65	50
3	45	50	45	50
4	30	75	50	25
5	70	50	70	50
6	50	35	55	50
7	60	45	45	50
8	45	45	30	40
9	50	45	35	50
10	55	35	50	50
11	60	75	35	45
12	50	60	65	40
13	40	65	65	55
14	70	45	50	60
15	55	45	65	60
16	40	45	25	60
17	55	40	60	50
18	65	60	55	45
19	60	30	65	35
20	35	40	55	60
21	50	50	70	40
22	60	65	70	55
23	70	25	50	40
24	25	45	55	30
25	55	50	45	30
26	45	40	30	45
27	45	25	35	60
28	65	55	40	50
29	40	45	45	40
30	60	55	65	55
31	45	45	55	60
32	35	55	40	50
33	65	55	30	60
34	55	55	40	45
35	60	50	35	40
36	45	45	40	50
37	65	40	55	60
38	75	55	45	50
39	70	50	60	65
40	35	40	40	40
41	50	70	50	40
42	50	30	65	35
43	30	65	55	60
44	50	50	30	50
45	55	50
46	65	45
47	60	45
48	60	45
49	40	50
50	50	50

## Sheet: Fig 2B
	Black stone (%) for men		Black stone (%) for women
#	Control	near-zero	Control	near-zero
1	70	55	50	65
2	35	40	45	65
3	50	50	60	45
4	45	50	30	65
5	30	40	70	45
6	55	50	50	55
7	50	40	60	30
8	65	50	50	40
9	50	40	40	50
10	70	35	30	60
11	35	55	50	45
12	60	65	60	60
13	45	40	50	50
14	60	35	50	45
15	50	50	40	60
16	40	35	50	50
17	50	50	55	65
18	60	35	55	55
19	50	45	40	40
20	60	35	55	55
21	30	50	45	45
22	60	40	50	55
23	45	45	75	55
24	55	45	45	50
25	60	55	50	75
26	35	45	55	35
27	55	70	45	55
28	45	50	50	40
29	50	60	50	50
30	65	45	35	75
31	55	40	40	40
32	40	65	55	55
33	45	20	55	60
34	60	65	40	45
35	45	45	40	55
36	45	45	70	45
37	45	55	45	40
38	40	40	65	45
39	60	50	35	55
40	40	40	40	45
41	55	40	55	55
42	70	50	40	35
43	60	45	70	60
44	45	40	45	50
45	45	55
46	50	55
47	45	35
48	40	45
49	50	55
50	70	50

## Sheet: Fig 2C
	Black stone (%) for men		Black stone (%) for women
#	Control	near-zero	Control	near-zero
1	55	50	60	40
2	65	70	60	55
3	45	60	50	40
4	55	30	50	50
5	45	55	35	65
6	50	75	70	40
7	35	30	45	50
8	40	50	70	50
9	55	60	50	25
10	35	45	65	60
11	55	65	30	40
12	50	45	35	45
13	50	50	40	15
14	65	40	55	45
15	55	50	45	70
16	50	55	45	45
17	60	35	40	40
18	65	75	55	40
19	50	35	55	40
20	25	50	50	50
21	70	50	60	60
22	50	45	55	60
23	30	50	60	45
24	30	45	60	45
25	45	55	50	40
26	45	65	70	25
27	60	45	35	55
28	55	40	60	55
29	55	80	45	45
30	55	40	30	35
31	45	40	55	45
32	65	45	55	55
33	55	70	50	75
34	45	50	35	45
35	40	45	50	55
36	35	65	75	35
37	50	40	45	75
38	60	40	65	40
39	70	35	45	60
40	45	50	55	55
41	60	50	45	55
42	45	60	60	15
43	65	70	55	60
44	50	45	55	45
45	50	40	50	40
46	45	50	65	40
47			55	45
48			35	50
49			40	25
50			65	55

## Sheet: Fig 2D
	Blood glucose (mM) for Men
#	~ 7 h, Opaque	~ 20 h, Opaque	~ 20 h, Transparent
1	5.72222	5.22222	5.44444
2	6.38889	5.66667	5.88889
3	5.27778	5.72222	5.11111
4	5.83333	5.22222	5.27778
5	5.66667	5.88889	5
6	4.88889	5.27778	4.88889
7	5.66667	5.16667	5.44444
8	4.94444	4.83333	5.33333
9	5.22222	4.88889	4.61111
10	5.61111	5	5.55556
11	4.88889	5.16667	5.83333
12	5.33333	4.55556	5.33333
13	5.33333	5.11111	5
14	4.88889	5	5
15	5.16667	5.05556	5.44444
16	5.27778	4.77778	5.33333
17	5.16667	4.77778	4.77778
18	5.38889	5.44444	5.11111
19	5.27778	5.05556	5.11111
20	5.33333	5.33333	5.5
21	5.05556	4.88889	4.44444
22	4.88889	4.88889	4.94444
23	4.55556	4.77778	4.94444
24	5.16667	4.66667	5.05556
25	5.44444	5.44444	4.94444
26	4.94444	5.22222	5.11111
27	4.94444	4.61111	4.61111
28	4.77778	4.61111	5
29	5.05556	5.05556	4.72222
30	5.38889	6.11111	4.88889
31	5.77778	6.05556	5.5
32	5.44444	4.83333	4.88889
33	5.5	4.61111	5.16667
34	5.44444	5.11111	4.44444
35	5	4.77778	5.16667
36	5.05556	5.11111	5.33333
37	4.66667	5	4.5
38	5.11111	5.22222	5.22222
39	5.44444	5.27778	5.55556
40	5.66667	5.5	5.38889
41	5	5	4.72222
42	5.27778	4.38889	5.33333
43	5.94444	4.88889	5.11111
44	5.16667	4.83333	4.72222
45	5.33333	4.77778	4.77778
46	5.38889	4.77778	5
47		4.88889	5.05556
48		5.61111	5.33333
49		5.27778	4.55556
50		4.88889	4.88889

## Sheet: Fig 2E
	Blood glucose (mM) for women
#	~ 7 h, Opaque	~ 20 h, Opaque	~ 20 h, Transparent
1	4.83333	4.66667	4.88889
2	5.16667	5	4.77778
3	4.94444	4.77778	4.5
4	4.94444	5.22222	4.66667
5	5.11111	4.72222	4.61111
6	4.66667	4.77778	5.27778
7	4.83333	4.16667	4.72222
8	4.94444	4.5	4.44444
9	5.16667	5.72222	4.83333
10	5.05556	5.22222	4.55556
11	4.83333	4.77778	4.61111
12	5.05556	4.77778	3.94444
13	5.05556	4.16667	5.05556
14	5.94444	5.44444	4.66667
15	5.11111	5	3.94444
16	5.11111	4.94444	4.5
17	5.5	5.05556	5.38889
18	4.66667	4.27778	4.55556
19	4.55556	3.72222	4.44444
20	5.27778	4.55556	4.44444
21	4.77778	4.38889	3.66667
22	5	4.22222	4.55556
23	5.05556	5.05556	5.22222
24	4.77778	5	5.05556
25	5.38889	5.05556	4.72222
26	5.05556	4.55556	4.27778
27	5.16667	5.22222	5.22222
28	4.44444	4.38889	4.72222
29	5.05556	4.33333	4.66667
30	4.44444	4.88889	5.22222
31	5.33333	5.05556	5.22222
32	5.38889	4.94444	5.5
33	5.22222	5	5.27778
34	5	4.83333	4.66667
35	5.22222	4.88889	5
36	5.66667	4.16667	4.05556
37	4.88889	5.16667	5.27778
38	5.05556	4.61111	4.72222
39	5.05556	4.61111	4.66667
40	5.16667	5	5.27778
41	5	4.88889	5.11111
42	5	5.11111	5.11111
43	5.77778	5	4.94444
44	5.88889	4.66667	4.5
45	5
46	5.16667
47	5.16667
48	5.27778
49	5.33333
50	5.16667
